# Supplementary material for: Transcriptomic characteristics of bronchoalveolar lavage fluid and peripheral blood mononuclear cells in COVID-19 patients
Source: Emerg Microbes Infect. 2020 Mar 31;9(1):761–70. doi: 10.1080/22221751.2020.1747363 (PMC7170362; doi:10.1080/22221751.2020.1747363)
Supplement: Supplemental Material [file TEMI_A_1747363_SM1750.zip]

Archive with 10 entries (10 files):
- SuppFig1.tif
- SuppFig2.tif
- SuppFig3.tif
- SupplementaryFile1.xlsx
- SupplementaryFile2.xlsx
- SupplementaryFile3.xlsx
- SupplementaryFile4.xlsx
- SupplementaryTable1.docx
- SupplementaryTable2.docx
- SupplementaryTable3.docx
