# Supplementary material for: Transcriptomic characteristics of bronchoalveolar lavage fluid and peripheral blood mononuclear cells in COVID-19 patients
Source: Emerg Microbes Infect. 2020 Mar 31;9(1):761–70. doi: 10.1080/22221751.2020.1747363 (PMC7170362; doi:10.1080/22221751.2020.1747363)
Supplement: Supplemental Material [file TEMI_A_1747363_SM1750.zip › SupplementaryFile1.xlsx]

## Sheet: BALF DEGs
BALF differentially expressed genes
Gid	Name	CPM-nCoV1	CPM-nCoV2	CPM-Ctrl1	CPM-Ctrl2	CPM-Ctrl3	baseMean(Counts)	log2FoldChange	lfcSE	stat	pvalue	padj	Tag
ENSG00000225972.1	MTND1P23	30.6	19.38	0.54	0.38	0.37	152.07	7.36	0.5	14.57	0	0	Up
ENSG00000225630.1	MTND2P28	323.14	484.82	93.52	1.75	94.75	2332.1	4.07	1.01	4.02	0.0001	0.0003	NC
ENSG00000237973.1	MTCO1P12	194.62	227.26	46.43	46.4	50.46	1255.24	3.56	0.25	14.1	0	0	Up
ENSG00000229344.1	MTCO2P12	10.61	11.28	0.69	0.96	0.58	74.76	5.5	0.6	9.23	0	0	Up
ENSG00000248527.1	MTATP6P1	2800.99	2344.14	323.19	126.89	123.95	13859.8	5.09	0.39	13.15	0	0	Up
ENSG00000198744.5	MTCO3P12	17.14	22.55	1.9	0.86	0.99	150.72	5.81	0.83	7.02	0	0	Up
ENSG00000228794.9	LINC01128	14.69	5.64	12.68	15.18	10.7	62.78	0.79	0.44	1.79	0.0727	0.136	NC
ENSG00000187608.10	ISG15	122.81	220.21	83.82	89.46	71.08	1041.55	2.43	0.4	6.09	0	0	NC
ENSG00000078808.17	SDF4	5.71	6.34	189.88	168.01	179.18	319.48	-3.41	0.43	-7.89	0	0	Down
ENSG00000160087.20	UBE2J2	5.71	10.22	42.16	35.11	40.22	97.54	-1.09	0.57	-1.91	0.0567	0.111	NC
ENSG00000127054.20	INTS11	9.38	5.29	75.16	65.45	69.13	140.93	-2.02	0.3	-6.64	0	0	NC
ENSG00000175756.13	AURKAIP1	12.24	21.14	37.83	30.72	35.95	135.71	0.21	0.4	0.51	0.612	0.76	NC
ENSG00000221978.12	CCNL2	53.86	14.45	158	161.47	158.63	422.16	-0.94	0.49	-1.94	0.0529	0.104	NC
ENSG00000242485.6	MRPL20	33.05	20.08	49.92	47.48	51.62	209.7	0.37	0.17	2.18	0.0293	0.0649	NC
ENSG00000160075.12	SSU72	66.51	54.97	119.95	111.97	136.56	485.21	0.24	0.18	1.33	0.182	0.292	NC
ENSG00000228594.4	FNDC10	7.34	1.41	14.63	11.93	11.98	40.38	-0.34	0.46	-0.75	0.45	0.611	NC
ENSG00000248333.8	CDK11B	8.57	4.58	36.07	31.8	33.74	94.53	-0.91	0.47	-1.95	0.0516	0.102	NC
ENSG00000189339.12	SLC35E2B	16.32	13.39	57.66	41.89	44.07	159.73	-0.29	0.37	-0.77	0.442	0.602	NC
ENSG00000215790.7	SLC35E2A	8.16	6.69	7.35	23.42	22.44	62.41	-0.04	0.6	-0.07	0.943	0.969	NC
ENSG00000008130.15	NADK	18.77	158.2	148.92	156.33	152.26	759.18	0.71	0.9	0.8	0.425	0.584	NC
ENSG00000078369.18	GNB1	153.41	76.81	648.2	614.4	649.55	1579.26	-1.19	0.21	-5.61	0	0	NC
ENSG00000157933.10	SKI	71.81	38.05	220.36	203.4	257.67	627.82	-0.79	0.21	-3.85	0.0001	0.0005	NC
ENSG00000157916.20	RER1	38.35	14.45	149.75	141.1	145.32	345.95	-1.3	0.33	-3.96	0.0001	0.0003	NC
ENSG00000158109.15	TPRG1L	3.26	22.55	99.5	87.19	84.05	211.09	-1.42	0.82	-1.73	0.0834	0.153	NC
ENSG00000116213.16	WRAP73	9.79	5.64	46.82	47.55	40.26	106.98	-1.27	0.27	-4.68	0	0	NC
ENSG00000130764.10	LRRC47	8.16	7.75	45.85	44.67	46.21	111.02	-1.22	0.24	-5.05	0	0	NC
ENSG00000116198.13	CEP104	26.11	27.84	58.67	56.76	53.54	218.73	0.22	0.21	1.04	0.296	0.437	NC
ENSG00000198912.11	C1orf174	9.79	19.73	46.62	43.59	44.2	156.16	-0.15	0.44	-0.34	0.732	0.842	NC
ENSG00000131697.18	NPHP4	13.87	4.23	27.5	27.72	24.61	83.96	-0.35	0.42	-0.83	0.404	0.56	NC
ENSG00000069424.15	KCNAB2	39.99	28.89	487.69	457.36	508.71	940.14	-2.49	0.24	-10.44	0	0	Down
ENSG00000116251.11	RPL22	17.95	24.31	88.22	79.38	104.47	251.37	-0.78	0.28	-2.82	0.0048	0.0137	NC
ENSG00000116237.16	ICMT	16.32	11.98	125.61	126.26	113.09	266.11	-1.8	0.2	-9.19	0	0	NC
ENSG00000097021.19	ACOT7	8.16	19.73	69.41	76.26	38.55	171.56	-0.76	0.57	-1.33	0.183	0.293	NC
ENSG00000069812.11	HES2	0	13.39	11.36	36.48	5.11	63.37	-0.01	1.61	-0.01	0.993	0.996	NC
ENSG00000162408.11	NOL9	4.9	9.87	20.95	20.8	19.48	79.85	0.09	0.56	0.16	0.875	0.93	NC
ENSG00000204859.13	ZBTB48	5.71	2.82	43.26	38.52	39.25	87.65	-1.96	0.34	-5.74	0	0	NC
ENSG00000162413.16	KLHL21	4.08	19.03	40.79	41.36	34.6	120.87	-0.42	0.72	-0.58	0.562	0.724	NC
ENSG00000007923.16	DNAJC11	14.69	15.5	41.84	41.76	41.64	146.15	-0.12	0.32	-0.39	0.698	0.821	NC
ENSG00000171735.19	CAMTA1	22.44	15.5	54.12	47.02	48.85	173.18	-0.11	0.2	-0.56	0.572	0.732	NC
ENSG00000049245.13	VAMP3	124.44	162.43	262.85	265.52	278.38	1182.11	0.44	0.28	1.6	0.109	0.191	NC
ENSG00000049246.14	PER3	5.71	23.96	25.57	42.36	16.94	126.94	0.49	0.81	0.61	0.54	0.705	NC
ENSG00000049247.13	UTS2	17.14	11.98	0	0	0.06	65.85	10.85	0.95	11.42	0	0	Up
ENSG00000116288.13	PARK7	56.31	62.01	141.29	124.32	148.56	510.75	0.06	0.21	0.27	0.787	0.877	NC
ENSG00000116285.13	ERRFI1	43.25	16.21	34.19	24.96	34.32	181.88	1.06	0.46	2.3	0.0213	0.0494	NC
ENSG00000142599.19	RERE	56.31	40.87	63.26	55.09	80.46	371.8	0.92	0.25	3.66	0.0003	0.001	NC
ENSG00000074800.16	ENO1	115.88	57.43	766.74	840.73	681.09	1615.79	-1.89	0.22	-8.76	0	0	NC
ENSG00000131686.15	CA6	8.98	0	0	0.05	0.07	16.13	7.56	1.96	3.85	0.0001	0.0005	NC
ENSG00000142583.18	SLC2A5	6.53	2.82	0.61	1.66	0.41	25.33	3.69	0.88	4.2	0	0.0001	NC
ENSG00000180758.12	GPR157	0.82	8.46	32.54	39.84	23.41	74.68	-1.4	1.01	-1.39	0.164	0.268	NC
ENSG00000228526.7	MIR34AHG	9.79	7.05	50.26	54.91	31.67	115.02	-1.14	0.4	-2.85	0.0043	0.0126	NC
ENSG00000234546.4	LNCTAM34A	11.42	2.11	1.64	1.2	2.23	34.78	3.2	0.61	5.22	0	0	NC
ENSG00000049239.12	H6PD	9.38	6.69	237.19	204.54	281.43	416.38	-3.64	0.34	-10.6	0	0	Down
ENSG00000171612.7	SLC25A33	4.9	7.05	13.06	14.26	7.94	46.73	0.28	0.54	0.52	0.602	0.754	NC
ENSG00000171603.17	CLSTN1	8.98	12.68	119.09	90.04	87.42	210.81	-1.87	0.31	-5.93	0	0	NC
ENSG00000162441.12	LZIC	8.98	26.78	69.97	66.17	76.13	218.26	-0.47	0.68	-0.7	0.486	0.649	NC
ENSG00000173614.14	NMNAT1	8.98	5.99	19.37	20.29	22.31	76.52	-0.13	0.3	-0.43	0.667	0.8	NC
ENSG00000162444.12	RBP7	4.08	20.08	10.89	12.75	15.72	88.73	1.31	0.73	1.81	0.0705	0.133	NC
ENSG00000130939.20	UBE4B	42.43	41.93	85.58	81.3	81.11	339.59	0.32	0.14	2.29	0.0217	0.0505	NC
ENSG00000054523.17	KIF1B	88.13	41.58	79.23	78.92	90.69	435.42	0.84	0.26	3.26	0.0011	0.0038	NC
ENSG00000142657.21	PGD	77.52	73.64	674.36	846.04	778.82	1583.96	-2.04	0.15	-13.53	0	0	Down
ENSG00000160049.12	DFFA	29.38	23.25	43.25	44.48	62.64	224.12	0.44	0.28	1.58	0.115	0.199	NC
ENSG00000142655.13	PEX14	3.67	7.75	64.84	72.2	94.53	148.57	-2.46	0.48	-5.15	0	0	NC
ENSG00000130940.15	CASZ1	9.38	13.39	12.92	8.09	4.9	75.9	1.78	0.5	3.58	0.0003	0.0014	NC
ENSG00000120948.17	TARDBP	31.01	38.05	97.46	97.23	95.52	324.72	-0.19	0.22	-0.87	0.383	0.537	NC
ENSG00000116649.10	SRM	27.34	33.47	45.33	36.02	40.41	208.03	0.82	0.32	2.53	0.0113	0.0292	NC
ENSG00000171824.14	EXOSC10	62.43	30.3	80.89	82.35	77.85	343.87	0.42	0.22	1.89	0.0588	0.114	NC
ENSG00000198793.13	MTOR	48.15	35.94	114.14	127.1	110.47	406.43	-0.17	0.14	-1.23	0.219	0.342	NC
ENSG00000132879.14	FBXO44	9.79	0.7	19.47	12.49	17.63	56.32	-0.22	1.03	-0.21	0.832	0.905	NC
ENSG00000116663.11	FBXO6	8.16	2.82	65.29	59.4	59.64	122.51	-2.24	0.31	-7.15	0	0	Down
ENSG00000177674.16	AGTRAP	17.54	10.57	82	64.56	85.81	196.2	-1.16	0.26	-4.43	0	0.0001	NC
ENSG00000177000.12	MTHFR	21.22	3.52	47.26	51.28	43.81	132.32	-0.75	0.58	-1.29	0.196	0.311	NC
ENSG00000011021.23	CLCN6	21.62	4.93	52.64	59.47	45.46	141.83	-0.83	0.53	-1.57	0.117	0.202	NC
ENSG00000116685.16	KIAA2013	15.5	15.15	88.54	74.69	85.68	210.25	-1.12	0.21	-5.28	0	0	NC
ENSG00000083444.17	PLOD1	10.61	13.74	200.6	165.67	201.99	353.25	-2.69	0.3	-8.85	0	0	Down
ENSG00000116688.16	MFN2	26.52	22.55	169.72	160.65	194.05	416.94	-1.41	0.3	-4.68	0	0	NC
ENSG00000116691.11	MIIP	11.42	4.93	95.25	67.68	82.76	165.98	-2.1	0.41	-5.14	0	0	NC
ENSG00000028137.19	TNFRSF1B	67.73	15.86	98.78	106.45	145.83	370.5	-0.37	0.52	-0.71	0.477	0.64	NC
ENSG00000048707.15	VPS13D	47.33	51.09	148.82	163.66	155.82	505.63	-0.33	0.16	-2.13	0.0331	0.0706	NC
ENSG00000162496.9	DHRS3	17.14	39.46	84.76	78.54	98.57	287.41	-0.27	0.47	-0.57	0.57	0.73	NC
ENSG00000157330.10	C1orf158	0	8.46	0.64	0.38	0.07	28.18	5.17	1.61	3.2	0.0014	0.0046	NC
ENSG00000116731.22	PRDM2	93.03	63.42	114.87	141.18	113.45	584.86	0.62	0.14	4.36	0	0.0001	NC
ENSG00000171729.14	TMEM51	16.32	4.93	33.32	35.07	26.5	100.94	-0.34	0.37	-0.92	0.359	0.509	NC
ENSG00000142621.19	FHAD1	37.95	47.92	34.17	35.76	27.6	275.68	1.73	0.26	6.74	0	0	NC
ENSG00000142634.13	EFHD2	55.49	39.11	459.92	306.87	351.95	816.46	-1.72	0.22	-7.9	0	0	NC
ENSG00000132906.18	CASP9	9.79	1.41	54	40.52	37.93	91.18	-1.93	0.68	-2.83	0.0046	0.0133	NC
ENSG00000116138.13	DNAJC16	9.38	9.51	39.1	36.92	33.93	101.7	-0.67	0.26	-2.59	0.0096	0.0254	NC
ENSG00000197312.12	DDI2	67.32	45.1	124.08	135	105.94	473.4	0.17	0.15	1.11	0.267	0.401	NC
ENSG00000116786.13	PLEKHM2	31.42	22.9	175.12	176.5	162.82	402.27	-1.37	0.14	-9.67	0	0	NC
ENSG00000233954.6	UQCRHL	4.08	7.75	1.47	1.23	1.25	26.73	3.28	0.77	4.26	0	0.0001	NC
ENSG00000178715.8	AL450998.1	11.42	7.05	1.02	0.75	0.9	47.82	4.65	0.31	15	0	0	Up
ENSG00000065526.11	SPEN	117.92	86.32	184.51	188.32	169.14	793.28	0.46	0.09	4.85	0	0	NC
ENSG00000116809.11	ZBTB17	8.16	4.58	32.31	27.81	27.81	81.91	-0.89	0.33	-2.71	0.0067	0.0184	NC
ENSG00000142627.13	EPHA2	9.79	1.41	5.44	3.63	2.88	30.4	1.6	0.75	2.13	0.0333	0.0711	NC
ENSG00000037637.11	FBXO42	10.2	5.99	84.63	71.23	72.35	159.13	-1.96	0.27	-7.27	0	0	NC
ENSG00000055070.17	SZRD1	39.17	15.5	138.88	121.89	144.05	328.47	-1.21	0.43	-2.82	0.0048	0.0139	NC
ENSG00000157191.20	NECAP2	68.14	37.7	318.52	273.08	311	722.74	-1.28	0.2	-6.48	0	0	NC
ENSG00000219481.10	NBPF1	12.24	19.03	52.47	58.03	44.11	166.99	-0.34	0.33	-1.04	0.298	0.439	NC
ENSG00000215908.10	CROCCP2	8.16	3.52	29.12	29.38	30	78.96	-1.06	0.29	-3.68	0.0002	0.0009	NC
ENSG00000238142.2	BX284668.5	3.26	7.05	2.62	4.21	5.56	32.27	1.63	0.57	2.85	0.0044	0.0129	NC
ENSG00000117118.9	SDHB	89.76	70.82	107.23	112.26	101.43	550.91	0.81	0.22	3.64	0.0003	0.0011	NC
ENSG00000117115.13	PADI2	8.16	57.78	50.36	75.65	61.12	288.59	0.56	0.97	0.57	0.567	0.727	NC
ENSG00000179051.14	RCC2	7.34	21.85	58.25	58.32	63.03	172.57	-0.66	0.65	-1.01	0.311	0.455	NC
ENSG00000074964.17	ARHGEF10L	23.66	10.92	300.69	261.15	309.52	538.24	-2.82	0.23	-12.43	0	0	Down
ENSG00000127481.15	UBR4	112.61	75.05	327.43	426.41	329.89	1050.37	-0.64	0.16	-3.93	0.0001	0.0004	NC
ENSG00000127463.15	EMC1	14.69	6.34	118	103.32	126.34	235.02	-2.19	0.27	-8.27	0	0	Down
ENSG00000053372.5	MRTO4	4.9	4.23	34.29	36.55	36.83	78.42	-1.68	0.33	-5.13	0	0	NC
ENSG00000077549.18	CAPZB	102	33.47	282.77	264.41	282.11	744.11	-0.87	0.44	-1.98	0.0483	0.0966	NC
ENSG00000173436.15	MICOS10	4.08	7.75	14.12	14.03	15.05	55.01	0.07	0.31	0.21	0.833	0.906	NC
ENSG00000162542.13	TMCO4	17.14	2.82	43.06	35.57	38.4	107.4	-0.79	0.59	-1.35	0.178	0.286	NC
ENSG00000169914.6	OTUD3	11.42	6.34	13.77	17.1	12.07	65.3	0.57	0.31	1.88	0.0599	0.116	NC
ENSG00000162543.6	UBXN10	16.32	33.12	32.02	17.8	5.73	147.66	1.64	0.75	2.19	0.0283	0.063	NC
ENSG00000162545.6	CAMK2N1	17.14	0	0.2	0.31	0.41	37.13	5.85	1.5	3.91	0.0001	0.0004	NC
ENSG00000244038.9	DDOST	13.06	2.82	271.23	270.75	261.05	457.93	-3.82	0.43	-8.9	0	0	Down
ENSG00000127483.18	HP1BP3	108.12	128.96	308.65	329.52	324.35	1131.7	-0.09	0.22	-0.39	0.695	0.819	NC
ENSG00000075151.20	EIF4G3	124.85	64.13	99.6	87.38	87.57	594.81	1.26	0.24	5.35	0	0	NC
ENSG00000117298.16	ECE1	26.11	4.23	18.22	11.17	12.45	87.32	1.2	0.65	1.86	0.0632	0.121	NC
ENSG00000162551.14	ALPL	6.53	3.52	1.27	2.43	0.19	27.53	3.24	0.94	3.44	0.0006	0.0022	NC
ENSG00000090686.16	USP48	57.12	31.71	80.02	77.91	82.87	345.2	0.41	0.15	2.83	0.0046	0.0133	NC
ENSG00000070831.17	CDC42	230.53	225.85	429.16	410.48	415.36	1825.37	0.43	0.12	3.47	0.0005	0.0019	NC
ENSG00000184677.18	ZBTB40	31.42	16.21	99.17	111.92	107.33	291.11	-0.86	0.22	-3.98	0.0001	0.0003	NC
ENSG00000173372.17	C1QA	119.14	113.81	1627.97	1359.04	1701.7	3028.83	-2.46	0.17	-14.71	0	0	Down
ENSG00000159189.12	C1QC	79.97	50.74	1130.49	931.57	961.57	1893.04	-2.69	0.17	-16.24	0	0	Down
ENSG00000173369.16	C1QB	130.16	288.57	1805.22	1625.24	1562.2	3735.46	-1.61	0.47	-3.42	0.0006	0.0023	NC
ENSG00000133216.16	EPHB2	10.61	0	0.95	4.87	0.92	27.92	2.4	1.53	1.57	0.116	0.2	NC
ENSG00000004487.16	KDM1A	13.46	41.22	116.6	110.39	135.66	331.92	-0.81	0.57	-1.42	0.154	0.254	NC
ENSG00000169641.13	LUZP1	22.03	45.8	83.7	87.55	77.87	313.53	0.09	0.55	0.16	0.875	0.93	NC
ENSG00000125944.20	HNRNPR	29.38	14.8	53.03	55.12	52.55	194.04	-0.01	0.16	-0.05	0.958	0.978	NC
ENSG00000204219.11	TCEA3	31.01	51.09	11.26	23.47	19.46	252.89	2.57	0.45	5.68	0	0	NC
ENSG00000142676.14	RPL11	785.83	1029.55	414.02	401.31	504.12	5517.79	2.4	0.28	8.72	0	0	Up
ENSG00000011007.12	ELOA	59.98	27.48	79.63	80.43	95.35	355.14	0.32	0.29	1.1	0.273	0.408	NC
ENSG00000057757.10	PITHD1	62.43	19.03	46.51	44.77	46.53	251.68	0.93	0.5	1.86	0.0631	0.121	NC
ENSG00000011009.11	LYPLA2	5.71	9.87	69.42	59.76	65.37	144.69	-1.69	0.32	-5.28	0	0	NC
ENSG00000117308.15	GALE	22.44	7.05	49.39	40.8	31.63	138.71	-0.18	0.48	-0.37	0.714	0.831	NC
ENSG00000117305.15	HMGCL	8.57	16.91	62.33	59.25	61.65	173.79	-0.76	0.47	-1.62	0.104	0.184	NC
ENSG00000179163.11	FUCA1	22.03	49.33	196.76	217.38	178.09	497.27	-1.12	0.49	-2.29	0.0221	0.0512	NC
ENSG00000189266.13	PNRC2	55.08	60.6	94.33	99.33	96.59	456.15	0.59	0.28	2.13	0.0332	0.0708	NC
ENSG00000188529.15	SRSF10	52.23	52.85	132.26	138.53	129.77	479.78	-0.04	0.12	-0.29	0.769	0.866	NC
ENSG00000185436.12	IFNLR1	3.26	9.16	76.94	62.62	43.55	127.41	-1.95	0.59	-3.29	0.001	0.0035	NC
ENSG00000001460.18	STPG1	4.08	4.58	35.69	19.21	25.19	59.71	-1.45	0.61	-2.38	0.0172	0.0418	NC
ENSG00000001461.17	NIPAL3	12.24	13.39	51.44	41.24	44.32	134.37	-0.54	0.25	-2.15	0.0316	0.0687	NC
ENSG00000117602.12	RCAN3	13.06	26.78	41.72	46.26	37.26	176.19	0.34	0.42	0.81	0.419	0.577	NC
ENSG00000133226.17	SRRM1	109.75	96.54	115.58	114.08	117.51	691.07	1.11	0.12	9.65	0	0	NC
ENSG00000169504.15	CLIC4	91.39	109.93	442.94	584.23	489.58	1347.14	-0.93	0.26	-3.59	0.0003	0.0013	NC
ENSG00000020633.18	RUNX3	15.1	2.11	25.06	29.33	22.4	85.58	-0.25	0.7	-0.35	0.723	0.836	NC
ENSG00000117614.10	SYF2	60.79	23.25	65.04	75	75.4	320.81	0.48	0.33	1.45	0.148	0.246	NC
ENSG00000284602.1	AL031432.4	13.87	0	0.66	0.96	1.16	31.02	3.95	1.42	2.79	0.0053	0.015	NC
ENSG00000117616.18	RSRP1	53.86	19.73	205.92	197.59	208.97	501.27	-1.22	0.49	-2.49	0.0127	0.0325	NC
ENSG00000183726.11	TMEM50A	47.74	35.59	217.14	227.95	217.09	574.39	-1.07	0.16	-6.5	0	0	NC
ENSG00000204178.11	MACO1	7.34	11.98	38	37.54	38.98	115.89	-0.59	0.33	-1.81	0.0707	0.133	NC
ENSG00000157978.11	LDLRAP1	8.16	7.4	62.9	64.18	38.03	125.86	-1.51	0.38	-4	0.0001	0.0003	NC
ENSG00000117643.14	MAN1C1	0.82	17.62	30.5	30.4	30.94	91.99	-0.51	1.19	-0.43	0.67	0.802	NC
ENSG00000162430.17	SELENON	13.87	4.23	327.48	249.5	202.85	445.16	-3.69	0.43	-8.5	0	0	Down
ENSG00000117640.18	MTFR1L	6.53	9.16	41.98	41.17	41.49	102.26	-1.09	0.25	-4.31	0	0.0001	NC
ENSG00000117632.23	STMN1	21.22	23.61	199.3	230.55	250.83	468.5	-2.03	0.22	-9.17	0	0	Down
ENSG00000158006.14	PAFAH2	4.9	11.28	83.97	67.76	85.88	170.81	-1.86	0.46	-4.05	0.0001	0.0002	NC
ENSG00000130695.15	CEP85	8.16	4.23	52.78	49.26	45.94	106.57	-1.74	0.32	-5.5	0	0	NC
ENSG00000142669.15	SH3BGRL3	499	330.5	417.64	303.89	386.93	2667.68	1.44	0.15	9.32	0	0	NC
ENSG00000169442.9	CD52	132.6	439.37	425.42	435.75	384.8	2231.37	0.87	0.63	1.38	0.166	0.271	NC
ENSG00000117682.17	DHDDS	27.74	10.57	53.47	49.43	43.81	167.6	-0.14	0.37	-0.38	0.706	0.826	NC
ENSG00000198830.11	HMGN2	77.93	60.96	208.91	190.75	218.55	682.75	-0.26	0.13	-2	0.046	0.0936	NC
ENSG00000117676.14	RPS6KA1	19.58	12.68	214.3	201.41	194.9	402.55	-2.37	0.18	-12.97	0	0	Down
ENSG00000117713.20	ARID1A	62.83	40.17	178.01	169.44	186.03	519.48	-0.56	0.18	-3.18	0.0015	0.0049	NC
ENSG00000204160.12	ZDHHC18	15.91	2.11	75.52	82.52	68.22	164.6	-1.76	0.69	-2.56	0.0103	0.0271	NC
ENSG00000142751.15	GPN2	9.79	0.7	34.09	32.31	35.03	79.37	-1.42	0.86	-1.66	0.0963	0.172	NC
ENSG00000198746.13	GPATCH3	5.71	7.75	21.69	19.79	20.34	77.02	-0.07	0.5	-0.15	0.882	0.934	NC
ENSG00000090273.14	NUDC	16.32	26.07	80.09	68.31	80.53	232.91	-0.49	0.32	-1.55	0.122	0.209	NC
ENSG00000090020.11	SLC9A1	1.63	23.25	219.21	213.33	209.16	410.95	-2.54	1.15	-2.2	0.0277	0.0618	NC
ENSG00000142784.16	WDTC1	6.53	11.98	84.53	85.62	90.73	181.07	-1.97	0.57	-3.47	0.0005	0.0019	NC
ENSG00000142765.18	SYTL1	4.9	5.99	25.59	32.09	16	66.39	-0.86	0.45	-1.9	0.0573	0.112	NC
ENSG00000142733.17	MAP3K6	4.9	3.52	17.69	24.76	7.62	44.97	-0.77	0.61	-1.27	0.206	0.323	NC
ENSG00000158195.11	WASF2	164.02	145.17	295.02	233.55	298.8	1220.62	0.46	0.15	3.06	0.0022	0.007	NC
ENSG00000000938.13	FGR	204.41	135.65	471.95	439.14	308.31	1475.21	0	0.23	-0.02	0.987	0.993	NC
ENSG00000126709.15	IFI6	206.86	563.75	335.03	307.76	240.09	2553.59	1.77	0.56	3.15	0.0016	0.0053	NC
ENSG00000009780.15	FAM76A	9.79	5.29	20.4	23.92	19.18	65.41	-0.29	0.36	-0.79	0.43	0.589	NC
ENSG00000117758.14	STX12	115.47	80.33	329.27	288.29	301.42	964.24	-0.38	0.14	-2.64	0.0083	0.0223	NC
ENSG00000117751.18	PPP1R8	13.06	7.05	53.9	54.9	55.75	130.66	-1.19	0.24	-5.01	0	0	NC
ENSG00000130775.16	THEMIS2	52.23	81.39	572.12	540.3	617.66	1256.83	-1.76	0.37	-4.78	0	0	NC
ENSG00000117748.10	RPA2	23.26	13.39	61.85	66.55	70.85	188.99	-0.64	0.29	-2.19	0.0286	0.0635	NC
ENSG00000158161.16	EYA3	58.75	42.28	46.92	46.11	42.84	327.97	1.45	0.12	11.76	0	0	NC
ENSG00000169403.12	PTAFR	75.48	41.93	390.45	391.77	373.51	903.83	-1.42	0.16	-8.76	0	0	NC
ENSG00000126698.11	DNAJC8	42.03	42.28	109.77	111.06	114.97	387.49	-0.11	0.16	-0.72	0.471	0.633	NC
ENSG00000130770.18	ATP5IF1	12.24	11.28	16.2	15.08	15.95	89.03	0.89	0.22	4.1	0	0.0002	NC
ENSG00000204138.13	PHACTR4	66.1	126.14	67.7	73.21	59.89	604.81	1.85	0.46	4.05	0.0001	0.0002	NC
ENSG00000200087.1	SNORA73B	4.9	3.52	0.75	0.5	0.64	23.9	4.06	0.43	9.37	0	0	Up
ENSG00000180098.9	TRNAU1AP	16.32	22.55	28.21	25.27	27.01	146.26	0.88	0.25	3.57	0.0004	0.0014	NC
ENSG00000197989.14	SNHG12	9.38	20.44	46.24	48.75	39.86	156.24	-0.15	0.45	-0.34	0.735	0.844	NC
ENSG00000120656.11	TAF12	13.46	14.8	31.75	31.32	36.19	128.43	0.1	0.23	0.44	0.658	0.793	NC
ENSG00000188060.7	RAB42	20.4	17.62	29.38	38.88	24.09	136.64	0.53	0.32	1.68	0.0922	0.166	NC
ENSG00000162419.12	GMEB1	15.5	22.55	24.1	21.23	21.28	131.9	1.09	0.29	3.77	0.0002	0.0007	NC
ENSG00000198492.16	YTHDF2	20.4	10.57	130.52	123.71	118.63	277.6	-1.71	0.22	-7.9	0	0	NC
ENSG00000159023.21	EPB41	62.43	23.96	71.22	77.94	76.97	332.43	0.45	0.31	1.48	0.139	0.233	NC
ENSG00000116350.17	SRSF4	65.69	55.67	128.87	113.26	115.28	499.22	0.33	0.13	2.49	0.0129	0.0328	NC
ENSG00000162511.8	LAPTM5	294.99	274.48	1414.2	1264.58	1498.29	3635.89	-0.99	0.13	-7.71	0	0	NC
ENSG00000162512.16	SDC3	64.47	5.64	26.01	74.88	45.57	241.7	0.71	0.88	0.81	0.42	0.577	NC
ENSG00000134644.15	PUM1	81.19	54.97	141.13	157.19	170.12	590.47	0.09	0.14	0.66	0.511	0.674	NC
ENSG00000060688.13	SNRNP40	4.08	11.28	43.23	41.19	42.61	109.94	-1.05	0.48	-2.18	0.0294	0.065	NC
ENSG00000121766.15	ZCCHC17	37.95	24.66	32.07	31.13	33.91	222.64	1.29	0.22	5.93	0	0	NC
ENSG00000121769.8	FABP3	7.34	4.93	115.84	47.1	6.03	123.33	-1.74	1.01	-1.72	0.0851	0.155	NC
ENSG00000168528.12	SERINC2	8.16	1.41	54.42	47.96	34.44	96.66	-1.96	0.57	-3.45	0.0006	0.0021	NC
ENSG00000162517.13	PEF1	12.24	10.92	71.2	66.36	76.13	174.93	-1.3	0.23	-5.7	0	0	NC
ENSG00000184007.21	PTP4A2	261.13	199.07	265.1	294.26	296.42	1608.07	0.98	0.09	11.24	0	0	NC
ENSG00000121774.18	KHDRBS1	75.89	34.88	180.25	177.3	189.88	552.63	-0.49	0.23	-2.12	0.0342	0.0727	NC
ENSG00000025800.14	KPNA6	24.89	20.79	100.6	97.35	95.03	271.35	-0.8	0.16	-5.09	0	0	NC
ENSG00000084652.16	TXLNA	52.23	28.89	140.68	131.06	126.31	418.2	-0.42	0.17	-2.47	0.0136	0.0343	NC
ENSG00000160055.19	TMEM234	8.16	1.41	17.42	14.5	14.35	47.66	-0.46	0.51	-0.91	0.363	0.514	NC
ENSG00000084623.11	EIF3I	45.29	39.46	140.42	132.34	148.95	434.17	-0.43	0.15	-2.85	0.0043	0.0126	NC
ENSG00000116478.12	HDAC1	41.62	19.03	121.47	101.78	117.92	308.44	-0.8	0.37	-2.17	0.0303	0.0665	NC
ENSG00000175130.7	MARCKSL1	9.38	0	4.35	2.81	5.61	29.18	1.34	1.32	1.02	0.309	0.453	NC
ENSG00000160058.18	BSDC1	6.53	5.64	115.43	115.57	116.78	208.94	-2.96	0.27	-11.14	0	0	Down
ENSG00000176261.15	ZBTB8OS	23.26	28.89	53.39	54.26	57.47	227.27	0.27	0.21	1.28	0.2	0.315	NC
ENSG00000162521.19	RBBP4	28.97	35.23	149.77	151.41	147.85	391.37	-0.94	0.23	-4.03	0.0001	0.0003	NC
ENSG00000162522.11	KIAA1522	18.77	21.85	45.82	36.29	25.99	164.9	0.52	0.32	1.63	0.102	0.18	NC
ENSG00000134684.10	YARS	53.04	15.86	125.84	129.12	102.24	357.11	-0.54	0.43	-1.25	0.213	0.334	NC
ENSG00000116497.18	S100PBP	20.4	15.5	34.64	32.37	29.51	146.14	0.46	0.19	2.4	0.0164	0.0403	NC
ENSG00000116514.16	RNF19B	37.95	23.61	77.7	74.91	79.63	264.32	-0.09	0.18	-0.49	0.625	0.77	NC
ENSG00000004455.17	AK2	70.18	54.97	133.92	142.55	142.68	526.17	0.11	0.13	0.85	0.396	0.552	NC
ENSG00000160094.15	ZNF362	15.5	9.87	24.77	24.28	27.4	106.39	0.28	0.22	1.29	0.197	0.312	NC
ENSG00000134686.18	PHC2	35.09	15.86	90.84	77.5	93.09	258.8	-0.54	0.25	-2.13	0.0332	0.0708	NC
ENSG00000163866.9	SMIM12	11.42	7.05	47.5	53.65	43.85	119.82	-1.12	0.26	-4.23	0	0.0001	NC
ENSG00000188910.8	GJB3	0	19.38	0.03	0.03	0	58.47	10.27	2.09	4.9	0	0	NC
ENSG00000163867.17	ZMYM6	5.3	7.05	36.9	39.8	31.53	89.24	-1.22	0.31	-3.94	0.0001	0.0004	NC
ENSG00000197056.11	ZMYM1	2.04	9.87	16.76	19.1	16.6	63.01	-0.07	0.69	-0.1	0.924	0.958	NC
ENSG00000116560.11	SFPQ	87.72	62.36	267.08	290.97	263.5	818.39	-0.57	0.1	-5.47	0	0	NC
ENSG00000146463.12	ZMYM4	93.43	38.76	87.97	84.47	88.33	452.8	0.82	0.28	2.97	0.003	0.0091	NC
ENSG00000142687.18	KIAA0319L	17.95	23.25	105.47	100.66	113.62	261.19	-1.17	0.38	-3.08	0.0021	0.0066	NC
ENSG00000020129.16	NCDN	14.69	0.7	23.99	16.28	22.61	69.01	-0.27	1.05	-0.26	0.797	0.883	NC
ENSG00000126067.12	PSMB2	113.83	41.58	125.08	132.05	117.45	574.15	0.55	0.35	1.55	0.122	0.209	NC
ENSG00000134698.11	AGO4	21.62	20.08	102.15	117.28	108.21	265.28	-1.19	0.33	-3.61	0.0003	0.0012	NC
ENSG00000092847.12	AGO1	19.18	44.04	72.29	71.02	78.7	303.94	0.27	0.5	0.54	0.589	0.745	NC
ENSG00000126070.20	AGO3	36.31	58.84	46.82	65.06	51.07	327.04	1.11	0.36	3.08	0.002	0.0065	NC
ENSG00000092850.12	TEKT2	3.26	5.64	1.98	1.15	0.51	22.81	3.11	0.81	3.84	0.0001	0.0005	NC
ENSG00000116863.11	ADPRHL2	6.53	9.16	63.23	50.85	60.58	126.31	-1.66	0.44	-3.79	0.0001	0.0006	NC
ENSG00000171812.13	COL8A2	13.87	0	106.74	213.9	95.43	247.3	-3.19	1.33	-2.4	0.0164	0.0402	NC
ENSG00000054116.12	TRAPPC3	26.93	16.91	97.94	93.16	98.91	256.09	-0.87	0.17	-5.13	0	0	NC
ENSG00000116871.15	MAP7D1	44.07	23.61	254.65	213.3	227.82	537.58	-1.48	0.22	-6.81	0	0	NC
ENSG00000054118.15	THRAP3	72.63	51.44	183.69	178.6	179.55	605.95	-0.25	0.11	-2.15	0.0317	0.0689	NC
ENSG00000286379.1	AL591845.1	12.24	0	0.27	0.45	0.26	29.45	5.42	1.42	3.81	0.0001	0.0006	NC
ENSG00000196182.10	STK40	24.07	45.1	215.33	196.11	198.81	507.05	-1.17	0.39	-3.02	0.0025	0.0078	NC
ENSG00000181817.6	LSM10	20.4	13.39	51.71	48.16	54.98	158.48	-0.38	0.26	-1.45	0.146	0.243	NC
ENSG00000116898.12	MRPS15	15.5	20.44	74.91	65.71	70.55	202.66	-0.65	0.24	-2.66	0.0077	0.021	NC
ENSG00000119535.17	CSF3R	88.95	12.68	104.66	96.86	111.56	393.57	0.09	0.8	0.11	0.912	0.952	NC
ENSG00000163875.15	MEAF6	33.46	18.32	50.32	61.97	59.94	211.89	0.09	0.22	0.39	0.697	0.82	NC
ENSG00000163877.11	SNIP1	17.14	17.62	22	19.81	24.54	129.8	0.99	0.23	4.3	0	0.0001	NC
ENSG00000163879.11	DNALI1	18.77	16.21	8.84	5.96	5.13	97.39	2.67	0.31	8.66	0	0	Up
ENSG00000134697.13	GNL2	46.92	35.23	86.29	84.02	73.49	328.39	0.29	0.15	1.94	0.0519	0.103	NC
ENSG00000116922.14	C1orf109	4.08	4.23	17.66	16.09	18.86	50.51	-0.76	0.35	-2.16	0.0308	0.0672	NC
ENSG00000197982.14	C1orf122	35.09	4.58	24.21	16.45	22.55	122.98	1.04	0.77	1.35	0.176	0.284	NC
ENSG00000188786.10	MTF1	72.63	25.37	69.91	51.13	59.27	337.25	0.96	0.44	2.19	0.0283	0.0629	NC
ENSG00000204084.13	INPP5B	3.67	7.05	49.7	58.96	50.68	111.29	-1.97	0.32	-6.14	0	0	NC
ENSG00000183431.12	SF3A3	39.99	43.69	118.58	120.26	122.13	411.03	-0.2	0.15	-1.29	0.195	0.31	NC
ENSG00000183520.12	UTP11	25.7	5.64	31.68	31.36	29.59	123.82	0.24	0.5	0.48	0.633	0.775	NC
ENSG00000116954.8	RRAGC	34.68	32.42	47.14	49.98	40.22	247.99	0.88	0.27	3.29	0.001	0.0035	NC
ENSG00000214114.9	MYCBP	15.1	2.11	33.68	28.78	33.78	87.06	-0.8	0.63	-1.27	0.204	0.322	NC
ENSG00000174574.16	AKIRIN1	15.5	4.23	88.35	94.54	89.31	188.48	-1.98	0.35	-5.66	0	0	NC
ENSG00000168653.11	NDUFS5	62.02	35.94	74.88	82.17	94.27	380.04	0.51	0.19	2.72	0.0065	0.0181	NC
ENSG00000127603.27	MACF1	412.09	144.81	276.73	368.91	304.9	1853.59	1.05	0.38	2.77	0.0056	0.0157	NC
ENSG00000090621.14	PABPC4	93.43	123.67	167.13	151.52	197.1	819.32	0.63	0.3	2.09	0.0366	0.077	NC
ENSG00000084072.16	PPIE	6.94	9.16	80.55	75.44	44.8	148.23	-1.7	0.4	-4.29	0	0.0001	NC
ENSG00000043514.17	TRIT1	10.2	3.52	18.88	19.33	17.11	59.97	-0.19	0.31	-0.62	0.536	0.701	NC
ENSG00000131236.17	CAP1	119.96	85.62	605.6	553.17	611.11	1452.05	-1.22	0.11	-11.56	0	0	NC
ENSG00000131238.17	PPT1	114.24	119.44	927.87	891.72	863.63	1991.34	-1.64	0.2	-8.21	0	0	NC
ENSG00000117000.9	RLF	57.94	14.8	31.95	35.72	30.34	214.09	1.28	0.47	2.71	0.0068	0.0188	NC
ENSG00000084073.9	ZMPSTE24	3.26	13.39	186.73	174.41	168.56	322.59	-2.98	0.71	-4.19	0	0.0001	NC
ENSG00000084070.12	SMAP2	114.24	35.23	159.34	160.51	167.61	605.79	0.06	0.39	0.16	0.872	0.928	NC
ENSG00000187815.10	ZFP69	3.26	5.64	9.26	11.51	11.94	39.88	0.04	0.39	0.1	0.919	0.956	NC
ENSG00000066136.20	NFYC	24.89	16.21	60.25	57.11	60.15	197.82	-0.24	0.17	-1.46	0.145	0.241	NC
ENSG00000171793.16	CTPS1	6.53	3.52	24.42	23.34	22.27	61.85	-0.94	0.32	-2.94	0.0033	0.01	NC
ENSG00000010803.16	SCMH1	15.5	17.97	24.89	23.3	27.89	132.97	0.77	0.29	2.63	0.0086	0.023	NC
ENSG00000127124.16	HIVEP3	41.62	6.34	36.42	25.1	32.77	149.3	0.64	0.69	0.93	0.354	0.505	NC
ENSG00000198815.9	FOXJ3	55.08	31.71	80.57	81.56	79.18	337.3	0.38	0.13	3	0.0027	0.0082	NC
ENSG00000127125.9	PPCS	56.31	54.26	92.23	84.32	92.17	428.4	0.62	0.14	4.41	0	0.0001	NC
ENSG00000186409.17	CCDC30	24.48	11.98	3.61	4.25	3.78	87.23	3.41	0.34	9.9	0	0	Up
ENSG00000065978.19	YBX1	553.67	586.3	617.97	600.32	665.5	3924.14	1.17	0.17	6.88	0	0	NC
ENSG00000117385.15	P3H1	2.45	7.75	51.9	52.09	60.73	113.77	-2.05	0.55	-3.71	0.0002	0.0009	NC
ENSG00000177868.12	SVBP	8.57	3.52	10.92	11.19	16.21	48.66	0.15	0.42	0.36	0.718	0.833	NC
ENSG00000164010.15	ERMAP	13.87	2.82	31.07	30.65	47.59	96.41	-0.93	0.56	-1.67	0.0942	0.169	NC
ENSG00000164011.18	ZNF691	2.45	17.26	20.25	19.04	23.19	90.38	0.41	1.02	0.4	0.691	0.816	NC
ENSG00000117394.23	SLC2A1	9.79	11.98	2.54	3.58	3.09	63.03	3.16	0.34	9.42	0	0	Up
ENSG00000186973.11	FAM183A	29.38	20.44	1.46	1.08	0.32	129.66	6.01	0.51	11.87	0	0	Up
ENSG00000117395.12	EBNA1BP2	21.22	7.75	45.6	42.78	46.77	139.49	-0.41	0.28	-1.46	0.144	0.24	NC
ENSG00000159479.17	MED8	19.18	16.91	58.87	59.39	60.41	187.96	-0.42	0.17	-2.53	0.0113	0.0294	NC
ENSG00000198198.17	SZT2	21.22	6.34	103.68	123.78	114.67	253.92	-1.68	0.52	-3.24	0.0012	0.0041	NC
ENSG00000142949.17	PTPRF	4.9	7.05	4.11	3.34	0.9	36.66	2.47	0.7	3.52	0.0004	0.0017	NC
ENSG00000066135.13	KDM4A	6.53	10.57	22.64	23.46	24.8	83.13	-0.13	0.29	-0.44	0.662	0.795	NC
ENSG00000117408.11	IPO13	5.71	9.87	76.4	75.99	65.91	162.83	-1.73	0.45	-3.85	0.0001	0.0005	NC
ENSG00000117410.14	ATP6V0B	40.8	21.49	306.75	294.48	292.83	623.28	-1.98	0.15	-13.05	0	0	NC
ENSG00000117411.16	B4GALT2	13.87	2.11	9.85	8.52	7.56	57.26	1.24	0.72	1.73	0.0845	0.154	NC
ENSG00000117419.16	ERI3	1.63	7.4	36.93	33.69	38.01	85.47	-1.47	0.67	-2.2	0.0276	0.0617	NC
ENSG00000187147.18	RNF220	19.99	21.49	76.43	62.56	75.14	213.53	-0.5	0.23	-2.15	0.0313	0.0682	NC
ENSG00000126106.14	TMEM53	8.98	2.11	43.6	33.5	36.38	87.36	-1.52	0.41	-3.71	0.0002	0.0008	NC
ENSG00000142937.12	RPS8	790.32	691.65	321.13	331.32	413.63	4327.29	2.35	0.14	16.74	0	0	Up
ENSG00000173846.13	PLK3	19.58	5.64	41.87	50.61	33.24	121.68	-0.59	0.52	-1.13	0.258	0.39	NC
ENSG00000222009.8	BTBD19	1.63	6.69	16.37	21.61	10.91	52.82	-0.39	0.73	-0.53	0.593	0.747	NC
ENSG00000070785.17	EIF2B3	6.53	8.46	50.63	49	48.21	108.91	-1.54	0.51	-3.05	0.0023	0.0072	NC
ENSG00000126107.15	HECTD3	17.14	33.47	174.02	145.28	141.99	365.88	-1.34	0.68	-1.98	0.0482	0.0965	NC
ENSG00000126088.14	UROD	33.05	41.93	95.69	78.03	82.72	331.16	0.15	0.27	0.55	0.584	0.741	NC
ENSG00000117450.14	PRDX1	48.96	94.43	335.16	410.01	345.92	963.27	-0.94	0.41	-2.28	0.0227	0.0523	NC
ENSG00000117448.13	AKR1A1	74.67	53.56	288.74	281.84	273.74	772.9	-0.84	0.11	-7.99	0	0	NC
ENSG00000132780.17	NASP	44.07	28.54	91.76	68.06	70.8	288.44	0.12	0.26	0.45	0.652	0.789	NC
ENSG00000159588.15	CCDC17	13.06	4.23	12.65	10.16	5.5	53.85	1.04	0.53	1.95	0.0508	0.101	NC
ENSG00000159592.11	GPBP1L1	118.32	97.25	215.2	217.15	213.14	884.4	0.3	0.08	3.71	0.0002	0.0008	NC
ENSG00000159596.7	TMEM69	39.99	13.39	28.07	28.27	31.91	175.88	1.09	0.37	2.94	0.0033	0.01	NC
ENSG00000086015.21	MAST2	3.26	21.85	75.15	65.31	53.95	163.94	-1.08	0.83	-1.31	0.191	0.304	NC
ENSG00000117461.15	PIK3R3	4.08	19.03	5.33	4.92	4.55	78.65	2.77	0.74	3.74	0.0002	0.0008	NC
ENSG00000117472.10	TSPAN1	45.29	32.77	10.16	7.18	1.4	199.69	3.88	0.63	6.12	0	0	NC
ENSG00000132128.16	LRRC41	7.34	11.63	79.94	69.26	80.57	169.3	-1.68	0.3	-5.66	0	0	NC
ENSG00000173660.12	UQCRH	69.36	121.21	101.12	81.47	100.59	656.38	1.37	0.43	3.2	0.0014	0.0046	NC
ENSG00000117481.10	NSUN4	13.87	14.09	36.05	38.07	35.24	129.86	-0.07	0.19	-0.39	0.7	0.821	NC
ENSG00000079277.21	MKNK1	47.74	12.33	188.58	236.98	201.41	475.69	-1.54	0.46	-3.33	0.0009	0.003	NC
ENSG00000142961.14	MOB3C	6.53	13.39	101.58	94.1	101.23	212.51	-1.88	0.42	-4.52	0	0	NC
ENSG00000123472.12	ATPAF1	35.09	21.85	48.77	51.57	57.7	226.27	0.39	0.17	2.26	0.0236	0.054	NC
ENSG00000159658.12	EFCAB14	133.01	151.51	292.6	311.75	321.11	1226.24	0.21	0.19	1.11	0.267	0.401	NC
ENSG00000142973.14	CYP4B1	0.41	9.87	5.42	7.81	1.57	38.89	1.6	1.27	1.26	0.208	0.326	NC
ENSG00000123473.15	STIL	10.61	17.62	8.38	5.35	5.61	77.46	2.38	0.46	5.13	0	0	NC
ENSG00000162368.13	CMPK1	52.23	53.56	247.62	260.5	244.85	656.77	-0.95	0.15	-6.52	0	0	NC
ENSG00000132122.12	SPATA6	15.1	15.5	20.81	20.18	19.37	111.13	0.92	0.2	4.52	0	0	NC
ENSG00000162373.13	BEND5	16.32	4.93	0.03	0.1	0.13	47.9	8.05	0.71	11.4	0	0	Up
ENSG00000185104.20	FAF1	23.66	33.83	57.45	51.68	52.91	241.75	0.47	0.48	0.99	0.322	0.467	NC
ENSG00000123080.12	CDKN2C	6.53	5.64	14.36	8	8.46	46.01	0.52	0.45	1.15	0.252	0.382	NC
ENSG00000123091.5	RNF11	35.09	23.96	105.83	102.53	119.25	313.1	-0.63	0.19	-3.26	0.0011	0.0038	NC
ENSG00000085831.15	TTC39A	12.24	2.82	0.42	0.24	0.37	35.51	5.61	0.75	7.49	0	0	Up
ENSG00000085832.17	EPS15	94.66	73.64	151.73	170.62	168.51	670.17	0.31	0.14	2.29	0.022	0.051	NC
ENSG00000117859.19	OSBPL9	32.23	39.46	91.15	101.36	85.98	332.3	-0.05	0.22	-0.21	0.832	0.905	NC
ENSG00000078618.21	NRDC	78.34	48.98	238.45	230.3	223.34	712.12	-0.48	0.22	-2.17	0.0298	0.0658	NC
ENSG00000134717.18	BTF3L4	37.54	42.99	74.35	85	74.71	325.82	0.35	0.2	1.74	0.082	0.151	NC
ENSG00000157077.14	ZFYVE9	24.48	2.11	3.89	4.2	3.09	62.36	2.89	0.82	3.52	0.0004	0.0016	NC
ENSG00000154222.14	CC2D1B	17.14	8.46	90.81	91.94	73.06	196.27	-1.47	0.25	-5.96	0	0	NC
ENSG00000134748.13	PRPF38A	32.64	21.14	57.74	61.27	60.67	245.86	0.21	0.24	0.88	0.376	0.529	NC
ENSG00000134744.14	TUT4	33.86	45.8	92.45	80.62	79.15	335.45	0.23	0.28	0.82	0.41	0.566	NC
ENSG00000162377.6	COA7	28.56	26.07	39.67	39.84	30.07	184.03	0.81	0.27	2.95	0.0032	0.0097	NC
ENSG00000162378.13	ZYG11B	33.05	52.85	137.27	134.72	147.75	444.33	-0.37	0.42	-0.88	0.38	0.533	NC
ENSG00000228929.1	RPS13P2	7.34	7.05	1.02	1.47	1.83	43.25	3.69	0.41	8.98	0	0	Up
ENSG00000121310.17	ECHDC2	0.82	9.16	99.21	82.19	71.38	161.89	-2.56	0.95	-2.69	0.0071	0.0196	NC
ENSG00000116171.18	SCP2	64.47	86.32	347.75	356.4	346.28	924.31	-0.94	0.3	-3.17	0.0015	0.005	NC
ENSG00000162384.14	CZIB	32.23	12.68	56.81	47.41	54.18	186.98	-0.06	0.58	-0.1	0.921	0.957	NC
ENSG00000157193.18	LRP8	12.24	0	9.89	16.16	9.17	43.35	0.06	1.34	0.05	0.962	0.98	NC
ENSG00000058804.12	NDC1	13.87	10.57	49.51	46.64	45.76	141.39	-0.64	0.24	-2.65	0.0081	0.0218	NC
ENSG00000058799.15	YIPF1	10.61	11.98	49.46	48.87	51.47	139.42	-0.83	0.21	-3.88	0.0001	0.0005	NC
ENSG00000081870.11	HSPB11	23.66	19.73	29.16	26.73	30.17	162.55	0.91	0.18	4.99	0	0	NC
ENSG00000203985.11	LDLRAD1	6.53	4.93	4	2.07	0.41	31.74	2.67	1.05	2.55	0.0108	0.0282	NC
ENSG00000116209.12	TMEM59	77.52	55.67	325.87	337.93	335.74	872.2	-1.02	0.1	-10.03	0	0	NC
ENSG00000116205.14	TCEANC2	9.79	9.16	22.47	27.77	25.19	83.7	-0.13	0.28	-0.48	0.635	0.776	NC
ENSG00000116221.15	MRPL37	12.24	8.1	55.32	44.96	48.12	135.04	-0.95	0.29	-3.32	0.0009	0.0032	NC
ENSG00000157216.15	SSBP3	9.79	3.52	14.14	12.9	10.8	44.46	0.04	0.77	0.06	0.954	0.975	NC
ENSG00000006555.11	TTC22	9.79	2.82	0.86	1.15	0.86	32.57	3.96	0.47	8.42	0	0	Up
ENSG00000116133.13	DHCR24	11.83	11.63	164.38	248.37	105.59	326.57	-2.61	0.43	-6.02	0	0	NC
ENSG00000162402.14	USP24	120.36	60.96	166.04	178.66	164.77	716.92	0.36	0.2	1.81	0.0708	0.133	NC
ENSG00000260971.4	AC119674.1	0	8.46	0.08	0.21	0.17	25.88	6.32	1.48	4.28	0	0.0001	NC
ENSG00000162407.9	PLPP3	19.58	25.02	45.74	75.34	50.89	223.58	0.13	0.4	0.31	0.755	0.857	NC
ENSG00000162409.11	PRKAA2	13.06	8.46	0.17	0.27	0.04	52.21	7.3	0.57	12.8	0	0	Up
ENSG00000187889.13	FYB2	8.16	8.46	1.59	0.99	0.22	43.75	4.45	0.72	6.16	0	0	NC
ENSG00000021852.13	C8B	1.63	42.28	236.6	183.93	274.12	490.82	-1.91	1.3	-1.47	0.143	0.238	NC
ENSG00000162600.12	OMA1	19.18	18.67	24.55	21.67	27.38	129.26	0.89	0.24	3.71	0.0002	0.0008	NC
ENSG00000184292.7	TACSTD2	48.15	34.88	1.63	1.78	0.71	213.6	6.21	0.34	18.01	0	0	Up
ENSG00000162601.11	MYSM1	59.57	26.78	64.34	83.29	67.32	324.03	0.52	0.27	1.91	0.056	0.11	NC
ENSG00000177606.7	JUN	68.95	94.78	286.26	286.1	300.34	899.01	-0.45	0.32	-1.4	0.162	0.265	NC
ENSG00000134709.11	HOOK1	39.17	26.78	1.12	1.01	0.84	175.85	6.39	0.32	19.7	0	0	Up
ENSG00000134716.11	CYP2J2	8.98	7.05	0.59	0.34	0.07	39.23	5.8	0.7	8.34	0	0	Up
ENSG00000162599.17	NFIA	40.39	55.67	14.34	14.41	15.44	261.36	2.97	0.39	7.69	0	0	Up
ENSG00000162604.12	TM2D1	24.48	6.34	37.59	42.95	46.34	139.28	-0.25	0.43	-0.58	0.562	0.723	NC
ENSG00000132849.20	PATJ	15.5	11.98	1.88	2.59	2.73	74.84	3.82	0.3	12.93	0	0	Up
ENSG00000162607.13	USP1	18.77	13.39	58.35	55.57	52.96	173.74	-0.49	0.19	-2.61	0.0092	0.0244	NC
ENSG00000116641.18	DOCK7	33.86	47.21	103.1	97.25	99.02	378.69	0.08	0.27	0.3	0.764	0.863	NC
ENSG00000125703.15	ATG4C	11.42	10.57	38.81	33.99	36.46	116.69	-0.4	0.33	-1.19	0.233	0.359	NC
ENSG00000088035.18	ALG6	8.16	2.11	19.98	18.49	17.69	50.41	-0.73	0.51	-1.43	0.152	0.251	NC
ENSG00000142856.16	ITGB3BP	1.22	6.34	8.33	8.86	12.58	36.67	0.02	0.74	0.02	0.98	0.99	NC
ENSG00000203965.13	EFCAB7	7.34	3.52	4.86	4.54	4.02	31.75	1.53	0.36	4.3	0	0.0001	NC
ENSG00000079739.17	PGM1	11.42	15.15	112.87	94.54	117.92	232.97	-1.76	0.31	-5.65	0	0	NC
ENSG00000162434.13	JAK1	201.15	102.18	255.43	269.43	299.81	1173.82	0.38	0.21	1.8	0.0719	0.135	NC
ENSG00000162433.15	AK4	6.53	4.23	0.61	0.24	0.43	31.54	5.02	0.54	9.35	0	0	Up
ENSG00000213625.9	LEPROT	35.09	23.25	298.25	274.78	323.37	619.69	-2.06	0.19	-10.78	0	0	Down
ENSG00000116678.19	LEPR	1.63	6.34	14.48	14.32	18.32	50.22	-0.41	0.86	-0.48	0.632	0.775	NC
ENSG00000184588.18	PDE4B	17.95	47.57	26.58	33.41	46.75	246.61	1.36	0.6	2.24	0.025	0.0567	NC
ENSG00000152763.17	WDR78	24.48	34.53	1.96	2.02	0.73	152.6	5.53	0.47	11.68	0	0	Up
ENSG00000198160.14	MIER1	37.95	28.19	64.68	87.33	77.37	286.1	0.08	0.19	0.39	0.699	0.821	NC
ENSG00000142864.14	SERBP1	142.8	130.37	235.06	238.68	235.06	1088.52	0.54	0.16	3.28	0.001	0.0036	NC
ENSG00000116717.13	GADD45A	25.3	17.62	12.04	12.1	11.47	114.87	2.07	0.25	8.32	0	0	Up
ENSG00000172380.6	GNG12	10.61	29.6	79.43	69.44	77.35	228.09	-0.51	0.62	-0.83	0.404	0.56	NC
ENSG00000116729.14	WLS	8.16	5.64	113.82	114.88	114.48	214.88	-2.72	0.62	-4.41	0	0.0001	NC
ENSG00000066557.6	LRRC40	11.02	13.39	21.78	22.91	21.45	105.31	0.51	0.25	2.03	0.0419	0.0862	NC
ENSG00000116754.13	SRSF11	112.61	79.63	217.84	226.1	212.32	834.31	0.1	0.08	1.24	0.216	0.337	NC
ENSG00000118454.13	ANKRD13C	16.32	16.91	31.41	33.69	30.77	132.58	0.36	0.19	1.94	0.0519	0.103	NC
ENSG00000132485.14	ZRANB2	29.38	53.2	91.06	105.72	109.63	396.89	0.15	0.44	0.33	0.744	0.849	NC
ENSG00000254685.6	FPGT	23.66	10.22	39.93	41.55	44.22	150.42	-0.04	0.22	-0.2	0.845	0.913	NC
ENSG00000116791.14	CRYZ	17.95	10.92	43.33	33.14	30.04	122.28	-0.08	0.32	-0.25	0.804	0.887	NC
ENSG00000162623.16	TYW3	33.46	11.98	33.43	25.62	34.36	157.55	0.76	0.41	1.84	0.0658	0.125	NC
ENSG00000117054.13	ACADM	25.7	47.92	81.8	89.94	78.3	328.08	0.19	0.46	0.41	0.683	0.81	NC
ENSG00000137955.16	RABGGTB	35.09	26.78	140.37	139.2	129.08	372.88	-0.84	0.14	-6.21	0	0	NC
ENSG00000142892.15	PIGK	3.26	4.93	68.68	78.54	73.68	134.32	-2.85	0.34	-8.46	0	0	Down
ENSG00000226084.5	AC113935.1	2.45	5.64	0.75	1.2	1.46	19.44	3.03	0.75	4.03	0.0001	0.0003	NC
ENSG00000036549.13	AC118549.1	31.82	44.4	41.59	47.05	39.99	272.83	1.19	0.27	4.41	0	0.0001	NC
ENSG00000077254.14	USP33	70.99	34.18	193.86	193.17	198.08	583.67	-0.56	0.28	-1.98	0.048	0.0961	NC
ENSG00000180488.15	MIGA1	13.06	8.46	22.52	27.17	28.93	102.7	0.08	0.35	0.23	0.82	0.898	NC
ENSG00000162614.18	NEXN	8.98	18.32	24.96	28.22	19.5	119.77	0.66	0.48	1.38	0.168	0.273	NC
ENSG00000162613.16	FUBP1	45.29	39.11	102.56	109.43	121.08	389.3	-0.1	0.15	-0.65	0.515	0.678	NC
ENSG00000162616.9	DNAJB4	8.16	9.16	12.51	14	12.6	58.34	0.58	0.52	1.12	0.265	0.398	NC
ENSG00000122420.10	PTGFR	28.56	21.14	0.34	0.45	0.07	124.92	7.71	0.49	15.61	0	0	Up
ENSG00000137959.16	IFI44L	238.69	335.08	202.24	386.16	233.45	1974.74	1.44	0.36	4.02	0.0001	0.0003	NC
ENSG00000137965.11	IFI44	116.28	107.11	132.53	219.11	161.25	882.65	0.78	0.26	3.04	0.0024	0.0075	NC
ENSG00000117114.19	ADGRL2	5.71	7.05	0.07	0.07	0	29.7	8.33	0.83	9.99	0	0	Up
ENSG00000142875.19	PRKACB	28.15	85.62	149.21	189.67	117.6	507.42	-0.22	0.71	-0.31	0.758	0.859	NC
ENSG00000137976.7	DNASE2B	0	33.83	34.8	24.35	11.15	137.14	1.04	1.72	0.61	0.543	0.708	NC
ENSG00000117133.11	RPF1	43.25	23.25	50.97	52.94	50.06	253.64	0.67	0.2	3.34	0.0008	0.0029	NC
ENSG00000174021.11	GNG5	8.98	5.29	23.45	22.39	21.47	69.07	-0.38	0.27	-1.4	0.16	0.262	NC
ENSG00000117151.13	CTBS	11.83	10.22	55.52	43.74	42.71	132.54	-0.79	0.26	-3.01	0.0026	0.0082	NC
ENSG00000171517.6	LPAR3	4.9	16.21	25.64	15.04	36.85	88.09	-0.13	0.79	-0.16	0.87	0.927	NC
ENSG00000153898.13	MCOLN2	8.16	9.16	11.95	10.49	9.81	56.67	0.96	0.32	3.04	0.0024	0.0075	NC
ENSG00000162643.13	WDR63	14.69	8.46	0.75	1.17	0.15	65.31	5.47	0.7	7.81	0	0	Up
ENSG00000097096.9	SYDE2	0	8.46	0.37	0.21	0.07	24.01	5.71	1.53	3.74	0.0002	0.0008	NC
ENSG00000162642.14	C1orf52	16.32	25.37	22.76	24.57	22.23	149.41	1.21	0.3	4.08	0	0.0002	NC
ENSG00000142867.14	BCL10	33.46	14.09	38.37	36.84	37.73	179.04	0.61	0.25	2.41	0.0159	0.0392	NC
ENSG00000153904.20	DDAH1	23.66	5.64	0.86	0.69	0.3	65.56	5.68	0.7	8.1	0	0	Up
ENSG00000117174.11	ZNHIT6	43.25	10.92	31.63	31.56	32.99	179.95	0.97	0.46	2.08	0.0377	0.0789	NC
ENSG00000122417.15	ODF2L	31.01	28.89	24.87	23.27	22.46	193.13	1.66	0.15	10.96	0	0	NC
ENSG00000137975.8	CLCA2	34.68	62.01	0.73	2.14	0.45	243.34	6.73	0.65	10.3	0	0	Up
ENSG00000016602.9	CLCA4	13.46	12.68	0.03	0.03	0	63.53	10.4	0.79	13.08	0	0	Up
ENSG00000097033.14	SH3GLB1	127.3	81.74	229.98	249.23	227.83	852.83	0.01	0.24	0.03	0.976	0.988	NC
ENSG00000183291.17	SELENOF	53.86	69.41	181.04	208.37	189.81	635.51	-0.28	0.24	-1.15	0.251	0.382	NC
ENSG00000143013.13	LMO4	47.33	56.02	112.38	87.16	106.81	444.65	0.4	0.25	1.57	0.117	0.201	NC
ENSG00000065243.20	PKN2	43.66	69.06	198.42	186.19	216.72	620.91	-0.45	0.35	-1.29	0.198	0.314	NC
ENSG00000137947.12	GTF2B	61.2	35.23	79.65	78.71	74.52	351.85	0.55	0.18	3.08	0.0021	0.0067	NC
ENSG00000137944.18	KYAT3	25.3	14.8	41.89	43.79	44.02	165.7	0.16	0.17	0.99	0.322	0.468	NC
ENSG00000117226.12	GBP3	79.56	57.78	120.98	172.86	35.02	506.59	0.57	0.54	1.06	0.29	0.43	NC
ENSG00000117228.10	GBP1	386.79	170.18	280.54	230.62	373.87	1843.72	1.17	0.31	3.8	0.0001	0.0006	NC
ENSG00000162645.13	GBP2	99.55	53.91	286.42	179.89	331.35	789.01	-0.57	0.35	-1.63	0.103	0.182	NC
ENSG00000162654.9	GBP4	84.05	77.16	167.06	139.74	249.41	715.45	0.13	0.28	0.46	0.642	0.782	NC
ENSG00000154451.14	GBP5	249.7	61.31	124.56	102.32	242.49	996.01	1.2	0.59	2.04	0.0411	0.0849	NC
ENSG00000225492.6	GBP1P1	8.98	4.93	2.37	1.76	6.79	40.88	2.21	0.68	3.23	0.0012	0.0042	NC
ENSG00000197147.13	LRRC8B	13.06	23.25	21.37	31.25	22.27	129.91	0.83	0.49	1.7	0.0897	0.162	NC
ENSG00000231999.7	LRRC8C-DT	10.61	4.23	10.21	10.64	11.36	52.05	0.72	0.29	2.52	0.0119	0.0306	NC
ENSG00000171488.15	LRRC8C	46.11	47.21	120.49	127.08	151.27	444.91	-0.21	0.19	-1.11	0.265	0.399	NC
ENSG00000171492.14	LRRC8D	44.88	25.72	127.4	143.51	126.81	388.04	-0.62	0.15	-4.04	0.0001	0.0003	NC
ENSG00000162664.17	ZNF326	60.39	9.16	39.25	45.34	35.78	227.36	0.98	0.65	1.5	0.133	0.224	NC
ENSG00000122482.21	ZNF644	97.11	47.21	48.77	54.04	47.59	460.61	1.86	0.3	6.2	0	0	NC
ENSG00000189195.13	BTBD8	15.1	5.64	6.21	5.62	6.91	60.91	1.98	0.31	6.35	0	0	NC
ENSG00000174842.17	GLMN	8.98	2.82	7.25	7.66	5.95	38.67	0.99	0.37	2.69	0.0072	0.0197	NC
ENSG00000122484.9	RPAP2	31.82	10.57	21.54	23.29	18.19	132.22	1.2	0.47	2.58	0.01	0.0264	NC
ENSG00000067208.14	EVI5	47.33	40.87	76.55	70.66	82.85	364.06	0.56	0.2	2.87	0.0041	0.0121	NC
ENSG00000122406.14	RPL5	522.25	666.28	332.3	349.57	441.03	3687.62	1.99	0.27	7.34	0	0	NC
ENSG00000143033.18	MTF2	41.62	18.32	41.6	50.05	46.75	210.95	0.57	0.34	1.66	0.0968	0.173	NC
ENSG00000117500.13	TMED5	82.83	63.42	417.07	401.1	432.33	1016.99	-1.23	0.1	-11.79	0	0	NC
ENSG00000122483.17	CCDC18	14.28	7.05	16.85	17.25	19.41	80.69	0.52	0.25	2.1	0.0358	0.0756	NC
ENSG00000223745.8	CCDC18-AS1	24.48	12.68	41.54	35.59	47.18	155.26	0.1	0.25	0.38	0.701	0.822	NC
ENSG00000117505.13	DR1	24.89	39.46	122.74	133.9	126.51	362.46	-0.69	0.33	-2.1	0.0356	0.0752	NC
ENSG00000137942.16	FNBP1L	38.76	21.85	1.73	0.84	1.01	138.06	5.81	0.42	13.85	0	0	Up
ENSG00000137936.18	BCAR3	6.53	23.25	84.05	68.35	116.33	219.87	-1.23	0.71	-1.72	0.0861	0.157	NC
ENSG00000067334.14	DNTTIP2	25.3	19.73	68.48	72	72.76	235.22	-0.35	0.17	-2.04	0.041	0.0848	NC
ENSG00000023909.10	GCLM	26.11	8.46	18.24	25.96	17.11	112.13	0.95	0.41	2.32	0.0201	0.0472	NC
ENSG00000137962.13	ARHGAP29	15.91	2.11	0.14	0.1	0	47.03	8.14	1.45	5.63	0	0	NC
ENSG00000117528.14	ABCD3	15.5	21.85	53.08	56.01	51.77	177.47	-0.22	0.26	-0.84	0.403	0.559	NC
ENSG00000117525.14	F3	35.9	27.48	3.69	1.75	13.18	178.52	3.7	0.7	5.28	0	0	NC
ENSG00000117519.16	CNN3	49.78	20.44	0.81	0.81	0.39	182.63	7.01	0.44	16.06	0	0	Up
ENSG00000137970.7	RPL7P9	19.18	19.38	1.2	1.56	1.61	97.66	5.01	0.3	16.91	0	0	Up
ENSG00000117569.18	PTBP2	17.95	2.11	11.45	9.83	8.4	57.85	1.08	0.72	1.51	0.132	0.223	NC
ENSG00000188641.13	DPYD	107.71	56.73	192.73	216.04	260.42	761.82	-0.17	0.22	-0.77	0.442	0.602	NC
ENSG00000162627.17	SNX7	17.14	6.34	13.48	13.48	16.67	68.85	0.71	0.57	1.24	0.213	0.334	NC
ENSG00000099260.11	PALMD	8.98	0.7	0.59	0.34	0	19.96	4.94	1.63	3.03	0.0025	0.0077	NC
ENSG00000156869.13	FRRS1	20.81	17.97	25.2	19.33	22.16	137.55	1.12	0.27	4.12	0	0.0002	NC
ENSG00000162688.17	AGL	3.26	12.68	40.69	47.63	42.73	103.88	-1.29	0.86	-1.49	0.135	0.227	NC
ENSG00000117620.15	SLC35A3	5.71	11.28	27.31	35.38	32.86	103.91	-0.37	0.52	-0.72	0.469	0.631	NC
ENSG00000156876.10	SASS6	8.16	1.41	9.74	8.65	8.48	34.66	0.23	0.59	0.39	0.698	0.821	NC
ENSG00000122435.10	TRMT13	5.71	2.82	18.63	20.71	19.31	49.33	-0.94	0.34	-2.75	0.0059	0.0165	NC
ENSG00000137992.14	DBT	24.48	26.78	35.83	40.42	33.44	182.09	0.77	0.23	3.38	0.0007	0.0026	NC
ENSG00000137996.12	RTCA	73.44	42.28	58.2	53.17	48.28	369.37	1.38	0.16	8.44	0	0	NC
ENSG00000079335.20	CDC14A	8.57	9.87	10.96	14.55	11.49	66.12	0.89	0.3	2.95	0.0032	0.0097	NC
ENSG00000162695.12	SLC30A7	8.98	16.21	71.34	78.85	69.38	176.13	-1.26	0.44	-2.84	0.0045	0.0131	NC
ENSG00000117543.21	DPH5	3.26	5.64	14.22	13.04	16.39	53.47	-0.1	0.7	-0.15	0.883	0.935	NC
ENSG00000185946.16	RNPC3	11.42	25.37	35.1	45.99	37.75	162.43	0.28	0.45	0.63	0.531	0.695	NC
ENSG00000198890.9	PRMT6	21.22	5.64	15.88	15.04	16.36	87.37	0.96	0.43	2.25	0.0247	0.056	NC
ENSG00000134215.16	VAV3	48.96	31.36	35.61	31.9	27.14	257.47	1.65	0.19	8.85	0	0	NC
ENSG00000226822.3	LINC02785	7.34	2.82	2.32	1.68	2.84	30.79	2.45	0.47	5.21	0	0	NC
ENSG00000085491.17	SLC25A24	17.95	14.09	59.2	63.29	55.45	171.81	-0.6	0.2	-2.94	0.0033	0.0099	NC
ENSG00000162636.16	FAM102B	57.53	45.1	146.98	177.83	148.73	507.58	-0.33	0.15	-2.24	0.0254	0.0574	NC
ENSG00000162639.16	HENMT1	2.45	15.5	36.86	32.95	42.05	108.44	-0.63	0.78	-0.82	0.414	0.571	NC
ENSG00000134186.12	PRPF38B	45.29	22.9	130.64	131.57	147.25	394.93	-0.68	0.24	-2.89	0.0038	0.0113	NC
ENSG00000116266.11	STXBP3	26.93	19.73	99.99	109.55	108.19	288.24	-0.89	0.16	-5.53	0	0	NC
ENSG00000121957.14	GPSM2	4.9	4.58	9.74	11.17	7.67	39.99	0.31	0.37	0.82	0.413	0.57	NC
ENSG00000121940.15	CLCC1	8.16	2.11	31.19	29.83	31.8	73.37	-1.35	0.32	-4.23	0	0.0001	NC
ENSG00000085433.15	WDR47	7.34	27.48	44.06	45.18	37.99	166.95	0.18	0.77	0.24	0.813	0.893	NC
ENSG00000197780.10	TAF13	20.4	21.85	40.16	41.82	31.7	166.45	0.46	0.23	2.02	0.0438	0.0896	NC
ENSG00000215717.6	TMEM167B	22.85	6.69	102.1	105.27	110.79	231.17	-1.69	0.4	-4.23	0	0.0001	NC
ENSG00000179902.12	C1orf194	14.69	11.28	1.69	1.73	0.21	68.18	4.72	0.71	6.63	0	0	NC
ENSG00000116299.17	KIAA1324	10.61	8.46	2.57	2.3	2.88	58.03	3.22	0.29	10.93	0	0	Up
ENSG00000031698.13	SARS	32.64	21.85	140.32	142.02	132.52	352.22	-1.06	0.16	-6.83	0	0	NC
ENSG00000134243.12	SORT1	75.07	88.09	856.6	846.83	784.43	1755.96	-1.92	0.26	-7.51	0	0	NC
ENSG00000143106.13	PSMA5	36.72	40.87	119.56	120.38	120.02	389.68	-0.31	0.15	-2.11	0.0347	0.0737	NC
ENSG00000162650.16	ATXN7L2	7.34	3.52	6.08	6.85	6.16	36.7	1.04	0.32	3.23	0.0013	0.0042	NC
ENSG00000174151.14	CYB561D1	5.71	2.82	34.75	25.27	34	75.61	-1.48	0.51	-2.9	0.0038	0.0112	NC
ENSG00000065135.11	GNAI3	104.45	60.25	141.54	158.73	142.4	645.18	0.43	0.16	2.69	0.0071	0.0195	NC
ENSG00000168765.17	GSTM4	3.26	5.64	39.61	21.81	15.2	60.75	-1.26	0.62	-2.03	0.0422	0.0866	NC
ENSG00000168710.18	AHCYL1	42.84	35.23	234.2	256.44	201.9	570	-1.23	0.2	-6.27	0	0	NC
ENSG00000143093.15	STRIP1	8.57	4.58	64.11	61.19	61.76	138.96	-1.8	0.45	-4.02	0.0001	0.0003	NC
ENSG00000162775.16	RBM15	20.4	2.82	20.86	22.82	19.05	88.07	0.35	0.89	0.4	0.692	0.817	NC
ENSG00000134248.13	LAMTOR5	49.78	52.5	62.6	60.16	65.6	359.85	1.01	0.18	5.51	0	0	NC
ENSG00000177301.15	KCNA2	4.08	9.51	8.3	6.27	3.72	48.69	1.59	0.6	2.64	0.0083	0.0225	NC
ENSG00000177272.9	KCNA3	5.71	33.83	85.29	83.51	83.28	255.52	-0.5	0.91	-0.55	0.579	0.738	NC
ENSG00000143119.14	CD53	227.26	206.12	668.26	606.21	654.78	2119.95	-0.26	0.11	-2.36	0.0184	0.0445	NC
ENSG00000121931.16	LRIF1	10.61	9.87	23.18	26.99	20.1	93.44	0.15	0.29	0.51	0.611	0.76	NC
ENSG00000156171.14	DRAM2	23.26	58.84	112.92	114.63	147.92	417.6	-0.23	0.56	-0.42	0.677	0.806	NC
ENSG00000134255.14	CEPT1	46.11	20.08	77.06	75.8	78.73	289.76	0.06	0.27	0.23	0.818	0.897	NC
ENSG00000162777.17	DENND2D	72.63	51.09	206.43	191.15	205.84	628.26	-0.41	0.13	-3.24	0.0012	0.0041	NC
ENSG00000173947.14	PIFO	53.04	23.25	5.47	4.59	0.69	192.34	4.65	0.71	6.52	0	0	NC
ENSG00000116455.14	WDR77	8.98	7.05	34.24	33.81	29.48	91.34	-0.73	0.26	-2.78	0.0055	0.0155	NC
ENSG00000116459.11	ATP5PB	169.73	105	164.94	165.94	163.51	963.53	1.03	0.12	8.76	0	0	NC
ENSG00000143110.11	C1orf162	381.9	459.81	355.62	330.56	370.12	2714.04	1.56	0.22	7.03	0	0	NC
ENSG00000121933.19	TMIGD3	49.78	8.46	0.51	0.45	0.43	132.66	7.11	0.81	8.81	0	0	Up
ENSG00000282608.1	ADORA3	36.72	3.52	1.96	2.48	2.75	90.23	4.12	1.05	3.92	0.0001	0.0004	NC
ENSG00000116473.14	RAP1A	151.37	124.03	225.69	240.3	213.37	1031.68	0.55	0.11	4.84	0	0	NC
ENSG00000197852.12	INKA2	8.98	7.75	43.75	52.72	34.92	112.27	-1.06	0.46	-2.31	0.0208	0.0485	NC
ENSG00000064703.12	DDX20	11.42	14.09	47.29	46.67	39.47	134.48	-0.49	0.45	-1.09	0.274	0.41	NC
ENSG00000143079.15	CTTNBP2NL	84.87	53.91	47.77	57.36	40.8	412.4	1.76	0.19	9.15	0	0	NC
ENSG00000134245.18	WNT2B	13.06	2.11	4	5.31	3.31	45.09	2.13	0.84	2.52	0.0117	0.0301	NC
ENSG00000007341.19	ST7L	0.41	9.16	13.68	12.44	9.84	48.44	0.23	1.12	0.21	0.836	0.907	NC
ENSG00000116489.13	CAPZA1	214.21	126.84	456.61	415.5	422.54	1528.92	-0.07	0.13	-0.52	0.605	0.756	NC
ENSG00000155363.18	MOV10	18.77	13.39	119.22	98.11	104.07	253.27	-1.43	0.21	-6.73	0	0	NC
ENSG00000155366.16	RHOC	14.28	6.34	34.93	29.93	20.49	96.73	-0.19	0.36	-0.53	0.597	0.75	NC
ENSG00000198799.12	LRIG2	11.42	9.87	27.89	27.41	29.38	102.31	-0.1	0.22	-0.45	0.656	0.791	NC
ENSG00000081026.19	MAGI3	17.14	2.82	4.4	4.3	4.87	57.44	2.4	0.63	3.84	0.0001	0.0005	NC
ENSG00000116793.16	PHTF1	13.87	11.98	26.94	23.85	24.48	113.48	0.39	0.26	1.54	0.124	0.211	NC
ENSG00000081019.13	RSBN1	19.99	30.3	43.97	44.7	50.96	211.78	0.5	0.33	1.52	0.129	0.218	NC
ENSG00000134242.16	PTPN22	27.74	86.32	129.94	118.45	155.26	529.48	0.18	0.61	0.3	0.761	0.861	NC
ENSG00000134262.13	AP4B1	4.08	9.87	28.09	25.27	25.06	71.86	-0.71	0.63	-1.12	0.263	0.396	NC
ENSG00000118655.7	DCLRE1B	23.66	14.8	37.78	36.07	36.57	147.29	0.32	0.19	1.67	0.0954	0.17	NC
ENSG00000163349.22	HIPK1	94.66	66.59	217.62	224.23	197.89	740.62	-0.12	0.11	-1.1	0.271	0.407	NC
ENSG00000116774.12	OLFML3	22.03	0	0.1	0.21	0.19	50.42	7.2	1.58	4.54	0	0	NC
ENSG00000197323.12	TRIM33	102	95.13	101.68	118.45	110.92	676.38	1.14	0.15	7.4	0	0	NC
ENSG00000116752.6	BCAS2	23.66	16.56	44.4	44.98	42.84	172.07	0.16	0.16	0.99	0.321	0.466	NC
ENSG00000175984.15	DENND2C	8.98	0.7	4.27	5.5	2.11	31.49	1.6	1.01	1.59	0.113	0.196	NC
ENSG00000213281.5	NRAS	58.75	38.05	100.21	116.8	88.17	410.96	0.24	0.18	1.29	0.199	0.314	NC
ENSG00000009307.16	CSDE1	381.9	334.02	722.72	719.69	804.66	2990.73	0.23	0.1	2.18	0.0293	0.0648	NC
ENSG00000052723.11	SIKE1	17.95	17.62	43.23	51.38	43.16	156.39	-0.1	0.25	-0.4	0.692	0.817	NC
ENSG00000233730.1	LINC01765	6.12	2.82	0.15	0.12	0	25.41	7.02	0.96	7.28	0	0	Up
ENSG00000173218.15	VANGL1	3.26	9.16	8.36	13.12	12.05	49.7	0.49	0.68	0.72	0.473	0.635	NC
ENSG00000163393.13	SLC22A15	8.16	4.23	44.97	68.95	36.72	103.79	-1.88	0.53	-3.54	0.0004	0.0015	NC
ENSG00000163399.16	ATP1A1	31.42	20.79	337.13	318.02	328.52	636.44	-2.42	0.29	-8.27	0	0	Down
ENSG00000116815.16	CD58	19.18	13.74	89.66	96.81	70.37	215.92	-1.09	0.24	-4.5	0	0	NC
ENSG00000177173.5	NAP1L4P1	22.85	1.41	1.29	1.23	0.94	77.53	4.96	1.09	4.54	0	0	NC
ENSG00000116824.5	CD2	0.82	7.75	27.5	31.03	43.72	76.71	-1.59	0.97	-1.64	0.102	0.179	NC
ENSG00000134256.12	CD101	5.71	7.75	213.88	139.16	277.67	362.15	-3.69	0.54	-6.86	0	0	Down
ENSG00000116830.12	TTF2	12.24	17.62	50.8	48.92	54.05	157.85	-0.45	0.25	-1.84	0.066	0.126	NC
ENSG00000134258.17	VTCN1	5.71	11.28	0.03	0.03	0.11	46.49	8.54	0.73	11.71	0	0	Up
ENSG00000198162.12	MAN1A2	62.43	33.83	69.61	88.84	84.83	375.66	0.55	0.24	2.29	0.0221	0.0511	NC
ENSG00000183508.5	TENT5C	33.46	17.62	8.53	7.9	5.11	136.01	3.08	0.31	9.9	0	0	Up
ENSG00000196505.11	GDAP2	40.8	52.15	45.62	47.72	42.13	300.96	1.32	0.27	4.84	0	0	NC
ENSG00000065183.16	WDR3	7.34	5.64	42.48	42.95	39.49	94.27	-1.4	0.27	-5.14	0	0	NC
ENSG00000155761.14	SPAG17	9.79	2.82	2.59	1.87	0.26	33.53	3.25	0.87	3.73	0.0002	0.0008	NC
ENSG00000231365.6	WARS2-AS1	8.98	7.05	7.7	7.28	8.18	48.8	1.33	0.28	4.79	0	0	NC
ENSG00000134250.20	NOTCH2	57.94	36.29	202.29	242.48	259.39	619.81	-0.98	0.22	-4.48	0	0	NC
ENSG00000265808.4	SEC22B	36.72	49.33	92.1	89.23	96.72	374.68	0.24	0.26	0.92	0.356	0.507	NC
ENSG00000270231.4	NBPF8	6.12	3.88	7.52	9.06	17.27	40.34	0.02	0.58	0.04	0.971	0.985	NC
ENSG00000275131.3	AC241952.1	20.4	29.6	18.69	22.41	21.88	174.92	1.67	0.34	4.91	0	0	NC
ENSG00000273136.7	NBPF26	9.79	3.52	4.79	3.77	7.15	44.63	1.67	0.5	3.37	0.0008	0.0027	NC
ENSG00000198019.13	FCGR1B	13.87	19.03	31.66	23.06	29.27	129.12	0.55	0.41	1.34	0.182	0.291	NC
ENSG00000171943.12	SRGAP2C	4.08	4.23	3.66	5.26	2.69	25.27	1.35	0.55	2.47	0.0134	0.0338	NC
ENSG00000265531.3	FCGR1CP	9.38	18.32	20.01	12.25	16.69	95.49	1.05	0.66	1.59	0.112	0.195	NC
ENSG00000265491.5	RNF115	31.82	38.05	41.43	44.19	40.39	236.66	1	0.25	4.07	0	0.0002	NC
ENSG00000186141.9	POLR3C	27.74	40.52	46.53	48.49	50.25	268.91	0.91	0.32	2.89	0.0038	0.0114	NC
ENSG00000143127.13	ITGA10	9.38	4.93	1.52	1.39	0.97	34.89	3.68	0.51	7.2	0	0	Up
ENSG00000265241.6	RBM8A	19.58	22.2	92.98	91.56	88.15	255.56	-0.8	0.17	-4.77	0	0	NC
ENSG00000271601.4	LIX1L	16.73	14.09	51.88	56.9	55.17	171.48	-0.51	0.2	-2.58	0.0098	0.0257	NC
ENSG00000121851.13	POLR3GL	16.32	4.58	28.6	24.91	25.25	94.76	-0.05	0.41	-0.13	0.897	0.943	NC
ENSG00000265972.6	TXNIP	653.22	965.42	3215.88	2871.21	3484.7	9232.17	-0.65	0.33	-1.93	0.0532	0.105	NC
ENSG00000271425.9	NBPF10	5.3	4.23	3.12	3.72	4.88	29.21	1.56	0.42	3.75	0.0002	0.0007	NC
ENSG00000268043.7	NBPF12	6.53	12.68	29.94	35.74	31.96	107.23	-0.31	0.49	-0.63	0.529	0.693	NC
ENSG00000131791.8	PRKAB2	11.83	7.05	26.06	25.41	23.69	91.06	-0.12	0.24	-0.49	0.626	0.771	NC
ENSG00000131781.13	FMO5	4.9	7.75	16.58	15.88	17.59	61.83	-0.05	0.31	-0.17	0.866	0.926	NC
ENSG00000116128.11	BCL9	8.98	4.23	8.81	8.82	9.99	49.04	0.8	0.31	2.56	0.0105	0.0275	NC
ENSG00000263956.6	NBPF11	8.16	3.17	23.76	23.37	20.92	63.67	-0.74	0.31	-2.43	0.0151	0.0375	NC
ENSG00000231551.8	AC245100.4	3.67	10.92	1.46	1.92	1.42	37.09	3.44	0.65	5.31	0	0	NC
ENSG00000270629.6	NBPF14	15.91	7.75	4.71	8	9.43	76.23	2.03	0.42	4.81	0	0	NC
ENSG00000178104.19	PDE4DIP	81.6	192.03	178.81	191.63	199.78	1022.68	0.88	0.5	1.75	0.0797	0.147	NC
ENSG00000215861.6	AC245297.1	13.06	23.61	12.63	10.52	10.01	112.9	2.06	0.42	4.94	0	0	NC
ENSG00000150337.13	FCGR1A	57.12	49.68	100.77	82.79	97.73	411.17	0.46	0.19	2.48	0.0132	0.0335	NC
ENSG00000203814.6	HIST2H2BF	1.22	10.22	0.37	0.55	0.8	30.2	4.63	1.02	4.55	0	0	NC
ENSG00000184678.10	HIST2H2BE	15.5	23.25	7.62	11.63	8.8	121.21	2.44	0.47	5.21	0	0	NC
ENSG00000184260.5	HIST2H2AC	18.36	9.51	0.29	0.19	0.17	80.36	7.42	0.5	14.99	0	0	Up
ENSG00000184270.5	HIST2H2AB	5.3	7.05	0	0.03	0	28.02	10.24	1.31	7.84	0	0	Up
ENSG00000178096.9	BOLA1	8.98	2.11	4.96	5.07	5	34.17	1.37	0.39	3.47	0.0005	0.002	NC
ENSG00000143368.10	SF3B4	8.16	8.46	86.49	78.44	86.05	171.01	-2.03	0.25	-8.02	0	0	Down
ENSG00000264522.6	OTUD7B	7.34	9.51	3.52	3.38	3.37	50.57	2.63	0.27	9.64	0	0	Up
ENSG00000136631.15	VPS45	6.53	18.32	79.14	78.92	87.53	192.33	-1.39	0.58	-2.39	0.0167	0.0408	NC
ENSG00000023902.14	PLEKHO1	91.39	20.79	50.76	49.17	84.97	350.12	0.99	0.55	1.81	0.0707	0.133	NC
ENSG00000143401.15	ANP32E	48.96	14.09	59.62	67.83	64.34	258.91	0.25	0.45	0.56	0.575	0.734	NC
ENSG00000117362.13	APH1A	14.69	2.82	228.27	219.37	229.71	395.16	-3.46	0.48	-7.23	0	0	Down
ENSG00000118292.9	C1orf54	11.42	22.55	5.89	7.28	6.19	114.65	2.92	0.51	5.77	0	0	NC
ENSG00000266472.5	MRPS21	20.4	40.87	51.36	49.31	57.75	263.18	0.7	0.46	1.51	0.132	0.223	NC
ENSG00000117360.13	PRPF3	42.84	23.61	71.1	75.89	76.73	282.09	0.11	0.15	0.68	0.494	0.658	NC
ENSG00000163125.15	RPRD2	54.27	48.27	80.18	83.39	90.56	382.51	0.55	0.16	3.46	0.0005	0.002	NC
ENSG00000143374.17	TARS2	8.16	7.75	50.24	45.18	51.48	117.36	-1.32	0.26	-5.07	0	0	NC
ENSG00000143369.15	ECM1	43.25	34.88	2.17	1.66	2.34	200.25	5.53	0.21	26.83	0	0	Up
ENSG00000143382.14	ADAMTSL4	3.26	14.09	792.19	591.43	680.94	1121.66	-4.94	0.79	-6.22	0	0	NC
ENSG00000143384.13	MCL1	244.81	171.24	1080.76	1133.53	1126.89	2797.83	-1.13	0.07	-16.7	0	0	NC
ENSG00000143420.18	ENSA	66.51	33.12	171.36	146.56	164.69	504.45	-0.41	0.21	-1.97	0.0485	0.097	NC
ENSG00000143457.11	GOLPH3L	42.43	21.85	38.44	38	39.58	212.04	0.97	0.2	4.91	0	0	NC
ENSG00000163131.11	CTSS	441.47	672.62	1648.31	1768.23	1846.59	5759.89	-0.27	0.36	-0.77	0.442	0.602	NC
ENSG00000143437.21	ARNT	35.5	35.59	69.17	72.49	72.01	285.77	0.29	0.15	1.86	0.0635	0.122	NC
ENSG00000143418.19	CERS2	17.14	11.98	97.5	97.87	98.51	234.35	-1.45	0.18	-7.93	0	0	NC
ENSG00000143409.15	MINDY1	12.24	0	11.7	11.69	8.96	43.83	0.28	1.33	0.21	0.834	0.906	NC
ENSG00000143363.17	PRUNE1	39.99	14.09	22.84	24.12	24.54	174.43	1.46	0.39	3.75	0.0002	0.0007	NC
ENSG00000197622.13	CDC42SE1	110.16	22.9	245.91	230.83	239.27	680.55	-0.69	0.57	-1.2	0.23	0.356	NC
ENSG00000143458.12	GABPB2	17.95	11.28	24.91	23.85	24.05	123.05	0.66	0.33	1.99	0.0461	0.0937	NC
ENSG00000163154.6	TNFAIP8L2	7.75	22.9	79.94	60.65	88.8	207.29	-0.88	0.56	-1.56	0.119	0.205	NC
ENSG00000163156.11	SCNM1	21.22	9.87	38.06	34.27	41.45	142.61	0.02	0.28	0.06	0.951	0.974	NC
ENSG00000143398.20	PIP5K1A	39.58	38.05	64.31	63.57	62.79	304.03	0.6	0.12	4.86	0	0	NC
ENSG00000159352.15	PSMD4	50.19	26.07	110.47	107.09	113.17	359.53	-0.27	0.17	-1.58	0.114	0.197	NC
ENSG00000143373.18	ZNF687	5.71	6.34	55.61	46.5	60.37	112.75	-1.92	0.51	-3.74	0.0002	0.0008	NC
ENSG00000143393.16	PI4KB	13.87	22.55	146.59	125.04	141.82	296.18	-1.77	0.52	-3.37	0.0007	0.0027	NC
ENSG00000143390.17	RFX5	10.2	4.23	129.52	113.24	146.59	239.45	-2.91	0.33	-8.9	0	0	Down
ENSG00000143416.21	SELENBP1	23.26	4.93	1.78	1.42	0.3	69.21	4.8	0.78	6.16	0	0	NC
ENSG00000159377.11	PSMB4	110.16	106.76	163.21	152.03	174.53	801.21	0.7	0.15	4.53	0	0	NC
ENSG00000143442.22	POGZ	102.82	46.51	110.89	109.69	108.32	531.8	0.67	0.3	2.19	0.0282	0.0628	NC
ENSG00000143376.14	SNX27	91.39	109.58	100.39	102.85	102.84	703.45	1.35	0.22	6.15	0	0	NC
ENSG00000143436.11	MRPL9	8.16	1.41	22.33	20.06	24.44	55.45	-1.06	0.51	-2.08	0.0377	0.0789	NC
ENSG00000159445.13	THEM4	8.57	8.46	15.19	11.48	11.6	67.76	0.76	0.32	2.41	0.016	0.0393	NC
ENSG00000197747.9	S100A10	512.05	301.61	371.84	318.86	298.95	2530.59	1.56	0.16	9.62	0	0	NC
ENSG00000163191.6	S100A11	946.58	801.93	745.65	690.39	718.78	5594.29	1.58	0.07	22.1	0	0	NC
ENSG00000159450.12	TCHH	6.53	2.82	6.6	7.44	8.01	31.58	0.57	0.39	1.46	0.146	0.242	NC
ENSG00000215853.3	RPTN	37.13	0.7	0	0	0	85.08	13.63	2.3	5.94	0	0	NC
ENSG00000143631.10	FLG	11.42	7.75	0.34	0.07	0	40.28	7.16	1.48	4.84	0	0	NC
ENSG00000143536.7	CRNN	14.69	9.87	0.17	0	0.04	65.41	8.8	0.78	11.3	0	0	Up
ENSG00000169509.6	CRCT1	11.02	3.52	0	0	0	34.49	12.34	1.32	9.34	0	0	Up
ENSG00000163202.5	LCE3D	27.34	0	0	0	0	54.63	12.99	3.09	4.21	0	0.0001	NC
ENSG00000169474.4	SPRR1A	34.27	2.11	0	0	0	82.64	13.59	1.74	7.82	0	0	Up
ENSG00000163209.15	SPRR3	644.25	167.36	0.27	0	1.35	1911.37	10.72	1.24	8.65	0	0	Up
ENSG00000169469.9	SPRR1B	62.02	4.93	0	0	0	152.59	14.47	1.63	8.89	0	0	Up
ENSG00000163216.7	SPRR2D	125.67	3.52	0	0	0.04	290.43	13.49	1.72	7.83	0	0	Up
ENSG00000241794.2	SPRR2A	150.15	9.16	0	0	0.22	356.45	11.16	1.63	6.83	0	0	NC
ENSG00000203785.9	SPRR2E	35.9	0	0	0	0	79.73	13.53	3.11	4.36	0	0.0001	NC
ENSG00000159516.9	SPRR2G	11.42	0	0	0.03	0	29.61	10.28	2.46	4.18	0	0.0001	NC
ENSG00000163220.11	S100A9	308.46	88.79	263.27	291.65	267.12	1398.16	0.77	0.44	1.76	0.078	0.145	NC
ENSG00000163221.9	S100A12	14.28	0	0.14	0.24	0.11	32.41	6.58	1.49	4.42	0	0.0001	NC
ENSG00000143546.10	S100A8	787.46	121.56	98.41	124.39	130.24	2267.17	3.09	0.7	4.42	0	0.0001	NC
ENSG00000143556.9	S100A7	23.66	4.23	0	0	0.04	65.5	11.34	1.72	6.61	0	0	NC
ENSG00000197956.10	S100A6	447.18	310.41	493.99	487.51	493.25	2651.97	0.89	0.07	11.95	0	0	NC
ENSG00000196154.12	S100A4	66.91	97.25	547.75	494.09	547.95	1274.17	-1.31	0.29	-4.49	0	0	NC
ENSG00000196754.12	S100A2	14.69	12.68	1.44	0.89	0.79	74.78	5.05	0.35	14.23	0	0	Up
ENSG00000188643.11	S100A16	8.16	9.87	6.49	1.71	5.69	52.5	2.24	0.63	3.56	0.0004	0.0015	NC
ENSG00000189334.9	S100A14	31.82	13.39	0.34	0.62	0.37	111.98	6.92	0.4	17.19	0	0	Up
ENSG00000189171.14	S100A13	8.16	23.96	51.88	42.34	49.61	161.54	-0.2	0.57	-0.36	0.72	0.834	NC
ENSG00000160679.13	CHTOP	21.22	10.22	97.28	88.24	92.84	223.11	-1.3	0.2	-6.51	0	0	NC
ENSG00000143553.11	SNAPIN	43.25	17.26	51.49	45.08	52.44	214.03	0.44	0.34	1.29	0.196	0.31	NC
ENSG00000143621.17	ILF2	35.9	33.12	132.6	127.77	138.92	400.39	-0.59	0.18	-3.23	0.0012	0.0042	NC
ENSG00000143624.14	INTS3	10.2	16.21	55.78	51.16	61.37	159.34	-0.73	0.36	-2	0.0459	0.0934	NC
ENSG00000143614.10	GATAD2B	24.48	17.62	7.01	6.31	6.92	121.15	2.94	0.19	15.65	0	0	Up
ENSG00000198837.10	DENND4B	33.46	13.39	276.39	239.03	244.02	503.33	-2.24	0.29	-7.76	0	0	Down
ENSG00000160741.17	CRTC2	11.42	11.28	82.6	77.09	76.94	178.49	-1.5	0.21	-7.09	0	0	NC
ENSG00000143543.15	JTB	35.09	24.66	21.78	20.85	23	171.42	1.67	0.22	7.71	0	0	NC
ENSG00000143545.9	RAB13	17.14	4.93	27.62	17.32	24.61	92.05	0.19	0.45	0.42	0.671	0.802	NC
ENSG00000177954.14	RPS27	1911.12	2420.6	190.71	181.19	224.24	11825.9	4.8	0.26	18.23	0	0	Up
ENSG00000143549.21	TPM3	474.52	283.64	658.07	637.3	633.05	2874.14	0.49	0.17	2.87	0.0041	0.012	NC
ENSG00000163263.7	C1orf189	18.77	3.52	0.59	0.26	0.02	52.94	6.45	1.03	6.27	0	0	NC
ENSG00000143612.20	C1orf43	108.53	68.35	246.29	247.67	245.91	828.21	-0.2	0.1	-2.05	0.0399	0.0828	NC
ENSG00000143569.19	UBAP2L	126.48	147.28	188.44	197.95	196.43	1035.61	0.85	0.2	4.2	0	0.0001	NC
ENSG00000143575.14	HAX1	44.07	17.62	87.1	79.74	89.05	274.65	-0.29	0.31	-0.95	0.342	0.491	NC
ENSG00000160712.13	IL6R	23.66	9.87	41.08	44.57	41.02	153	-0.04	0.32	-0.12	0.908	0.95	NC
ENSG00000160714.10	UBE2Q1	50.19	16.56	115.62	99.91	107.54	334.5	-0.43	0.37	-1.19	0.234	0.361	NC
ENSG00000160710.17	ADAR	243.99	295.97	709.78	748	727.8	2543.38	-0.11	0.22	-0.5	0.615	0.763	NC
ENSG00000143603.19	KCNN3	9.79	0	0.17	0.27	0.11	21.51	5.8	1.39	4.18	0	0.0001	NC
ENSG00000163348.4	PYGO2	5.71	6.34	47.77	43.26	50.16	105.57	-1.65	0.3	-5.49	0	0	NC
ENSG00000160691.18	SHC1	8.98	10.22	98.51	96.4	99.45	202.48	-2.04	0.22	-9.37	0	0	Down
ENSG00000173207.13	CKS1B	9.79	0.7	14.71	14.1	13.81	44.88	-0.34	0.81	-0.42	0.677	0.806	NC
ENSG00000160688.19	FLAD1	20.4	6.34	39.54	36.44	40.78	127.65	-0.29	0.37	-0.78	0.435	0.595	NC
ENSG00000160685.13	ZBTB7B	9.79	9.87	125.13	106.61	131.68	241.02	-2.31	0.26	-8.99	0	0	Down
ENSG00000169242.12	EFNA1	34.27	2.11	0.14	0.24	0.07	77.97	7.97	1.21	6.56	0	0	NC
ENSG00000169241.19	SLC50A1	4.9	15.5	60.7	53.87	53.84	141.61	-1.1	0.58	-1.89	0.059	0.114	NC
ENSG00000185499.16	MUC1	26.11	4.58	1.98	1.15	0.62	75.05	4.82	0.73	6.61	0	0	NC
ENSG00000169231.13	THBS3	17.95	0.7	9.57	13.12	8.7	65.4	1.16	1.16	1.01	0.315	0.459	NC
ENSG00000177628.16	GBA	40.8	2.11	54.68	46.18	50.75	172.74	-0.16	1.14	-0.14	0.888	0.938	NC
ENSG00000176444.19	CLK2	8.98	21.85	24.01	20.7	22.53	112.64	0.76	0.5	1.52	0.13	0.219	NC
ENSG00000160753.16	RUSC1	9.79	3.52	28.11	23.73	20.62	70.22	-0.61	0.35	-1.76	0.0793	0.146	NC
ENSG00000116539.13	ASH1L	180.75	96.54	110.72	117.33	121.14	858.04	1.49	0.18	8.2	0	0	NC
ENSG00000163374.19	YY1AP1	50.59	41.93	55.84	54.45	54.4	346.24	1.13	0.21	5.46	0	0	NC
ENSG00000132676.16	DAP3	52.23	11.28	110.08	108.97	123.42	341.51	-0.55	0.55	-0.99	0.321	0.466	NC
ENSG00000116580.18	GON4L	53.04	36.64	72.44	69.02	68.2	336.91	0.65	0.12	5.41	0	0	NC
ENSG00000132718.9	SYT11	8.16	2.82	34.86	35.36	31.03	77.24	-1.38	0.32	-4.38	0	0.0001	NC
ENSG00000143622.11	RIT1	55.08	42.99	77.62	94.58	68.18	387.92	0.63	0.2	3.13	0.0017	0.0056	NC
ENSG00000132680.11	KHDC4	22.03	10.57	62.52	66.87	60.04	174.84	-0.7	0.21	-3.31	0.0009	0.0032	NC
ENSG00000116584.19	ARHGEF2	59.98	49.68	219.18	172.4	251.66	615.97	-0.67	0.2	-3.39	0.0007	0.0025	NC
ENSG00000163479.14	SSR2	67.73	45.1	136.32	131.59	164.52	501.62	-0.09	0.17	-0.56	0.578	0.736	NC
ENSG00000160803.8	UBQLN4	9.79	9.87	36.81	36.43	32.71	101.03	-0.55	0.24	-2.29	0.0221	0.0512	NC
ENSG00000116586.11	LAMTOR2	26.52	31.71	67.22	55.46	65.75	232.84	0.09	0.35	0.26	0.793	0.881	NC
ENSG00000132698.15	RAB25	44.88	19.03	0.17	0.41	0.04	149.84	8.45	0.7	12.14	0	0	Up
ENSG00000160789.20	LMNA	28.56	20.44	375.67	351.19	261.45	627.21	-2.54	0.28	-8.92	0	0	Down
ENSG00000196189.13	SEMA4A	26.11	5.29	30.72	31.71	35.52	122.58	0.09	0.61	0.15	0.879	0.933	NC
ENSG00000160785.13	SLC25A44	27.74	25.02	58.43	59.51	56.35	220.21	0.15	0.16	0.9	0.368	0.519	NC
ENSG00000198952.8	SMG5	28.56	5.64	198.47	169.81	176.8	363.88	-2.23	0.54	-4.13	0	0.0002	NC
ENSG00000198715.13	GLMP	16.32	0.7	56.86	64.41	48.43	132.84	-1.41	1.09	-1.29	0.197	0.312	NC
ENSG00000163468.15	CCT3	47.33	50.03	157.35	154.48	146.69	488.63	-0.34	0.16	-2.19	0.0283	0.0629	NC
ENSG00000116604.18	MEF2D	8.98	6.69	54.4	58.22	61.53	133.5	-1.59	0.26	-6.15	0	0	NC
ENSG00000183856.11	IQGAP3	10.61	0	23.71	12.7	14.37	50.88	-0.52	1.3	-0.4	0.687	0.813	NC
ENSG00000163382.12	NAXE	15.5	2.82	39.84	37.11	38.35	101.95	-0.91	0.71	-1.29	0.197	0.312	NC
ENSG00000160818.16	GPATCH4	17.95	9.87	36.03	32.01	29.85	121.38	0.04	0.23	0.2	0.845	0.913	NC
ENSG00000143319.16	ISG20L2	30.19	8.1	54.59	49.33	53.69	175.8	-0.22	0.43	-0.52	0.606	0.757	NC
ENSG00000143303.12	RRNAD1	9.79	2.82	39.37	35.28	36.7	89.93	-1.29	0.48	-2.67	0.0075	0.0204	NC
ENSG00000143314.12	MRPL24	4.9	22.55	40.13	38.07	44.02	136.4	-0.22	0.74	-0.29	0.77	0.867	NC
ENSG00000143321.19	HDGF	36.72	23.25	193.76	164.54	182.36	425.13	-1.33	0.18	-7.37	0	0	NC
ENSG00000143294.15	PRCC	3.26	9.87	50.87	44.17	46.39	111.23	-1.42	0.52	-2.72	0.0066	0.0182	NC
ENSG00000160838.14	LRRC71	8.16	1.41	1.22	0.53	0.19	26.49	4.22	1.07	3.95	0.0001	0.0004	NC
ENSG00000132694.18	ARHGEF11	79.15	52.5	241.76	229.2	239.62	681.75	-0.61	0.15	-3.99	0.0001	0.0003	NC
ENSG00000117036.12	ETV3	29.38	11.28	46.77	45.87	45.59	178.94	0.13	0.39	0.34	0.736	0.844	NC
ENSG00000143297.19	FCRL5	18.77	0	0.75	0.24	0.6	40.04	5.16	1.54	3.35	0.0008	0.0029	NC
ENSG00000163563.8	MNDA	312.94	182.51	348.3	342.28	441.65	1829.59	0.66	0.18	3.64	0.0003	0.0011	NC
ENSG00000163565.18	IFI16	227.67	155.74	230.93	237.39	223.17	1311.61	1.01	0.08	12.61	0	0	NC
ENSG00000163568.15	AIM2	16.73	14.09	6.1	3.31	6.59	77.89	2.7	0.47	5.72	0	0	NC
ENSG00000158716.9	DUSP23	15.5	16.21	21.86	21.52	23.75	110.98	0.79	0.22	3.61	0.0003	0.0012	NC
ENSG00000158714.11	SLAMF8	5.71	8.46	81.14	93.02	88.17	171.07	-2.31	0.27	-8.5	0	0	Down
ENSG00000213085.10	CFAP45	6.53	21.85	1.86	1.76	0.41	79.89	4.8	0.87	5.52	0	0	NC
ENSG00000158710.14	TAGLN2	70.99	45.1	800.71	754.85	693.01	1475.8	-2.38	0.15	-16.24	0	0	Down
ENSG00000224259.7	LINC01133	11.02	20.44	0	0.03	0	91.63	11.86	1.17	10.12	0	0	Up
ENSG00000162734.12	PEA15	61.61	32.42	174.17	182.87	175.83	508.46	-0.66	0.2	-3.34	0.0008	0.003	NC
ENSG00000162735.18	PEX19	17.95	28.19	159.3	148.64	174.38	381.77	-1.39	0.4	-3.49	0.0005	0.0018	NC
ENSG00000122218.16	COPA	72.22	65.89	363.31	416.22	401.41	991.51	-1.16	0.16	-7.33	0	0	NC
ENSG00000162736.17	NCSTN	22.85	20.44	416.09	416.52	450.95	784.16	-3	0.16	-18.17	0	0	Down
ENSG00000162739.14	SLAMF6	9.79	21.85	9.57	11.65	9.23	92.85	1.89	0.61	3.11	0.0019	0.006	NC
ENSG00000066294.14	CD84	188.5	105	112.55	220.67	144.95	960.21	1.11	0.33	3.39	0.0007	0.0026	NC
ENSG00000117090.15	SLAMF1	13.06	1.41	7.99	8.82	9.58	44.02	0.77	0.81	0.96	0.339	0.487	NC
ENSG00000117091.10	CD48	24.48	13.04	12.23	14.19	23.97	123.3	1.46	0.4	3.69	0.0002	0.0009	NC
ENSG00000026751.17	SLAMF7	47.33	27.48	11.12	11.45	28.45	211.49	2.38	0.43	5.5	0	0	NC
ENSG00000158769.18	F11R	6.53	15.15	140.64	122.42	147.88	269.89	-2.35	0.73	-3.23	0.0012	0.0042	NC
ENSG00000215845.11	TSTD1	21.22	16.21	12.77	8	9.19	114.25	2.22	0.28	7.87	0	0	Up
ENSG00000158773.14	USF1	3.26	5.64	147.8	141.51	164.26	264.85	-3.63	0.47	-7.69	0	0	Down
ENSG00000186517.14	ARHGAP30	40.39	37.7	589.71	497.62	590.92	1084.13	-2.51	0.17	-14.42	0	0	Down
ENSG00000162755.14	KLHDC9	6.53	7.75	1.41	0.55	1.16	37.93	4.08	0.52	7.81	0	0	Up
ENSG00000143256.5	PFDN2	17.95	17.62	48.66	45.39	45.91	169.31	-0.07	0.19	-0.36	0.72	0.834	NC
ENSG00000158793.14	NIT1	4.49	9.51	57.64	58.82	64.83	125.32	-1.91	0.58	-3.31	0.0009	0.0033	NC
ENSG00000158796.17	DEDD	17.54	22.2	53.54	54.33	57.32	191.52	-0.14	0.2	-0.71	0.48	0.643	NC
ENSG00000143222.12	UFC1	44.88	38.76	92.11	80.6	96.66	347.12	0.17	0.19	0.92	0.359	0.51	NC
ENSG00000143258.16	USP21	6.53	7.75	34.93	32.85	33.86	89.23	-0.93	0.26	-3.61	0.0003	0.0012	NC
ENSG00000158864.12	NDUFS2	48.96	19.03	127.6	123.04	134.56	377.89	-0.61	0.32	-1.89	0.0593	0.115	NC
ENSG00000158869.11	FCER1G	387.2	298.79	511.64	471.47	564.27	2555.8	0.7	0.11	6.35	0	0	NC
ENSG00000248485.2	PCP4L1	8.98	9.16	0.3	0.24	0.26	47.51	6.38	0.38	16.87	0	0	Up
ENSG00000143252.14	SDHC	29.78	19.73	83.68	98.95	96.83	262	-0.66	0.19	-3.42	0.0006	0.0023	NC
ENSG00000143226.13	FCGR2A	297.03	243.47	603.83	480.71	656.25	2284.62	0.19	0.17	1.1	0.272	0.407	NC
ENSG00000173110.8	HSPA6	10.61	4.93	22.66	17.27	26.74	67.68	-0.37	0.47	-0.79	0.428	0.586	NC
ENSG00000203747.11	FCGR3A	456.97	212.11	1129.44	944.76	1039.81	3232.8	-0.42	0.27	-1.54	0.125	0.213	NC
ENSG00000244682.7	FCGR2C	67.32	11.98	10.99	8	5.35	191.3	3.41	0.71	4.84	0	0	NC
ENSG00000162747.11	FCGR3B	49.37	2.11	12.41	8.36	6.63	137.11	2.69	1.06	2.55	0.0108	0.0282	NC
ENSG00000072694.20	FCGR2B	9.79	4.58	15.71	8.46	4.6	49.71	0.82	0.6	1.37	0.172	0.279	NC
ENSG00000081721.12	DUSP12	8.16	9.87	17.1	14.68	15.48	71.86	0.51	0.26	1.96	0.0498	0.0992	NC
ENSG00000118217.6	ATF6	106.9	56.38	142.74	161.37	148.3	652.47	0.4	0.21	1.96	0.0501	0.0996	NC
ENSG00000162745.10	OLFML2B	23.66	4.23	0.61	1.41	0.67	63.04	5.07	0.73	6.97	0	0	Up
ENSG00000152332.16	UHMK1	127.71	217.75	265.18	305.19	281.55	1309.37	0.55	0.44	1.25	0.212	0.332	NC
ENSG00000117143.13	UAP1	37.95	24.66	35.34	33.75	28.8	213.22	1.23	0.18	6.85	0	0	NC
ENSG00000132196.14	HSD17B7	10.2	0	14.02	13.48	12.09	48.27	-0.01	1.35	-0.01	0.995	0.998	NC
ENSG00000185860.13	CCDC190	11.42	3.17	0.88	1.03	0.11	37.34	4.7	0.87	5.42	0	0	NC
ENSG00000185630.18	PBX1	6.53	11.98	0.37	0.38	0.19	45.74	6.16	0.58	10.59	0	0	Up
ENSG00000143198.13	MGST3	79.97	102.53	240.68	230.16	260.94	872.87	-0.05	0.25	-0.22	0.828	0.902	NC
ENSG00000143149.12	ALDH9A1	24.48	25.02	111.28	118.91	116.69	305.75	-0.92	0.15	-6.01	0	0	NC
ENSG00000143183.16	TMCO1	34.27	20.79	102.21	102.27	108.12	303.34	-0.64	0.21	-3.09	0.002	0.0064	NC
ENSG00000143157.11	POGK	38.35	43.69	190.68	189.19	179.16	509.67	-0.84	0.3	-2.8	0.0052	0.0148	NC
ENSG00000143190.23	POU2F1	147.7	45.1	37.66	38.72	33.71	503.03	2.55	0.44	5.8	0	0	NC
ENSG00000143162.9	CREG1	363.54	264.61	470.71	513.5	380.64	2261.71	0.72	0.15	4.73	0	0	NC
ENSG00000198771.11	RCSD1	43.25	23.96	25.65	41.36	72.97	234.12	0.74	0.5	1.47	0.142	0.238	NC
ENSG00000197965.12	MPZL1	15.5	23.96	83.22	92.78	65.91	230.84	-0.68	0.33	-2.09	0.0363	0.0764	NC
ENSG00000143158.11	MPC2	13.46	24.31	46.77	45.18	39.39	171.97	0.17	0.39	0.44	0.663	0.797	NC
ENSG00000143164.15	DCAF6	31.42	56.73	85.04	83.42	76.17	369.39	0.51	0.4	1.26	0.206	0.324	NC
ENSG00000143155.13	TIPRL	34.27	38.05	79.55	76.76	73.25	318.02	0.29	0.31	0.95	0.344	0.493	NC
ENSG00000213064.10	SFT2D2	51	42.28	115.11	106.86	105.85	408.01	0.07	0.12	0.55	0.581	0.739	NC
ENSG00000143153.13	ATP1B1	32.23	38.05	317.72	320.08	289.61	664	-1.82	0.18	-10.07	0	0	NC
ENSG00000143156.14	NME7	8.57	5.64	12.65	9.77	7.69	48.8	0.75	0.38	1.98	0.0477	0.0958	NC
ENSG00000117475.14	BLZF1	35.09	41.22	54.4	59.68	49.05	302.87	0.91	0.27	3.31	0.0009	0.0033	NC
ENSG00000000460.17	C1orf112	11.02	0	11.01	11.21	10.12	41.9	0.17	1.3	0.13	0.897	0.943	NC
ENSG00000188404.10	SELL	46.51	5.64	9.16	11.09	11.36	140.2	2.5	1.08	2.32	0.0206	0.0481	NC
ENSG00000000457.14	SCYL3	2.86	23.25	16.92	20.12	18.64	107.81	1.02	0.98	1.05	0.296	0.437	NC
ENSG00000075945.13	KIFAP3	10.2	4.93	38.17	34.97	31.46	98.32	-0.84	0.4	-2.1	0.0357	0.0754	NC
ENSG00000120370.12	GORAB	32.64	8.46	25.37	25.96	28.15	131.96	0.75	0.49	1.52	0.129	0.219	NC
ENSG00000007933.13	FMO3	6.53	7.05	0.1	0.17	0.11	35.06	7.03	0.47	14.81	0	0	Up
ENSG00000117507.6	FMO6P	6.53	6.34	0.1	0.14	0	27.66	7.41	1.24	5.97	0	0	NC
ENSG00000094963.14	FMO2	27.34	25.37	0.2	0.45	0.07	135.74	8.07	0.51	15.96	0	0	Up
ENSG00000076258.10	FMO4	9.79	11.28	21.1	17.75	25.41	97.95	0.44	0.43	1.04	0.3	0.441	NC
ENSG00000117523.16	PRRC2C	506.34	250.87	344.66	354.31	332.38	2370.03	1.36	0.22	6.29	0	0	NC
ENSG00000117533.15	VAMP4	13.06	12.68	73.35	76.66	81.09	185.06	-1.28	0.2	-6.28	0	0	NC
ENSG00000010165.20	EEF1AKNMT	13.06	2.82	64.67	59.25	60.65	128.34	-1.89	0.6	-3.14	0.0017	0.0056	NC
ENSG00000135845.10	PIGC	14.28	17.62	25.97	26.25	25.45	121.5	0.61	0.26	2.34	0.0192	0.0458	NC
ENSG00000094975.14	SUCO	31.01	26.43	46.36	55.39	46.82	236.15	0.58	0.23	2.45	0.0141	0.0354	NC
ENSG00000117592.9	PRDX6	86.09	84.56	153.56	157.92	154.96	696.33	0.47	0.16	2.95	0.0032	0.0097	NC
ENSG00000076321.11	KLHL20	10.61	9.87	28.38	31.68	28.47	99.12	-0.22	0.23	-0.99	0.323	0.469	NC
ENSG00000120334.15	CENPL	4.08	4.93	7.99	6.41	6.1	29.39	0.58	0.58	1.01	0.311	0.455	NC
ENSG00000117593.12	DARS2	18.77	5.64	47.95	51.73	48.06	135.76	-0.79	0.35	-2.24	0.0249	0.0564	NC
ENSG00000234741.8	GAS5	61.2	44.04	51.41	60.93	58.07	368.01	1.22	0.23	5.22	0	0	NC
ENSG00000185278.15	ZBTB37	66.91	21.85	39.93	54.97	39.88	301.08	1.3	0.43	3.05	0.0023	0.0073	NC
ENSG00000135870.11	RC3H1	95.47	69.76	56.44	63.26	58.99	522.52	1.77	0.11	16.88	0	0	NC
ENSG00000152061.23	RABGAP1L	65.69	83.15	70.36	85.84	79.5	524.96	1.29	0.26	4.91	0	0	NC
ENSG00000116161.18	CACYBP	38.35	57.78	73.71	75.35	69.15	359.86	0.71	0.31	2.28	0.0225	0.0519	NC
ENSG00000120333.4	MRPS14	10.61	13.74	30.97	25.72	29.91	104.37	0.05	0.28	0.16	0.874	0.93	NC
ENSG00000235750.10	KIAA0040	53.04	32.42	38.05	47.58	38.25	284.31	1.34	0.19	7.22	0	0	NC
ENSG00000143207.21	COP1	61.2	44.75	100.26	96.43	102.11	421.06	0.37	0.12	3.2	0.0014	0.0046	NC
ENSG00000242193.11	CRYZL2P	3.26	8.81	70.58	68.48	82.83	148.96	-2.23	0.48	-4.61	0	0	NC
ENSG00000075391.16	RASAL2	43.25	74.7	297.56	349.91	253.57	780.5	-1	0.38	-2.62	0.0089	0.0237	NC
ENSG00000213058.3	AL365357.1	0	8.46	0.03	6.58	8.14	31.35	1.21	1.96	0.62	0.537	0.702	NC
ENSG00000116191.17	RALGPS2	14.69	16.21	5.4	7.08	7.04	84.94	2.52	0.29	8.8	0	0	Up
ENSG00000116199.12	FAM20B	23.66	8.46	86.46	84.8	87.44	214.94	-1.17	0.28	-4.18	0	0.0001	NC
ENSG00000186283.14	TOR3A	7.34	4.23	103.34	107.67	106.9	197.55	-2.91	0.27	-10.62	0	0	Down
ENSG00000143322.21	ABL2	57.94	28.89	66.41	84.26	53.6	304.76	0.52	0.31	1.67	0.095	0.17	NC
ENSG00000057252.13	SOAT1	72.63	191.68	322.24	387.35	284.6	1210.4	0.01	0.59	0.02	0.986	0.993	NC
ENSG00000169905.12	TOR1AIP2	65.69	42.99	65.38	66.94	60.43	383.82	1.06	0.15	7.27	0	0	NC
ENSG00000143337.18	TOR1AIP1	52.23	46.51	173.12	167.93	196.84	547.95	-0.52	0.18	-2.93	0.0034	0.0103	NC
ENSG00000135837.16	CEP350	230.12	139.88	166.79	179.84	176.63	1186.95	1.34	0.14	9.9	0	0	NC
ENSG00000116260.17	QSOX1	13.87	6.34	896.75	481.31	864.74	1222.34	-4.92	0.43	-11.32	0	0	Down
ENSG00000230124.8	ACBD6	16.73	7.05	24.52	23.52	26.63	97.53	0.19	0.25	0.77	0.442	0.602	NC
ENSG00000143324.14	XPR1	23.66	22.55	51.37	49.72	47.84	205	0.25	0.22	1.12	0.262	0.395	NC
ENSG00000243155.1	AL162431.1	0	18.32	2.05	2.9	4.1	58.96	3.11	1.59	1.96	0.0502	0.0998	NC
ENSG00000135823.14	STX6	35.9	41.58	136.78	131.33	167.95	425.76	-0.6	0.24	-2.5	0.0123	0.0314	NC
ENSG00000153029.14	MR1	61.2	54.61	373.97	365.07	411.91	897.17	-1.43	0.13	-11.06	0	0	NC
ENSG00000162783.11	IER5	13.06	21.85	131.63	138.7	154.57	315.06	-1.67	0.32	-5.14	0	0	NC
ENSG00000135821.18	GLUL	1131.01	695.17	2886.42	3067.19	3099.72	9293.28	-0.45	0.12	-3.84	0.0001	0.0005	NC
ENSG00000135828.11	RNASEL	4.9	5.64	98.29	99.03	82.68	171.02	-2.84	0.32	-8.91	0	0	Down
ENSG00000135838.13	NPL	161.57	134.6	104.19	168.48	95.73	911.85	1.51	0.26	5.77	0	0	NC
ENSG00000135829.17	DHX9	30.19	47.57	264.78	261.98	264.91	626.03	-1.37	0.33	-4.22	0	0.0001	NC
ENSG00000157064.11	NMNAT2	21.22	0	0.41	0.45	0.45	47.62	5.71	1.52	3.75	0.0002	0.0007	NC
ENSG00000116698.21	SMG7	91.39	105.35	181.09	155.15	159.73	781.68	0.6	0.2	2.92	0.0035	0.0105	NC
ENSG00000116701.14	NCF2	162.8	192.03	869.47	882.96	1029.63	2352.58	-1.09	0.24	-4.56	0	0	NC
ENSG00000162704.16	ARPC5	193.4	130.72	433.66	517.56	460.05	1548.75	-0.26	0.14	-1.81	0.0705	0.133	NC
ENSG00000143344.15	RGL1	150.56	29.6	4.15	8.5	3.14	445.39	5.32	0.65	8.16	0	0	Up
ENSG00000173627.8	APOBEC4	2.45	7.75	0.93	0.72	0.04	30.79	4.66	1.1	4.25	0	0.0001	NC
ENSG00000198756.12	COLGALT2	19.99	0.7	0.37	1.01	0.15	56.97	5.72	1.36	4.2	0	0.0001	NC
ENSG00000198860.12	TSEN15	21.22	8.46	32.36	36.63	35.9	127.19	0.01	0.29	0.03	0.98	0.989	NC
ENSG00000116667.14	C1orf21	16.32	11.98	1.19	1.27	1.12	64.39	4.77	0.34	14.06	0	0	Up
ENSG00000116406.19	EDEM3	29.78	19.03	122.93	136.18	143.17	325.4	-1.2	0.19	-6.41	0	0	NC
ENSG00000135842.17	NIBAN1	109.35	95.84	295.29	331.63	275.37	993	-0.25	0.12	-2.12	0.0343	0.0729	NC
ENSG00000121481.11	RNF2	10.61	11.28	35.64	37.59	37.54	115.62	-0.44	0.21	-2.09	0.0365	0.0768	NC
ENSG00000121486.12	TRMT1L	20.4	26.43	57.86	62.09	56.46	213.69	-0.01	0.23	-0.03	0.979	0.989	NC
ENSG00000116668.13	SWT1	12.24	2.82	11.62	12.83	10.12	43.16	0.15	1.22	0.13	0.901	0.945	NC
ENSG00000116679.16	IVNS1ABP	200.74	124.03	478.38	457.24	581.24	1575.23	-0.41	0.18	-2.33	0.0196	0.0464	NC
ENSG00000047410.14	TPR	207.27	81.39	210.17	229.83	216.21	1051.61	0.64	0.33	1.94	0.0519	0.103	NC
ENSG00000157181.16	ODR4	35.09	12.68	49.07	53.61	51.9	201.28	0.16	0.34	0.48	0.634	0.776	NC
ENSG00000073756.12	PTGS2	22.85	2.11	5.72	6.89	8.33	70.69	2.04	0.82	2.5	0.0125	0.032	NC
ENSG00000116711.10	PLA2G4A	12.24	1.41	36.35	25.89	38.66	81.59	-1.22	0.77	-1.6	0.11	0.192	NC
ENSG00000150681.10	RGS18	7.75	10.57	6.57	7.35	17.57	64.53	1.13	0.53	2.12	0.0341	0.0726	NC
ENSG00000090104.12	RGS1	39.58	59.9	11.24	25.84	22.72	296.65	2.68	0.47	5.67	0	0	NC
ENSG00000116741.8	RGS2	68.95	46.51	2.69	8.57	14.49	319.87	4.1	0.58	7	0	0	Up
ENSG00000116750.13	UCHL5	34.68	9.16	40.13	46.84	41.27	178.41	0.32	0.48	0.66	0.508	0.672	NC
ENSG00000116747.12	RO60	71.81	59.19	42.26	54.71	43.14	416.68	1.81	0.16	11.09	0	0	NC
ENSG00000023572.9	GLRX2	20.4	7.75	41.93	45.99	41.92	141.23	-0.34	0.28	-1.19	0.236	0.363	NC
ENSG00000134371.13	CDC73	78.34	107.82	67.6	78.82	80.02	620.43	1.67	0.33	5.14	0	0	NC
ENSG00000000971.15	CFH	11.42	7.05	1.52	1.41	3.33	49.74	3.42	0.49	6.99	0	0	Up
ENSG00000066279.18	ASPM	20.4	3.52	12.29	8.05	7.88	69.75	1.51	0.61	2.45	0.0141	0.0354	NC
ENSG00000177888.7	ZBTB41	13.87	16.21	28.57	38.05	33.48	125.56	0.14	0.27	0.5	0.617	0.765	NC
ENSG00000213047.13	DENND1B	69.36	39.46	57.89	59.49	53.94	359.22	1.2	0.15	8.16	0	0	NC
ENSG00000233040.2	FAM204BP	9.79	4.58	0	0	0	33.79	12.34	1.26	9.76	0	0	Up
ENSG00000151414.15	NEK7	55.49	35.23	87.52	119.99	104.65	384.15	0.06	0.19	0.31	0.758	0.859	NC
ENSG00000081237.20	PTPRC	235.01	175.47	903.49	967.52	1022.18	2497.95	-1	0.14	-7.32	0	0	NC
ENSG00000229989.4	MIR181A1HG	14.69	0	0.07	0.02	0.11	30.96	7.83	1.65	4.75	0	0	NC
ENSG00000162702.8	ZNF281	27.74	17.62	24.87	32.14	31.18	157.73	0.9	0.21	4.21	0	0.0001	NC
ENSG00000118197.14	DDX59	9.79	3.52	31.51	26.13	25.41	71.91	-0.9	0.47	-1.93	0.054	0.106	NC
ENSG00000118200.14	CAMSAP2	55.49	50.39	112.7	105.19	108.34	437.27	0.26	0.12	2.13	0.0334	0.0713	NC
ENSG00000116852.14	KIF21B	17.14	1.41	33.88	32.81	35.48	88.92	-0.94	0.92	-1.02	0.309	0.453	NC
ENSG00000116857.17	TMEM9	4.08	8.46	29.53	24.95	35.52	84.83	-0.81	0.51	-1.58	0.113	0.197	NC
ENSG00000174307.7	PHLDA3	4.9	14.8	248.2	200.35	238.39	408.3	-3.22	0.55	-5.85	0	0	NC
ENSG00000159176.14	CSRP1	32.23	43.34	217.4	198.39	180.34	505.77	-1.08	0.27	-4.05	0.0001	0.0002	NC
ENSG00000134369.15	NAV1	34.68	4.23	26.45	27.28	31.2	133.8	0.61	1	0.61	0.544	0.709	NC
ENSG00000198700.10	IPO9	28.15	34.53	84.85	89.28	79.05	297.43	-0.1	0.2	-0.48	0.629	0.773	NC
ENSG00000134375.11	TIMM17A	39.17	12.68	66.7	64.73	55.6	226.4	-0.01	0.39	-0.02	0.98	0.99	NC
ENSG00000176393.11	RNPEP	51.41	19.03	171.1	172.42	169.05	432.28	-1.09	0.37	-2.92	0.0035	0.0105	NC
ENSG00000163435.16	ELF3	31.01	26.43	2.73	3.32	1.25	159.81	4.93	0.39	12.57	0	0	Up
ENSG00000143862.8	ARL8A	9.38	8.46	104	95.76	77.35	180.53	-2.29	0.62	-3.71	0.0002	0.0009	NC
ENSG00000143851.15	PTPN7	17.14	2.11	13.63	11.36	16.51	62.74	0.55	0.7	0.78	0.433	0.592	NC
ENSG00000077157.22	PPP1R12B	24.07	18.32	21	21.9	21.17	144.82	1.29	0.16	8.12	0	0	NC
ENSG00000236439.4	AC099336.2	4.08	4.93	0.14	0.05	0.13	28.63	6.93	0.81	8.52	0	0	Up
ENSG00000117139.17	KDM5B	43.25	27.84	28.94	38.74	32	217.41	1.31	0.24	5.57	0	0	NC
ENSG00000183155.5	RABIF	30.19	11.28	25.72	27.16	23.99	138.39	0.91	0.34	2.71	0.0066	0.0184	NC
ENSG00000117153.16	KLHL12	19.58	14.09	76.52	81.52	80.77	208.16	-0.96	0.18	-5.46	0	0	NC
ENSG00000159346.13	ADIPOR1	119.14	75.4	197.67	208.86	202.14	802.81	0.21	0.15	1.46	0.145	0.241	NC
ENSG00000159348.13	CYB5R1	8.57	15.5	112.3	110.86	100.29	236.92	-1.75	0.48	-3.67	0.0002	0.001	NC
ENSG00000163444.12	TMEM183A	25.3	16.91	33.32	34.42	33.14	153.23	0.6	0.16	3.67	0.0002	0.001	NC
ENSG00000159388.6	BTG2	54.67	33.83	156.32	171.36	222.8	480.79	-0.94	0.37	-2.53	0.0113	0.0293	NC
ENSG00000058668.14	ATP2B4	30.19	21.14	66.26	79.12	66.01	250.55	-0.12	0.22	-0.52	0.602	0.754	NC
ENSG00000122188.13	LAX1	9.79	0	3.66	3.38	5.45	25.79	1.19	1.3	0.92	0.359	0.51	NC
ENSG00000182004.13	SNRPE	13.06	21.14	27.14	27.93	27.32	135.2	0.68	0.32	2.14	0.0323	0.0699	NC
ENSG00000158615.9	PPP1R15B	35.09	31.71	183.48	199.94	191.71	483.56	-1.19	0.16	-7.57	0	0	NC
ENSG00000133056.13	PIK3C2B	1.63	8.46	17.15	17.25	13.46	49.16	-0.39	0.81	-0.49	0.626	0.771	NC
ENSG00000198625.13	MDM4	62.02	33.83	43.21	46.09	39.15	295.88	1.4	0.19	7.43	0	0	NC
ENSG00000117222.14	RBBP5	8.98	22.55	53.56	57.31	55.55	165.78	-0.53	0.61	-0.87	0.387	0.54	NC
ENSG00000133059.17	DSTYK	3.26	11.98	30.46	33.43	33.8	98.83	-0.55	0.68	-0.8	0.422	0.58	NC
ENSG00000174514.13	MFSD4A	3.26	11.98	1.54	2.02	1.5	44.75	3.58	0.84	4.25	0	0.0001	NC
ENSG00000158711.13	ELK4	83.23	113.1	91.71	117.02	88	661.82	1.31	0.3	4.29	0	0.0001	NC
ENSG00000069275.13	NUCKS1	77.52	70.47	219.18	226.2	224.88	747.73	-0.26	0.12	-2.17	0.0298	0.0659	NC
ENSG00000117280.13	RAB29	53.04	15.5	97.28	113.41	89.85	324.8	-0.31	0.42	-0.72	0.47	0.632	NC
ENSG00000133065.11	SLC41A1	0.82	12.68	20.17	26.42	22.35	71.62	-0.41	1.12	-0.36	0.715	0.831	NC
ENSG00000276600.5	RAB7B	2.45	13.39	69.66	74.45	76.04	154.35	-1.91	0.81	-2.35	0.0187	0.0448	NC
ENSG00000196188.11	CTSE	13.87	0	0.15	0.14	0.15	29.8	6.61	1.45	4.57	0	0	NC
ENSG00000266028.7	SRGAP2	35.09	14.45	85.76	78.87	77.46	246.6	-0.46	0.25	-1.85	0.065	0.124	NC
ENSG00000266094.8	RASSF5	42.03	42.28	299.33	205.88	293.5	627.91	-1.38	0.25	-5.42	0	0	NC
ENSG00000143486.16	EIF2D	21.62	32.42	48.56	50.61	60.94	228.56	0.37	0.31	1.22	0.222	0.345	NC
ENSG00000162889.10	MAPKAPK2	65.28	29.24	209.56	166.03	232.98	541.59	-0.9	0.3	-3.02	0.0026	0.0079	NC
ENSG00000136634.7	IL10	10.61	0.7	0.25	1.23	0.49	26.94	4.26	1.11	3.84	0.0001	0.0005	NC
ENSG00000162896.6	PIGR	43.25	49.33	8.52	6.56	2.28	249.31	4.32	0.53	8.12	0	0	Up
ENSG00000182795.13	C1orf116	44.07	25.37	0.54	0.27	0.07	171.83	8.11	0.56	14.48	0	0	Up
ENSG00000123836.15	PFKFB2	20.4	14.09	50.26	46.21	46.58	165.47	-0.17	0.18	-0.94	0.346	0.495	NC
ENSG00000180667.10	YOD1	36.72	10.22	19.54	27.86	19.8	138.45	1.18	0.51	2.33	0.02	0.047	NC
ENSG00000196352.15	CD55	75.48	93.72	153.73	146.67	167.12	674.47	0.42	0.24	1.73	0.083	0.152	NC
ENSG00000203710.11	CR1	7.34	11.98	101.83	92.87	167.95	239.57	-2.32	0.48	-4.83	0	0	NC
ENSG00000117335.19	CD46	70.18	66.59	561.32	648.31	677.21	1331.78	-1.9	0.16	-12.04	0	0	NC
ENSG00000203709.12	MIR29B2CHG	23.66	16.91	39.81	28.63	40.03	158.53	0.45	0.25	1.8	0.0719	0.135	NC
ENSG00000076356.7	PLXNA2	20.4	10.57	54.44	58.07	36.81	167.03	-0.28	0.4	-0.69	0.492	0.656	NC
ENSG00000123689.6	G0S2	14.69	0.7	1.64	3.29	1.16	47.11	3.37	1.22	2.76	0.0058	0.0163	NC
ENSG00000117594.10	HSD11B1	13.06	0.7	9.09	9	7.62	47.01	0.91	1	0.91	0.362	0.512	NC
ENSG00000009790.15	TRAF3IP3	13.06	6.69	13.07	16.43	15.55	74.66	0.68	0.29	2.32	0.0202	0.0474	NC
ENSG00000117595.12	IRF6	3.67	5.64	4.93	4.47	8.59	32.88	0.94	0.51	1.84	0.0654	0.125	NC
ENSG00000117597.18	UTP25	19.58	11.28	38.83	36.84	32.17	137.87	0.07	0.22	0.34	0.736	0.844	NC
ENSG00000117625.13	RCOR3	45.29	15.5	40.22	44.72	38.55	212.93	0.8	0.37	2.15	0.0313	0.0681	NC
ENSG00000082512.15	TRAF5	32.64	1.41	15.26	19.84	16.54	98.63	1.02	0.99	1.03	0.305	0.448	NC
ENSG00000170385.10	SLC30A1	30.19	14.8	21.47	34.87	27.66	163.29	1.01	0.37	2.75	0.0059	0.0166	NC
ENSG00000117650.13	NEK2	0.82	7.05	3.39	1.63	2.15	27.7	2.23	0.98	2.29	0.0223	0.0515	NC
ENSG00000123684.13	LPGAT1	46.51	16.21	59.26	56.59	73.46	252.68	0.23	0.39	0.59	0.557	0.72	NC
ENSG00000143493.13	INTS7	16.32	19.73	37.76	38.36	35.13	148.48	0.27	0.2	1.35	0.178	0.287	NC
ENSG00000143476.18	DTL	8.16	0.7	11.33	4.63	5.41	29.36	0.35	1.04	0.33	0.74	0.847	NC
ENSG00000220749.4	RPL21P28	3.26	7.75	0.29	0.22	0.43	30.74	5.52	0.59	9.36	0	0	Up
ENSG00000066027.12	PPP2R5A	39.99	23.96	149.77	147.2	144.14	387.59	-0.92	0.13	-7.1	0	0	NC
ENSG00000065600.12	PACC1	6.53	10.57	32.51	33.24	29.93	95.87	-0.53	0.52	-1.03	0.305	0.448	NC
ENSG00000117691.10	NENF	5.71	22.55	56.39	42.1	63.65	166.4	-0.47	0.68	-0.69	0.487	0.65	NC
ENSG00000162772.17	ATF3	19.99	15.5	16.76	19.98	13.66	105.98	1.21	0.84	1.44	0.149	0.247	NC
ENSG00000123685.9	BATF3	9.79	0.7	26.14	14.84	16.67	54.66	-0.69	0.87	-0.79	0.427	0.585	NC
ENSG00000117697.15	NSL1	30.19	11.28	41.81	42.24	43.57	168.76	0.21	0.28	0.74	0.456	0.618	NC
ENSG00000203705.11	TATDN3	11.42	2.82	26.33	25.44	25.47	71.84	-0.68	0.46	-1.47	0.141	0.235	NC
ENSG00000162769.13	FLVCR1	1.63	11.28	23.23	26.78	13.85	69.23	-0.3	0.82	-0.36	0.718	0.833	NC
ENSG00000174606.14	ANGEL2	28.56	15.5	41.62	46.5	45.36	180.08	0.26	0.18	1.48	0.138	0.232	NC
ENSG00000136643.12	RPS6KC1	18.77	17.97	48.31	49.86	43.42	171.33	-0.04	0.24	-0.17	0.861	0.922	NC
ENSG00000143499.14	SMYD2	44.07	18.32	61.41	49.5	61.38	240.43	0.35	0.28	1.23	0.22	0.343	NC
ENSG00000152104.12	PTPN14	0	8.46	0.27	0.33	0.34	22.19	5.09	1.41	3.6	0.0003	0.0013	NC
ENSG00000136636.13	KCTD3	11.42	5.64	17.25	20.66	19.09	75.1	0.13	0.29	0.45	0.651	0.788	NC
ENSG00000092978.11	GPATCH2	35.09	13.39	25.74	24.31	24.31	168.78	1.3	0.36	3.66	0.0002	0.001	NC
ENSG00000162814.11	SPATA17	8.16	0.7	1.19	0.62	0.26	23.14	3.94	1.05	3.75	0.0002	0.0007	NC
ENSG00000067533.6	RRP15	3.26	8.81	26.97	32.74	24.25	76.12	-0.84	0.47	-1.81	0.0709	0.133	NC
ENSG00000092969.12	TGFB2	4.9	6.34	0.07	0.21	0	30.99	7.33	0.99	7.37	0	0	Up
ENSG00000143353.12	LYPLAL1	10.2	7.05	33.73	38.48	40.84	99.5	-0.87	0.3	-2.86	0.0043	0.0125	NC
ENSG00000136628.18	EPRS	57.94	35.23	209.29	217	181.68	547.65	-0.85	0.15	-5.55	0	0	NC
ENSG00000067704.10	IARS2	40.8	19.03	212.98	188.4	230.45	470.27	-1.6	0.25	-6.41	0	0	NC
ENSG00000118873.16	RAB3GAP2	53.04	22.2	83.19	96.26	79.13	303.54	-0.05	0.32	-0.14	0.888	0.938	NC
ENSG00000143507.18	DUSP10	19.58	29.6	43.06	38.69	40.87	205.76	0.7	0.34	2.07	0.0384	0.0801	NC
ENSG00000143498.18	TAF1A	2.45	5.29	11.23	10.28	10.09	33.36	-0.19	0.53	-0.35	0.725	0.836	NC
ENSG00000154305.18	MIA3	74.67	34.18	127.37	144.59	133.19	465.45	-0.12	0.27	-0.45	0.656	0.792	NC
ENSG00000186063.13	AIDA	10.61	17.62	32.34	36.07	33.74	130.38	0.09	0.32	0.29	0.769	0.866	NC
ENSG00000162819.12	BROX	33.46	36.64	88.44	88.31	85.04	311.84	-0.02	0.16	-0.11	0.915	0.954	NC
ENSG00000228106.6	AL392172.1	8.98	8.1	9.84	6.03	6.53	59.46	1.55	0.38	4.04	0.0001	0.0003	NC
ENSG00000154309.8	DISP1	0.82	9.16	37.49	24.86	26.84	76.82	-1.05	0.99	-1.06	0.287	0.426	NC
ENSG00000187554.14	TLR5	91.8	11.28	26.7	29.04	36.66	270.65	1.8	0.73	2.47	0.0134	0.034	NC
ENSG00000162909.18	CAPN2	119.96	78.93	279.81	369.13	210.92	947.27	-0.25	0.25	-0.99	0.322	0.467	NC
ENSG00000143514.17	TP53BP2	54.67	17.62	41.82	46.3	40.01	236.21	0.94	0.62	1.51	0.13	0.22	NC
ENSG00000185495.10	AC138393.1	6.94	10.92	2.34	3.48	2.73	51	2.98	0.39	7.68	0	0	Up
ENSG00000143756.12	FBXO28	32.64	21.49	62.09	64.1	56.18	232.44	0.12	0.17	0.67	0.502	0.666	NC
ENSG00000143753.13	DEGS1	25.3	21.14	162.96	176.46	185.91	394.71	-1.61	0.17	-9.68	0	0	NC
ENSG00000143748.18	NVL	15.1	6.34	25.92	23.9	26.82	92.47	-0.01	0.67	-0.01	0.99	0.994	NC
ENSG00000143771.12	CNIH4	4.08	7.05	74.71	74.12	64.38	136.07	-2.38	0.35	-6.74	0	0	NC
ENSG00000162923.16	WDR26	222.77	91.96	240.24	254.08	213.11	1106.2	0.6	0.35	1.71	0.0868	0.158	NC
ENSG00000185842.15	DNAH14	13.87	0	1.37	1.54	1.35	31.79	3.34	1.39	2.39	0.0167	0.0409	NC
ENSG00000143815.15	LBR	20.4	19.73	56.5	83.84	64.53	211.35	-0.45	0.25	-1.77	0.0767	0.143	NC
ENSG00000154380.17	ENAH	23.66	23.25	1.66	1.22	0.34	122.88	5.77	0.55	10.58	0	0	Up
ENSG00000143742.13	SRP9	73.03	38.76	115.92	125.61	123.37	470.03	0.15	0.16	0.92	0.357	0.508	NC
ENSG00000143819.12	EPHX1	4.9	12.68	105.91	150.3	119.42	243.3	-2.45	0.51	-4.81	0	0	NC
ENSG00000196187.12	TMEM63A	13.87	36.29	342.21	328.7	311.28	645.46	-2.34	0.56	-4.16	0	0.0002	NC
ENSG00000143811.19	PYCR2	1.63	7.05	67.44	56.76	76.08	127.61	-2.57	0.61	-4.2	0	0.0001	NC
ENSG00000143751.10	SDE2	7.34	9.16	43.79	45.34	42.31	109	-1.09	0.24	-4.59	0	0	NC
ENSG00000163041.11	H3F3A	155.04	122.26	35.58	41.6	44.75	749.54	3.03	0.16	19.28	0	0	Up
ENSG00000182827.9	ACBD3	84.05	51.79	85.24	101.64	80.75	465.02	0.84	0.18	4.65	0	0	NC
ENSG00000234478.1	ACBD3-AS1	11.83	0	0.37	0.29	0.19	31.65	5.71	1.47	3.89	0.0001	0.0004	NC
ENSG00000183814.15	LIN9	2.45	9.16	5.86	5.07	5.45	43.41	1.57	0.62	2.51	0.0121	0.031	NC
ENSG00000143799.13	PARP1	19.58	6.34	128.16	132.92	117.98	256.98	-2.11	0.48	-4.38	0	0.0001	NC
ENSG00000143772.9	ITPKB	9.79	5.64	79.04	99.26	81.54	170.16	-2.24	0.29	-7.67	0	0	Down
ENSG00000163050.17	COQ8A	13.87	11.28	63.6	66.91	86.97	174.44	-1.26	0.28	-4.55	0	0	NC
ENSG00000143776.18	CDC42BPA	23.66	20.44	26.72	25.84	25.7	148.2	1.05	0.16	6.39	0	0	NC
ENSG00000181450.18	ZNF678	13.06	12.68	10.53	13.66	12.97	74.33	1.2	0.45	2.69	0.0072	0.0198	NC
ENSG00000143761.16	ARF1	248.48	93.02	507.56	472.84	473.78	1589.33	-0.28	0.35	-0.79	0.431	0.59	NC
ENSG00000143793.13	C1orf35	8.16	2.82	17.59	14.19	14.49	52.52	-0.2	0.5	-0.41	0.683	0.81	NC
ENSG00000162910.19	MRPL55	10.61	6.34	24.15	20.51	21.33	76.05	-0.1	0.27	-0.38	0.701	0.822	NC
ENSG00000143774.16	GUK1	48.96	29.24	92.91	85.84	86.89	336.31	0.1	0.16	0.63	0.53	0.694	NC
ENSG00000168118.12	RAB4A	14.69	23.25	58.81	60.67	66.36	194.27	-0.4	0.59	-0.68	0.498	0.662	NC
ENSG00000154429.11	CCSAP	23.66	28.89	104.58	111.06	82.83	294.17	-0.59	0.24	-2.41	0.0161	0.0395	NC
ENSG00000069248.12	NUP133	23.66	8.81	69.54	67.58	77.61	181.16	-1.02	0.4	-2.56	0.0105	0.0275	NC
ENSG00000135776.5	ABCB10	8.57	8.46	69.24	70.09	65.52	155.35	-1.66	0.29	-5.7	0	0	NC
ENSG00000135801.9	TAF5L	20.4	6.34	75.3	67.76	73.57	177.69	-1.2	0.37	-3.27	0.0011	0.0037	NC
ENSG00000135775.14	COG2	20.4	14.8	40.81	44.38	41.21	156.32	0.03	0.18	0.18	0.859	0.921	NC
ENSG00000143643.13	TTC13	11.02	18.32	45.09	49.91	46.66	153.97	-0.32	0.32	-1.01	0.313	0.456	NC
ENSG00000173409.14	ARV1	21.22	23.96	25.82	29.56	28.37	154.66	0.99	0.21	4.64	0	0	NC
ENSG00000182118.8	FAM89A	16.73	15.15	121.44	109.57	118.82	267.5	-1.54	0.28	-5.44	0	0	NC
ENSG00000143633.13	C1orf131	11.42	6.34	14.78	13.48	14.2	67.1	0.6	0.26	2.33	0.0201	0.0471	NC
ENSG00000116906.13	GNPAT	29.38	65.54	73.88	72	77.12	368.54	0.71	0.45	1.55	0.12	0.206	NC
ENSG00000116903.7	EXOC8	12.24	12.68	44.14	54.9	49.44	144.64	-0.67	0.23	-2.84	0.0046	0.0132	NC
ENSG00000010072.16	SPRTN	8.16	0.7	14.92	16.23	16.41	50.72	-0.4	0.95	-0.42	0.671	0.802	NC
ENSG00000116918.15	TSNAX	30.19	17.62	54.17	68.57	59.31	209.4	-0.09	0.21	-0.44	0.664	0.797	NC
ENSG00000162946.22	DISC1	25.7	5.64	19.17	20.27	23.39	110.31	0.82	0.53	1.56	0.119	0.204	NC
ENSG00000116991.10	SIPA1L2	46.51	33.83	139.86	168.49	135.7	450.33	-0.54	0.19	-2.8	0.0052	0.0148	NC
ENSG00000135778.12	NTPCR	6.53	20.44	30.29	32.86	30	132.06	0.34	0.62	0.55	0.582	0.739	NC
ENSG00000135749.19	PCNX2	15.5	5.64	13.12	17.67	12.26	68.32	0.71	0.42	1.68	0.0924	0.166	NC
ENSG00000143674.11	MAP3K21	2.45	7.75	5.44	7.28	6.14	37.79	1.09	0.54	2.02	0.0438	0.0895	NC
ENSG00000183780.13	SLC35F3	17.95	0	0.07	0.1	0.07	34.19	7.67	1.57	4.89	0	0	NC
ENSG00000168275.15	COA6	26.11	32.42	32.76	33.82	28.52	195.81	1.18	0.24	4.84	0	0	NC
ENSG00000059588.10	TARBP1	13.06	23.96	87.56	87.09	94.98	240.57	-0.91	0.36	-2.52	0.0119	0.0306	NC
ENSG00000168264.10	IRF2BP2	48.15	41.93	117.87	122.76	136.67	427.53	-0.18	0.16	-1.13	0.257	0.389	NC
ENSG00000173726.11	TOMM20	85.68	114.86	166.67	196.92	202.72	809.92	0.39	0.32	1.21	0.226	0.35	NC
ENSG00000054267.22	ARID4B	50.59	34.88	77.28	86.03	88.9	356.45	0.33	0.16	2.01	0.0441	0.0901	NC
ENSG00000152904.11	GGPS1	14.69	8.81	18.8	19.94	17.89	85.71	0.59	0.22	2.69	0.0072	0.0198	NC
ENSG00000143669.13	LYST	159.94	123.67	267.04	246.81	309.02	1112.79	0.28	0.17	1.65	0.0992	0.176	NC
ENSG00000077585.14	GPR137B	90.99	85.97	151.77	176.34	142.44	690.64	0.46	0.16	2.96	0.0031	0.0093	NC
ENSG00000086619.14	ERO1B	33.46	7.05	22.5	23.25	24.2	130.99	0.97	0.67	1.45	0.146	0.243	NC
ENSG00000116977.18	LGALS8	73.44	62.72	128.28	140.58	121.16	578.12	0.43	0.17	2.52	0.0118	0.0303	NC
ENSG00000273058.2	AL359921.2	15.1	0	0.56	0.96	0.56	34.52	4.54	1.45	3.14	0.0017	0.0056	NC
ENSG00000119285.11	HEATR1	21.22	11.28	64.6	65.47	64.57	179.78	-0.73	0.17	-4.19	0	0.0001	NC
ENSG00000116984.13	MTR	70.99	61.66	93.98	107.62	89.03	481.29	0.74	0.14	5.2	0	0	NC
ENSG00000091483.6	FH	17.14	9.16	76.03	72.94	71.08	178.21	-1.21	0.2	-6.09	0	0	NC
ENSG00000117009.12	KMO	20.81	52.15	127.43	78.35	107.39	354.44	-0.18	0.52	-0.35	0.727	0.838	NC
ENSG00000203668.2	CHML	37.54	7.75	15.19	18.97	15.14	137.97	1.71	0.57	2.99	0.0028	0.0086	NC
ENSG00000143702.16	CEP170	52.23	63.77	25.18	27.72	30.13	325.9	2.31	0.29	7.95	0	0	Up
ENSG00000054282.16	SDCCAG8	35.9	33.12	43.18	39.49	42.93	226.71	0.94	0.28	3.38	0.0007	0.0026	NC
ENSG00000117020.18	AKT3	2.45	21.14	10.85	11.94	12.35	92.13	1.58	0.92	1.71	0.087	0.158	NC
ENSG00000179456.10	ZBTB18	10.61	14.8	23.76	24.26	30.24	110.03	0.32	0.31	1.04	0.3	0.442	NC
ENSG00000035687.10	ADSS	40.8	15.86	72.83	78.61	70.2	250.72	-0.16	0.31	-0.53	0.597	0.75	NC
ENSG00000121644.19	DESI2	30.19	23.96	58.62	64.77	56.61	226.65	0.14	0.16	0.85	0.393	0.547	NC
ENSG00000153187.20	HNRNPU	222.77	192.73	467.14	452.66	463.47	1798.51	0.16	0.08	2	0.0457	0.0931	NC
ENSG00000203666.12	EFCAB2	14.28	3.52	9.26	6.77	7.73	54.83	1.38	0.7	1.96	0.0496	0.0989	NC
ENSG00000162851.8	TFB2M	19.58	6.34	14.43	16.47	14.62	89.24	1.04	0.36	2.85	0.0043	0.0126	NC
ENSG00000162852.14	CNST	74.26	14.8	53.79	52.05	45.5	281.05	0.95	0.59	1.63	0.104	0.183	NC
ENSG00000143653.10	SCCPDH	66.91	63.42	155.19	178.5	146.41	577.8	-0.01	0.23	-0.04	0.967	0.983	NC
ENSG00000153207.15	AHCTF1	47.33	28.89	55.06	55.1	53.67	275.14	0.75	0.15	5.03	0	0	NC
ENSG00000277462.2	ZNF670	0	10.57	4.55	5.95	5	38.14	1.48	1.42	1.04	0.296	0.437	NC
ENSG00000196418.12	ZNF124	35.09	70.47	27.4	36.29	34.6	356.1	2.15	0.46	4.67	0	0	NC
ENSG00000259865.1	AL390728.6	7.34	4.23	10.06	20.87	16.81	51.15	-0.28	0.68	-0.41	0.678	0.808	NC
ENSG00000227671.4	AL390728.4	44.47	13.74	68.2	79.04	73.94	255.74	-0.12	0.39	-0.31	0.757	0.858	NC
ENSG00000162714.12	ZNF496	4.08	14.8	25.62	24.4	21.37	89.38	0.07	0.63	0.11	0.912	0.952	NC
ENSG00000162711.17	NLRP3	17.14	2.82	8.23	14.08	15.29	68.94	0.91	0.68	1.35	0.178	0.286	NC
ENSG00000175137.11	SH3BP5L	6.53	4.93	49.19	40.3	47.95	100.05	-1.72	0.32	-5.32	0	0	NC
ENSG00000171161.13	ZNF672	5.71	11.98	48.34	37.01	47.12	120.79	-0.89	0.44	-2.04	0.0409	0.0845	NC
ENSG00000035115.22	SH3YL1	21.22	4.58	22.37	24.81	20.17	84.89	0.16	0.74	0.21	0.834	0.906	NC
ENSG00000143727.16	ACP1	40.8	42.28	80.63	83.29	81.9	339.66	0.33	0.13	2.46	0.0138	0.0347	NC
ENSG00000151353.15	TMEM18	25.3	6.34	24.15	24.18	26.11	113.27	0.54	0.45	1.22	0.222	0.345	NC
ENSG00000171853.16	TRAPPC12	12.24	9.87	31.53	26.95	27.14	109.89	0.02	0.33	0.07	0.946	0.971	NC
ENSG00000182551.14	ADI1	5.71	7.05	13.19	15.66	12.91	51.42	0.16	0.35	0.46	0.648	0.786	NC
ENSG00000171865.10	RNASEH1	2.86	8.46	39.88	43.71	39.45	91.13	-1.58	0.63	-2.51	0.0122	0.0312	NC
ENSG00000287126.1	AC108488.3	8.16	1.41	4.47	3.29	3.5	27.51	1.52	0.59	2.56	0.0105	0.0274	NC
ENSG00000171863.15	RPS7	417.8	272.71	170.36	182.82	209.42	1968.67	2.11	0.17	12.46	0	0	Up
ENSG00000134326.11	CMPK2	32.64	78.57	85.58	146.37	105.48	486.79	0.41	0.52	0.79	0.429	0.588	NC
ENSG00000134321.12	RSAD2	95.47	127.9	47.46	99.8	46.92	684.12	2.12	0.41	5.16	0	0	NC
ENSG00000115738.10	ID2	45.7	44.4	171.05	243.22	166.64	545.07	-0.75	0.24	-3.14	0.0017	0.0056	NC
ENSG00000134313.15	KIDINS220	97.11	66.95	153.43	164.73	159.09	633.41	0.26	0.18	1.43	0.154	0.254	NC
ENSG00000143797.12	MBOAT2	11.42	0	1.22	0.75	0.64	23.21	3.63	1.39	2.61	0.0091	0.0242	NC
ENSG00000119185.12	ITGB1BP1	11.42	15.5	40.23	44.02	35.45	140.2	-0.17	0.3	-0.58	0.559	0.721	NC
ENSG00000119203.14	CPSF3	71.81	27.48	55.22	54.59	54.7	345.81	1.18	0.37	3.16	0.0016	0.0053	NC
ENSG00000134330.19	IAH1	16.32	14.09	24.33	28.41	44.65	123.6	0.15	0.36	0.42	0.672	0.803	NC
ENSG00000151694.14	ADAM17	62.02	55.32	256.24	267.03	228.88	689.9	-0.8	0.14	-5.87	0	0	NC
ENSG00000134308.14	YWHAQ	97.51	59.19	202.43	222.95	180.26	680.66	-0.17	0.23	-0.75	0.454	0.614	NC
ENSG00000115750.17	TAF1B	22.44	7.75	30.07	28.37	27.23	119.51	0.33	0.31	1.06	0.288	0.427	NC
ENSG00000134317.18	GRHL1	28.97	21.49	37.17	26.35	24.65	164.88	1.01	0.29	3.51	0.0004	0.0017	NC
ENSG00000172059.11	KLF11	33.05	14.8	106.02	103.97	108.38	274.19	-0.97	0.31	-3.1	0.0019	0.0062	NC
ENSG00000171848.15	RRM2	16.32	0	29.65	13.16	16.43	60.42	-0.44	1.46	-0.3	0.762	0.861	NC
ENSG00000115756.13	HPCAL1	26.52	13.74	121.32	114.23	97.24	283.72	-1.12	0.29	-3.93	0.0001	0.0004	NC
ENSG00000115758.13	ODC1	124.04	31.01	70.58	70.09	56.71	448.52	1.35	0.51	2.66	0.0077	0.021	NC
ENSG00000115761.16	NOL10	6.94	11.98	27.48	27.95	29.91	97.19	-0.22	0.34	-0.64	0.521	0.685	NC
ENSG00000143870.12	PDIA6	11.42	7.4	184.01	187.75	170.53	325.38	-2.99	0.23	-13.22	0	0	Down
ENSG00000162976.13	SLC66A3	17.95	6.34	65.66	83.34	75.14	175.71	-1.38	0.34	-4.05	0.0001	0.0002	NC
ENSG00000134318.14	ROCK2	46.51	57.08	84.97	77.69	79.91	403.51	0.71	0.23	3.14	0.0017	0.0056	NC
ENSG00000169016.17	E2F6	8.98	9.16	15.48	17.1	12.13	70.26	0.6	0.3	1.96	0.0497	0.099	NC
ENSG00000134324.11	LPIN1	43.25	16.91	62.4	68.47	45.7	238.32	0.26	0.37	0.71	0.477	0.639	NC
ENSG00000162981.14	LRATD1	4.08	12.68	0.41	0.17	0.04	43.23	6.66	1.15	5.76	0	0	NC
ENSG00000151779.13	NBAS	33.46	26.78	71.69	63.91	70.93	263.43	0.11	0.2	0.52	0.602	0.754	NC
ENSG00000079785.15	DDX1	71.81	41.93	102.46	95.44	89.57	441.31	0.53	0.15	3.59	0.0003	0.0013	NC
ENSG00000197872.11	FAM49A	42.84	45.45	62.16	70.21	63.13	323.17	0.73	0.18	4.02	0.0001	0.0003	NC
ENSG00000163029.16	SMC6	31.82	41.93	105.32	96.38	83.66	325.66	-0.13	0.33	-0.38	0.701	0.822	NC
ENSG00000178295.15	GEN1	9.79	7.75	36.22	28.96	28.09	95.75	-0.48	0.49	-0.97	0.333	0.48	NC
ENSG00000118965.14	WDR35	0	13.39	14.7	16.62	8.05	60.39	0.55	1.5	0.36	0.715	0.831	NC
ENSG00000068697.7	LAPTM4A	41.62	71.53	243.63	260.5	260.02	697.57	-0.82	0.35	-2.33	0.0198	0.0465	NC
ENSG00000115884.11	SDC1	8.57	2.11	0.37	0.58	0.22	25.35	4.95	0.63	7.83	0	0	Up
ENSG00000055917.15	PUM2	129.34	120.5	160.06	178.26	185.61	911.07	0.82	0.13	6.47	0	0	NC
ENSG00000143878.10	RHOB	34.27	16.21	213.11	270.96	242.88	503.18	-2.01	0.28	-7.25	0	0	Down
ENSG00000118960.13	HS1BP3	8.57	6.34	77.28	78.95	77.07	154.08	-2.1	0.25	-8.56	0	0	Down
ENSG00000118961.15	LDAH	13.87	2.82	37.07	36.48	38.05	99.45	-0.92	0.5	-1.84	0.0654	0.125	NC
ENSG00000119771.15	KLHL29	0.82	7.75	62.7	49.95	60.15	117.41	-2.18	0.92	-2.36	0.0184	0.0443	NC
ENSG00000119778.15	ATAD2B	90.17	27.48	35.34	39.24	37.19	341.39	1.87	0.42	4.48	0	0	NC
ENSG00000173960.14	UBXN2A	1.63	7.75	15.15	15.4	14.77	48.31	-0.32	0.68	-0.48	0.634	0.776	NC
ENSG00000163026.12	WDCP	6.53	13.39	16.54	18.26	18.77	89.79	0.66	0.49	1.36	0.173	0.28	NC
ENSG00000115128.7	SF3B6	34.27	40.52	51.54	49.28	52.23	271.56	0.86	0.2	4.39	0	0.0001	NC
ENSG00000219626.9	FAM228B	13.06	1.41	7.52	8.94	10.37	45.22	0.78	0.82	0.96	0.337	0.485	NC
ENSG00000115129.14	TP53I3	8.16	5.64	50.32	28.53	34.38	85.6	-1.42	0.69	-2.05	0.0405	0.0837	NC
ENSG00000198399.14	ITSN2	132.6	85.27	162.62	188.04	177.44	838.95	0.61	0.14	4.5	0	0	NC
ENSG00000084676.15	NCOA1	107.71	68.71	131.85	128.97	145.15	642.25	0.64	0.14	4.72	0	0	NC
ENSG00000184924.5	PTRHD1	14.28	8.1	8.5	8.05	8.16	62.14	1.65	0.31	5.37	0	0	NC
ENSG00000115137.12	DNAJC27	12.24	2.11	6.99	8.12	7.47	47.13	1.16	0.62	1.88	0.0597	0.116	NC
ENSG00000119772.16	DNMT3A	23.26	13.39	130.4	107.14	115.49	272.91	-1.42	0.21	-6.63	0	0	NC
ENSG00000138101.18	DTNB	5.71	13.04	15.56	17.85	16.43	80.93	0.62	0.45	1.35	0.176	0.284	NC
ENSG00000143970.17	ASXL2	110.57	80.33	106.05	120.37	114.61	669.53	1.04	0.1	10.16	0	0	NC
ENSG00000084733.11	RAB10	85.68	88.79	304.04	347.17	292.83	945.05	-0.53	0.17	-3.1	0.0019	0.0061	NC
ENSG00000084754.12	HADHA	93.84	112.05	364.19	368	367.82	1107.05	-0.51	0.21	-2.49	0.0127	0.0324	NC
ENSG00000138029.14	HADHB	69.36	61.31	302.26	305.1	312.63	822.15	-0.92	0.1	-8.8	0	0	NC
ENSG00000157856.12	DRC1	6.53	10.57	1.66	0.98	0.28	39.87	4.3	0.8	5.36	0	0	NC
ENSG00000115155.17	OTOF	15.5	43.69	0.9	89.16	15.63	223.64	1.22	1.2	1.02	0.309	0.452	NC
ENSG00000213699.9	SLC35F6	48.96	38.76	122.05	118.53	94.42	397.18	-0.06	0.17	-0.33	0.741	0.847	NC
ENSG00000119777.20	TMEM214	11.42	13.39	89.76	90.36	90.28	208.35	-1.54	0.19	-8.05	0	0	NC
ENSG00000084693.16	AGBL5	6.94	6.34	16.61	16.07	19.61	54.41	-0.22	0.46	-0.49	0.627	0.772	NC
ENSG00000228474.6	OST4	55.08	59.9	59.67	50.32	65.46	386.95	1.28	0.21	6.17	0	0	NC
ENSG00000138073.14	PREB	7.75	10.92	72.84	64.46	66.98	164	-1.42	0.37	-3.89	0.0001	0.0004	NC
ENSG00000138085.16	ATRAID	27.74	16.91	97.9	101.18	119.44	254.77	-1.25	0.58	-2.15	0.0312	0.068	NC
ENSG00000084774.14	CAD	9.79	8.81	108.67	99.79	101.51	213.85	-2.16	0.24	-9.04	0	0	Down
ENSG00000115204.15	MPV17	65.28	42.63	95.4	90.6	87.88	414.8	0.52	0.12	4.52	0	0	NC
ENSG00000115207.13	GTF3C2	9.38	7.05	66.38	65.33	71.75	146.27	-1.76	0.25	-6.97	0	0	NC
ENSG00000115211.15	EIF2B4	8.98	9.51	32.73	34.13	30.92	99.61	-0.5	0.23	-2.16	0.0305	0.0668	NC
ENSG00000115234.11	SNX17	16.32	23.61	225.88	199.78	242.71	466.27	-2.01	0.43	-4.66	0	0	NC
ENSG00000115241.11	PPM1G	13.06	11.98	135.48	117.68	120.17	263.46	-1.99	0.22	-9.03	0	0	NC
ENSG00000115216.14	NRBP1	69.36	23.25	152.68	155.16	151.37	459.34	-0.52	0.36	-1.47	0.143	0.239	NC
ENSG00000138002.15	IFT172	2.45	9.87	29.41	27.89	26.05	79.73	-0.71	0.62	-1.15	0.25	0.38	NC
ENSG00000198522.14	GPN1	9.38	4.58	37.76	36.44	39.28	95.11	-1.16	0.27	-4.31	0	0.0001	NC
ENSG00000119760.16	SUPT7L	26.93	38.76	96.85	85.76	89.63	310.53	-0.15	0.29	-0.53	0.594	0.748	NC
ENSG00000163798.13	SLC4A1AP	31.82	31.01	58.01	60.24	56.28	243.1	0.39	0.17	2.27	0.0235	0.0538	NC
ENSG00000243147.8	MRPL33	16.32	16.91	29.55	27.45	32.83	133.35	0.47	0.22	2.08	0.0377	0.0789	NC
ENSG00000158019.20	BABAM2	23.26	5.99	29.8	25.62	28.03	121.79	0.41	0.5	0.8	0.422	0.579	NC
ENSG00000075426.12	FOSL2	39.99	23.96	125.34	116.92	111.04	339.91	-0.61	0.16	-3.8	0.0001	0.0006	NC
ENSG00000163803.13	PLB1	10.61	0	12.48	6.51	16.51	39.09	-0.22	1.34	-0.17	0.867	0.926	NC
ENSG00000213639.10	PPP1CB	138.72	84.56	208.2	214.62	212.19	902.12	0.37	0.14	2.65	0.008	0.0218	NC
ENSG00000163811.12	WDR43	44.88	28.19	45.18	49.91	40.2	260.64	0.99	0.17	5.82	0	0	NC
ENSG00000115295.20	CLIP4	46.92	78.57	236.33	237.32	231.95	680.32	-0.63	0.37	-1.72	0.0852	0.155	NC
ENSG00000119801.13	YPEL5	110.16	54.97	159.34	173.05	177.3	680.82	0.23	0.2	1.14	0.253	0.385	NC
ENSG00000172954.13	LCLAT1	16.73	4.93	8.7	8.91	7.35	59.42	1.5	0.46	3.25	0.0011	0.0039	NC
ENSG00000162961.14	DPY30	18.77	28.19	30.85	31.37	32.32	163.42	0.84	0.36	2.33	0.0198	0.0466	NC
ENSG00000021574.12	SPAST	43.25	33.12	50.1	55.33	53.19	276.71	0.82	0.13	6.24	0	0	NC
ENSG00000091106.19	NLRC4	55.08	70.82	202.87	176.75	212.23	633.6	-0.33	0.25	-1.35	0.179	0.287	NC
ENSG00000119820.11	YIPF4	8.98	6.34	66.44	81.49	82.4	155.17	-2.12	0.49	-4.32	0	0.0001	NC
ENSG00000115760.14	BIRC6	146.48	103.94	220.78	265.85	215.78	1013.32	0.4	0.14	2.96	0.0031	0.0094	NC
ENSG00000279544.1	AL133243.4	6.53	2.11	0.02	0.03	0.06	22.58	8.22	0.88	9.33	0	0	Up
ENSG00000018699.13	TTC27	19.58	9.87	32.38	30.46	31.63	122.11	0.17	0.2	0.87	0.386	0.54	NC
ENSG00000152689.18	RASGRP3	28.15	21.85	8.04	19.55	6.14	132.1	2.32	0.52	4.48	0	0	NC
ENSG00000119812.19	FAM98A	17.54	11.28	49.58	48.68	42.15	139.91	-0.44	0.22	-1.98	0.0477	0.0957	NC
ENSG00000150938.10	CRIM1	3.26	16.91	108.28	55.02	86.46	184.59	-1.67	0.75	-2.22	0.0262	0.0589	NC
ENSG00000171055.15	FEZ2	27.34	26.07	113.31	101.84	103.4	319.31	-0.6	0.24	-2.54	0.0111	0.0288	NC
ENSG00000115808.12	STRN	96.29	32.42	89.62	114.21	89.03	449.85	0.56	0.37	1.51	0.132	0.224	NC
ENSG00000008869.12	HEATR5B	20.81	48.62	298.52	295.78	252.76	631.46	-1.63	0.54	-3.02	0.0025	0.0079	NC
ENSG00000152133.14	GPATCH11	8.98	13.39	105.08	101.93	98.74	213.07	-1.9	0.32	-5.95	0	0	NC
ENSG00000055332.18	EIF2AK2	122.4	184.63	232.76	293.23	235.04	1196.45	0.6	0.34	1.77	0.0774	0.144	NC
ENSG00000218739.10	CEBPZOS	9.38	14.8	46.19	50.9	51.48	146.71	-0.64	0.33	-1.93	0.0533	0.105	NC
ENSG00000115816.15	CEBPZ	39.17	10.57	52.42	54.49	53.32	192.52	0.01	0.46	0.02	0.987	0.993	NC
ENSG00000003509.16	NDUFAF7	12.24	2.11	19.49	20.12	21.41	63.24	-0.37	0.55	-0.67	0.505	0.668	NC
ENSG00000115825.10	PRKD3	43.25	28.89	61.38	64.92	66.29	293.44	0.48	0.16	2.98	0.0029	0.0088	NC
ENSG00000115828.17	QPCT	13.06	0	12.56	15.83	9.43	55.68	0.45	1.45	0.31	0.759	0.86	NC
ENSG00000163171.7	CDC42EP3	29.38	82.8	276.73	303.61	337.88	808.88	-0.95	0.56	-1.69	0.0918	0.165	NC
ENSG00000115841.20	RMDN2	5.3	2.82	13.21	11.93	14.17	37.63	-0.45	0.38	-1.17	0.243	0.372	NC
ENSG00000138061.12	CYP1B1	50.59	4.23	0.54	0.65	0.62	110.73	6.46	1.12	5.75	0	0	NC
ENSG00000119787.14	ATL2	12.24	7.75	35.27	39.53	34.08	105.79	-0.58	0.24	-2.46	0.014	0.0353	NC
ENSG00000213553.4	RPLP0P6	6.94	4.93	2.69	2.35	3.76	35.61	2.32	0.39	5.94	0	0	NC
ENSG00000143889.16	HNRNPLL	16.73	10.22	45.89	50.08	45.87	132.3	-0.6	0.28	-2.18	0.0295	0.0653	NC
ENSG00000143891.17	GALM	8.98	7.05	26.43	29.21	25.21	82.66	-0.46	0.26	-1.77	0.0769	0.143	NC
ENSG00000115875.19	SRSF7	56.71	36.64	170.53	175.98	184.96	515	-0.64	0.12	-5.16	0	0	NC
ENSG00000152147.11	GEMIN6	8.16	14.09	14.93	15.76	18.06	77.61	0.7	0.44	1.58	0.113	0.197	NC
ENSG00000163214.21	DHX57	8.16	9.51	33.97	33.15	34.87	100.51	-0.61	0.29	-2.1	0.0358	0.0756	NC
ENSG00000188010.14	MORN2	4.9	7.75	12.61	10.42	12.24	50.17	0.42	0.36	1.17	0.242	0.37	NC
ENSG00000115904.12	SOS1	75.07	81.39	90.2	102.31	102.3	545.11	0.95	0.19	4.96	0	0	NC
ENSG00000011566.15	MAP4K3	64.87	39.46	34.09	35.62	33.16	314.65	1.88	0.13	14.21	0	0	NC
ENSG00000231312.7	MAP4K3-DT	11.42	0.7	21.01	16.41	18.9	58.5	-0.43	0.96	-0.45	0.656	0.791	NC
ENSG00000138050.15	THUMPD2	9.79	9.87	11.28	11.31	10.54	61.21	1.09	0.29	3.72	0.0002	0.0008	NC
ENSG00000183023.18	SLC8A1	184.42	140.23	159.07	143.74	167.24	1091.54	1.37	0.15	8.82	0	0	NC
ENSG00000234362.6	LINC01914	0.82	18.32	1.15	11.55	4.66	66.45	2.26	1.4	1.61	0.108	0.189	NC
ENSG00000205086.7	C2orf91	4.49	3.52	3.1	3.51	1.93	23.74	1.76	0.56	3.14	0.0017	0.0055	NC
ENSG00000143924.19	EML4	168.51	182.87	732.29	615.95	699.63	1986.4	-0.63	0.19	-3.37	0.0008	0.0027	NC
ENSG00000115944.15	COX7A2L	58.75	38.05	97.4	97.99	105.94	387.69	0.19	0.16	1.2	0.231	0.357	NC
ENSG00000057935.13	MTA3	6.53	3.52	13.12	9.75	11.66	45.41	0.1	0.37	0.27	0.786	0.876	NC
ENSG00000152518.8	ZFP36L2	52.63	42.99	181.96	218.37	247.56	593.35	-0.84	0.19	-4.44	0	0	NC
ENSG00000115970.18	THADA	13.46	4.93	42.5	44.46	45.48	119	-0.96	0.36	-2.7	0.007	0.0193	NC
ENSG00000138036.18	DYNC2LI1	8.16	4.23	20.01	17.7	18.1	52.71	-0.52	0.58	-0.9	0.37	0.522	NC
ENSG00000138095.19	LRPPRC	39.17	29.24	171.36	186.52	172.87	452.86	-1.08	0.13	-8.34	0	0	NC
ENSG00000138032.21	PPM1B	41.21	9.87	42.55	44.93	43.96	196.69	0.49	0.52	0.93	0.353	0.503	NC
ENSG00000138078.15	PREPL	11.83	13.39	50.22	50.6	56.44	144.27	-0.75	0.22	-3.35	0.0008	0.0029	NC
ENSG00000143919.15	CAMKMT	11.83	2.82	3.67	4.52	3.67	38.45	2.03	0.58	3.48	0.0005	0.0019	NC
ENSG00000170577.8	SIX2	22.85	0	0.2	0.07	0.02	57.4	8.15	1.8	4.54	0	0	NC
ENSG00000068784.13	SRBD1	36.72	4.93	43.52	46.86	55.13	163.33	-0.18	0.69	-0.26	0.793	0.881	NC
ENSG00000171132.14	PRKCE	23.66	17.62	42.7	56.15	40.97	171.32	0.08	0.24	0.35	0.729	0.84	NC
ENSG00000116016.14	EPAS1	148.52	269.54	418.42	320.9	376.41	1679.48	0.5	0.39	1.29	0.197	0.312	NC
ENSG00000119729.12	RHOQ	86.5	58.49	142.78	160.17	147.1	584.76	0.21	0.13	1.63	0.104	0.182	NC
ENSG00000119878.6	CRIPT	13.06	20.44	17.07	20.22	17.76	103.92	1	0.83	1.21	0.227	0.351	NC
ENSG00000171150.9	SOCS5	4.49	3.52	25.48	31.53	29.7	61.54	-1.6	0.39	-4.11	0	0.0002	NC
ENSG00000180398.12	MCFD2	30.19	10.57	146.82	140.98	161.53	334.76	-1.63	0.33	-4.97	0	0	NC
ENSG00000068724.17	TTC7A	56.71	25.02	342.55	298.08	276.38	682.23	-1.64	0.26	-6.25	0	0	NC
ENSG00000143933.18	CALM2	294.18	183.22	462.02	553.39	484.49	1979.6	0.21	0.16	1.27	0.205	0.323	NC
ENSG00000119888.10	EPCAM	14.69	7.05	0.8	1.3	0.37	58.66	5.05	0.54	9.31	0	0	Up
ENSG00000095002.14	MSH2	13.06	6.34	41.37	39.51	38.89	109.81	-0.77	0.23	-3.41	0.0007	0.0024	NC
ENSG00000116062.15	MSH6	34.68	16.91	54.35	55.74	56.03	211.67	0.15	0.2	0.75	0.452	0.612	NC
ENSG00000138081.20	FBXO11	40.39	26.07	65.78	71.31	68.57	272.18	0.23	0.14	1.74	0.0826	0.152	NC
ENSG00000170802.16	FOXN2	117.92	60.6	64.75	107.81	71.96	566.56	1.38	0.28	5.01	0	0	NC
ENSG00000162869.16	PPP1R21	30.19	14.45	55.79	57.3	58.45	192.53	-0.15	0.28	-0.55	0.583	0.74	NC
ENSG00000115239.22	ASB3	10.61	2.47	18.59	23.61	23.43	69.61	-0.42	0.52	-0.81	0.419	0.576	NC
ENSG00000068912.14	ERLEC1	39.17	11.28	104.54	118.91	97.9	279.63	-0.96	0.46	-2.09	0.0363	0.0764	NC
ENSG00000119737.6	GPR75	0	12.68	2.73	2.62	3.97	41.35	2.49	1.49	1.68	0.0933	0.167	NC
ENSG00000068878.15	PSME4	146.88	118.39	191.95	177.15	198.25	954.83	0.76	0.11	7.06	0	0	NC
ENSG00000170634.13	ACYP2	4.08	15.5	17.75	13.45	25.71	90.31	0.59	0.76	0.77	0.444	0.604	NC
ENSG00000177994.16	C2orf73	4.08	5.64	0.14	0.21	0.04	22.36	6.48	0.75	8.61	0	0	Up
ENSG00000115306.16	SPTBN1	50.19	37.35	11.36	10.28	18.55	246.69	3.01	0.28	10.68	0	0	Up
ENSG00000115310.18	RTN4	118.32	71.17	718.98	613.05	583.92	1470.31	-1.48	0.15	-9.61	0	0	NC
ENSG00000162994.16	CLHC1	0.82	7.05	4.35	3.77	4.42	32.43	1.52	0.99	1.53	0.125	0.213	NC
ENSG00000143947.13	RPS27A	600.18	696.58	248.81	253.39	314.9	3790.77	2.57	0.24	10.93	0	0	Up
ENSG00000085760.15	MTIF2	27.74	15.86	63.12	63.36	62.36	196.66	-0.31	0.22	-1.4	0.162	0.265	NC
ENSG00000115355.17	CCDC88A	236.65	246.29	614.18	624.7	551.75	2204.39	0.03	0.16	0.19	0.847	0.914	NC
ENSG00000163001.11	CFAP36	21.22	20.44	29.75	27.36	26.2	148.91	0.89	0.2	4.46	0	0	NC
ENSG00000275052.5	PPP4R3B	88.13	61.31	170.82	177.28	176.31	637.9	0.05	0.1	0.5	0.62	0.767	NC
ENSG00000138035.15	PNPT1	23.66	24.66	60.47	65.93	54.57	224.23	0.01	0.19	0.05	0.963	0.98	NC
ENSG00000028116.17	VRK2	22.85	32.42	58.01	47.02	49.24	231.26	0.48	0.3	1.59	0.111	0.194	NC
ENSG00000115392.11	FANCL	6.94	9.87	24.1	21.95	23.15	72.54	-0.26	0.47	-0.56	0.578	0.737	NC
ENSG00000233426.3	EIF3FP3	6.12	4.23	1.96	3.98	3.13	25.17	1.88	0.63	3	0.0027	0.0083	NC
ENSG00000119866.22	BCL11A	15.5	4.23	5	9.9	4.38	56.9	1.83	0.55	3.3	0.001	0.0034	NC
ENSG00000115421.13	PAPOLG	9.79	31.71	32.66	37.09	37.13	174.97	0.68	0.63	1.07	0.283	0.421	NC
ENSG00000162924.14	REL	58.75	34.88	50.15	73.9	77.74	336.96	0.74	0.26	2.89	0.0039	0.0115	NC
ENSG00000162927.14	PUS10	17.14	23.25	21.18	22.29	20.01	142.05	1.28	0.26	4.9	0	0	NC
ENSG00000162928.9	PEX13	4.9	23.96	35.2	38.72	35.37	148.35	0.25	0.85	0.3	0.765	0.864	NC
ENSG00000162929.14	KIAA1841	13.06	13.74	40.47	40.25	31.61	137.14	-0.09	0.3	-0.29	0.775	0.869	NC
ENSG00000212978.6	AC016747.1	0	11.28	12.31	12.13	13.25	51.18	0.27	1.42	0.19	0.848	0.914	NC
ENSG00000173209.23	AHSA2P	53.45	21.49	109.94	125.15	139.56	379.63	-0.49	0.4	-1.23	0.219	0.342	NC
ENSG00000115464.15	USP34	155.86	87.38	141.69	165.58	154.12	824.88	0.89	0.18	5.02	0	0	NC
ENSG00000082898.17	XPO1	135.05	121.91	251.38	271.04	250.98	1054.39	0.29	0.12	2.47	0.0137	0.0345	NC
ENSG00000115484.15	CCT4	19.99	46.51	137.41	130.82	142.59	389.11	-0.7	0.5	-1.41	0.158	0.259	NC
ENSG00000173163.10	COMMD1	13.06	9.16	28.13	24.67	28.28	100.57	0.01	0.24	0.05	0.963	0.981	NC
ENSG00000170340.11	B3GNT2	17.14	22.55	185.4	175.26	190.7	384.92	-1.94	0.38	-5.09	0	0	NC
ENSG00000115504.14	EHBP1	25.3	12.68	16.34	17.92	18.71	115.35	1.29	0.49	2.63	0.0086	0.0231	NC
ENSG00000286480.1	AC009501.3	0.82	12.68	0.02	0.03	0	41.75	10.18	1.65	6.17	0	0	NC
ENSG00000014641.19	MDH1	81.6	73.99	337.2	320.03	341.99	946.55	-0.74	0.16	-4.68	0	0	NC
ENSG00000169764.15	UGP2	85.68	79.63	337.65	292.15	359.25	924.68	-0.73	0.17	-4.26	0	0.0001	NC
ENSG00000143952.20	VPS54	35.09	38.41	85.43	86.23	92.64	332.05	0.07	0.18	0.37	0.711	0.829	NC
ENSG00000197329.12	PELI1	42.43	16.91	31.97	51.42	26.76	202.27	0.93	0.4	2.31	0.0208	0.0484	NC
ENSG00000119862.13	LGALSL	3.26	16.21	17.53	18.95	9.77	69.04	0.53	0.92	0.58	0.562	0.723	NC
ENSG00000119844.15	AFTPH	60.79	41.58	128.48	129.87	121.67	459.57	-0.01	0.16	-0.09	0.929	0.961	NC
ENSG00000179833.4	SERTAD2	26.11	44.4	100.39	102.87	97.5	339.74	-0.18	0.34	-0.53	0.598	0.75	NC
ENSG00000115902.11	SLC1A4	6.53	8.81	47.14	44.17	46.54	112.25	-1.26	0.26	-4.87	0	0	NC
ENSG00000011523.14	CEP68	19.58	16.21	16.86	16.35	19.35	107.89	1.24	0.3	4.15	0	0.0002	NC
ENSG00000138069.18	RAB1A	218.69	161.73	287.74	281.03	243.82	1362.17	0.75	0.11	6.57	0	0	NC
ENSG00000138071.13	ACTR2	317.43	238.89	940.83	1022.17	1051.38	2959.79	-0.58	0.1	-6.1	0	0	NC
ENSG00000198369.10	SPRED2	35.9	14.09	29.19	24.02	26.07	160.6	1.13	0.36	3.13	0.0018	0.0058	NC
ENSG00000143995.20	MEIS1	2.45	5.29	0.41	0.31	0.28	20.36	4.88	0.56	8.74	0	0	Up
ENSG00000143971.9	ETAA1	20.4	0.7	16.54	17.25	18.75	74.49	0.38	1.11	0.34	0.733	0.842	NC
ENSG00000197223.11	C1D	12.24	16.21	28.67	33.22	31.76	127.57	0.25	0.43	0.58	0.564	0.725	NC
ENSG00000115946.8	PNO1	5.71	13.39	27.97	32.09	28.93	93.22	-0.35	0.5	-0.7	0.483	0.645	NC
ENSG00000221823.11	PPP3R1	12.24	10.57	62.33	68	58.61	155.36	-1.17	0.22	-5.38	0	0	NC
ENSG00000115956.10	PLEK	173.4	105.7	379.26	327.48	431.49	1277.1	-0.2	0.17	-1.14	0.253	0.384	NC
ENSG00000204923.4	FBXO48	13.87	12.68	9.3	10.79	8.93	92.81	1.86	0.33	5.69	0	0	NC
ENSG00000169621.10	APLF	22.85	9.87	3.69	3.44	4.83	82.44	3.24	0.36	9.12	0	0	Up
ENSG00000163219.12	ARHGAP25	144.84	87.38	125.57	126.93	132.3	776.48	1.12	0.12	9.01	0	0	NC
ENSG00000183607.10	GKN2	12.24	0	0	0	0.11	25.13	8.33	2.62	3.18	0.0015	0.0048	NC
ENSG00000198380.12	GFPT1	96.29	77.52	87.47	86.51	68.14	538.08	1.32	0.24	5.39	0	0	NC
ENSG00000169599.12	NFU1	3.26	15.15	40.33	36.53	48.17	111.94	-0.88	0.87	-1.01	0.314	0.458	NC
ENSG00000115977.19	AAK1	97.51	106.76	211.81	181.76	250.1	844.17	0.19	0.26	0.75	0.454	0.614	NC
ENSG00000196975.16	ANXA4	100.37	62.36	200.94	221.59	182.3	706.83	-0.07	0.16	-0.42	0.673	0.804	NC
ENSG00000087338.5	GMCL1	13.87	13.39	36.1	38.74	38.55	118.7	-0.28	0.36	-0.78	0.437	0.597	NC
ENSG00000124380.11	SNRNP27	8.98	11.28	29.09	28.89	31.72	102.13	-0.23	0.24	-0.97	0.331	0.477	NC
ENSG00000059728.11	MXD1	288.87	51.44	44.41	46.09	40.09	856.76	3.12	0.63	4.94	0	0	NC
ENSG00000179818.14	PCBP1-AS1	25.7	14.8	18.74	22.31	18.43	138.63	1.34	0.25	5.3	0	0	NC
ENSG00000115998.7	C2orf42	7.34	7.4	16.02	16.21	17.85	62.99	0.12	0.28	0.44	0.659	0.793	NC
ENSG00000116001.16	TIA1	35.9	44.04	108.88	124.44	124.87	374.58	-0.37	0.37	-1	0.318	0.462	NC
ENSG00000116005.12	PCYOX1	10.61	7.05	67.12	82.16	88.88	169.13	-1.88	0.28	-6.65	0	0	NC
ENSG00000143977.14	SNRPG	20.81	27.48	27.87	33.36	29.7	172.92	1	0.27	3.71	0.0002	0.0008	NC
ENSG00000035141.8	FAM136A	15.5	14.09	52.1	48.11	47.22	163.95	-0.35	0.26	-1.34	0.181	0.291	NC
ENSG00000163235.16	TGFA	10.61	0	7.28	12.06	16.9	39.44	-0.25	1.33	-0.19	0.85	0.916	NC
ENSG00000144043.12	TEX261	5.71	9.87	120.85	106.76	129.11	229.13	-2.55	0.42	-6.14	0	0	NC
ENSG00000124357.13	NAGK	124.44	92.31	269.19	215.12	211.68	918.92	0.2	0.14	1.4	0.161	0.264	NC
ENSG00000124383.9	MPHOSPH10	26.11	7.05	41.4	41	36.49	142.95	-0.02	0.59	-0.04	0.971	0.985	NC
ENSG00000075292.19	ZNF638	126.48	112.4	148.55	156.67	169.03	815.75	0.81	0.21	3.96	0.0001	0.0003	NC
ENSG00000135636.14	DYSF	68.55	8.1	2.27	11	7.34	170.57	3.5	0.86	4.06	0	0.0002	NC
ENSG00000144036.15	EXOC6B	3.26	19.03	34.22	28.17	32.41	108.19	-0.15	0.77	-0.2	0.844	0.912	NC
ENSG00000135631.16	RAB11FIP5	3.26	4.93	6.32	7.32	6.18	37.55	0.78	0.49	1.59	0.111	0.193	NC
ENSG00000135617.4	PRADC1	6.53	7.75	16.32	12.76	18.21	58.98	0.13	0.42	0.32	0.748	0.852	NC
ENSG00000135624.16	CCT7	32.64	13.74	161.99	159.65	164.67	370.32	-1.54	0.23	-6.77	0	0	NC
ENSG00000116127.18	ALMS1	68.95	63.42	35.02	37.35	36.1	403.6	2.19	0.12	18.46	0	0	Up
ENSG00000144034.15	TPRKB	9.79	8.1	21.23	23.85	23.71	75.09	-0.11	0.29	-0.37	0.712	0.829	NC
ENSG00000144048.10	DUSP11	37.13	14.8	27.46	31.85	28.88	165.56	1.01	0.3	3.32	0.0009	0.0032	NC
ENSG00000124356.16	STAMBP	32.64	9.87	62.26	50.97	61.61	198.13	-0.19	0.42	-0.45	0.656	0.792	NC
ENSG00000114956.20	DGUOK	22.44	14.8	31.19	30.53	36.38	139.93	0.45	0.21	2.09	0.0368	0.0772	NC
ENSG00000187605.15	TET3	89.76	21.85	83.21	92.49	78.77	387.55	0.54	0.49	1.1	0.271	0.406	NC
ENSG00000114978.18	MOB1A	370.47	283.99	450.63	513.25	462.44	2347.11	0.71	0.11	6.46	0	0	NC
ENSG00000065911.12	MTHFD2	28.56	23.96	92.79	105.96	70.37	274.32	-0.48	0.29	-1.62	0.105	0.184	NC
ENSG00000204843.12	DCTN1	14.28	25.02	159.57	139.44	153.27	337.85	-1.61	0.35	-4.56	0	0	NC
ENSG00000115282.20	TTC31	12.24	11.98	50.17	50.36	53.82	140.42	-0.79	0.21	-3.78	0.0002	0.0007	NC
ENSG00000115289.14	PCGF1	11.02	4.93	21.79	19.07	21.8	66.13	-0.23	0.41	-0.54	0.586	0.743	NC
ENSG00000115307.17	AUP1	32.23	24.66	160.88	140.79	158.1	383.94	-1.14	0.16	-6.95	0	0	NC
ENSG00000115318.12	LOXL3	8.98	1.06	34.19	30.46	41.49	81.32	-1.53	0.76	-2.01	0.0442	0.0902	NC
ENSG00000115325.13	DOK1	22.03	4.93	87.9	72.92	94.81	193.78	-1.52	0.51	-2.99	0.0028	0.0086	NC
ENSG00000159399.9	HK2	38.35	71.88	501.71	425.31	437.74	1009.93	-1.66	0.41	-4.09	0	0.0002	NC
ENSG00000115350.12	POLE4	11.83	26.07	29.87	25.1	31.07	153.49	0.84	0.47	1.8	0.0714	0.134	NC
ENSG00000115364.14	MRPL19	43.66	17.26	52	58.24	53.22	239.66	0.44	0.29	1.5	0.133	0.225	NC
ENSG00000005436.14	GCFC2	11.42	15.86	17.31	16.52	18.47	108.84	1.08	0.35	3.13	0.0018	0.0057	NC
ENSG00000163541.12	SUCLG1	19.58	45.8	76.67	72.68	79.33	289.28	0.1	0.55	0.19	0.848	0.914	NC
ENSG00000115423.18	DNAH6	5.71	4.23	1.73	1.51	0.58	25.69	3.21	0.58	5.56	0	0	NC
ENSG00000034510.6	TMSB10	464.32	683.9	488.08	485.68	523.73	3836.97	1.56	0.33	4.73	0	0	NC
ENSG00000176407.18	KCMF1	39.99	49.33	76.33	71.57	75.89	347.56	0.58	0.21	2.72	0.0066	0.0184	NC
ENSG00000152291.14	TGOLN2	71.81	77.52	1336.36	1193.03	1486.56	2474.92	-2.86	0.2	-14.38	0	0	Down
ENSG00000042445.14	RETSAT	13.87	1.41	97.4	106.11	95.18	184.03	-2.77	0.84	-3.31	0.0009	0.0032	NC
ENSG00000115459.18	ELMOD3	4.9	13.74	43.45	44.34	43.57	112.77	-0.98	0.58	-1.69	0.0915	0.165	NC
ENSG00000042493.16	CAPG	53.86	97.95	791.11	807.3	720.31	1607.35	-2	0.38	-5.27	0	0	NC
ENSG00000168906.13	MAT2A	121.18	81.04	301.06	350.44	277.48	970.87	-0.38	0.16	-2.3	0.0217	0.0503	NC
ENSG00000115486.12	GGCX	5.71	4.23	58.89	48.87	65.15	117.72	-2.23	0.35	-6.3	0	0	NC
ENSG00000118640.11	VAMP8	191.77	192.03	298.57	274.74	320.04	1463.37	0.68	0.15	4.62	0	0	NC
ENSG00000168899.5	VAMP5	34.68	11.98	11.57	10.19	16.26	138.48	2.16	0.41	5.26	0	0	NC
ENSG00000168894.10	RNF181	49.78	33.12	66.61	57.31	70.97	308.03	0.62	0.18	3.43	0.0006	0.0022	NC
ENSG00000168883.20	USP39	19.58	11.28	57.98	64.82	64.79	175.48	-0.74	0.2	-3.77	0.0002	0.0007	NC
ENSG00000168887.11	C2orf68	32.64	7.05	33.44	34.17	34.15	142.49	0.36	0.51	0.71	0.48	0.642	NC
ENSG00000168878.18	SFTPB	113.43	0	0.85	1.78	0.41	242.02	6.84	1.88	3.63	0.0003	0.0011	NC
ENSG00000115523.16	GNLY	61.61	4.93	6.52	7.26	4.66	157.55	3.54	1.16	3.05	0.0023	0.0073	NC
ENSG00000115525.18	ST3GAL5	57.94	14.8	62.31	76.28	54.7	272.29	0.37	0.48	0.76	0.45	0.61	NC
ENSG00000068654.16	POLR1A	14.69	9.16	84.88	76.26	75.51	183.08	-1.45	0.22	-6.7	0	0	NC
ENSG00000132300.19	PTCD3	40.8	19.03	86.27	80.92	87.27	283.37	-0.23	0.21	-1.13	0.261	0.394	NC
ENSG00000132305.20	IMMT	64.87	47.21	162.49	157.13	160.82	546.89	-0.21	0.11	-1.88	0.0596	0.115	NC
ENSG00000132313.15	MRPL35	39.17	38.76	45.62	47.14	45.42	283.46	1.09	0.17	6.56	0	0	NC
ENSG00000115548.17	KDM3A	49.78	46.51	107.54	112.86	127.09	435.15	0.05	0.16	0.33	0.739	0.846	NC
ENSG00000115561.16	CHMP3	21.22	34.18	106	114.81	122	330.61	-0.66	0.33	-2.03	0.042	0.0863	NC
ENSG00000239305.7	RNF103	14.69	2.11	19.69	22.79	21.9	77.54	-0.05	0.68	-0.07	0.945	0.97	NC
ENSG00000153561.13	RMND5A	38.35	12.68	65	62.62	74.39	231.01	-0.15	0.47	-0.33	0.742	0.848	NC
ENSG00000222041.11	CYTOR	17.14	4.93	4.64	5	3.76	54.04	2.42	0.49	4.96	0	0	NC
ENSG00000172086.9	KRCC1	38.35	10.57	35.22	45.99	53.47	181.84	0.28	0.46	0.6	0.547	0.711	NC
ENSG00000153574.9	RPIA	4.08	11.98	34.56	37.37	34.59	100.79	-0.72	0.77	-0.93	0.351	0.501	NC
ENSG00000211592.8	IGKC	251.33	0	2.07	1.22	2.23	565.85	7.2	1.97	3.65	0.0003	0.0011	NC
ENSG00000172005.11	MAL	55.49	11.28	1.68	0.62	1.98	152.98	5.67	0.82	6.93	0	0	Up
ENSG00000144029.12	MRPS5	39.17	34.88	75.82	68.95	70.52	293.69	0.31	0.23	1.37	0.17	0.276	NC
ENSG00000144026.12	ZNF514	7.34	9.16	28.5	35.74	40.07	94.87	-0.78	0.33	-2.38	0.0171	0.0417	NC
ENSG00000115042.10	FAHD2A	12.24	11.98	18.15	20.03	18.21	87.45	0.66	0.22	3.02	0.0025	0.0078	NC
ENSG00000232931.6	LINC00342	47.74	36.64	19.76	17.77	14.07	235.5	2.57	0.2	12.85	0	0	Up
ENSG00000174501.14	ANKRD36C	37.13	14.45	4.18	4.75	3.39	132.23	3.89	0.34	11.57	0	0	Up
ENSG00000084090.13	STARD7	86.5	63.77	271.51	279.32	279.97	805.84	-0.6	0.09	-6.63	0	0	NC
ENSG00000135956.8	TMEM127	22.85	24.66	334.3	310.47	364.64	660.25	-2.45	0.23	-10.64	0	0	Down
ENSG00000144021.3	CIAO1	57.94	21.14	173.36	166.58	181.2	476.86	-0.83	0.38	-2.17	0.0297	0.0657	NC
ENSG00000144028.15	SNRNP200	28.15	38.05	327.93	348.2	344.58	726.91	-1.89	0.38	-4.94	0	0	NC
ENSG00000196843.16	ARID5A	4.9	3.52	75.37	76.66	63.22	134.83	-2.79	0.35	-8.05	0	0	Down
ENSG00000114982.19	KANSL3	22.03	53.91	108.22	113.49	103.46	373.86	-0.14	0.48	-0.29	0.77	0.866	NC
ENSG00000114988.11	LMAN2L	6.53	4.93	34.73	31.22	35.82	87.28	-1.24	0.32	-3.89	0.0001	0.0004	NC
ENSG00000158158.12	CNNM4	5.71	2.82	49.56	48.97	33.84	91.53	-2.08	0.41	-5.14	0	0	NC
ENSG00000135976.19	ANKRD36	8.16	9.87	12.21	10.85	12.63	68.76	0.94	0.28	3.39	0.0007	0.0026	NC
ENSG00000196912.12	ANKRD36B	18.77	0	5.45	3.74	3.16	42.74	2.1	1.48	1.42	0.157	0.257	NC
ENSG00000135940.7	COX5B	31.42	33.12	70.52	60.91	69.81	258.01	0.19	0.25	0.74	0.459	0.621	NC
ENSG00000115073.8	ACTR1B	13.06	5.64	87.2	68.21	84.25	172.8	-1.83	0.29	-6.21	0	0	NC
ENSG00000075568.17	TMEM131	55.49	52.15	155.17	142.62	167.59	525.22	-0.21	0.15	-1.39	0.166	0.27	NC
ENSG00000168658.19	VWA3B	8.98	11.28	3.28	1.73	0.56	64.22	3.95	0.7	5.62	0	0	NC
ENSG00000040933.15	INPP4A	45.29	17.62	141.81	143.12	136.49	365.64	-0.98	0.34	-2.87	0.0042	0.0122	NC
ENSG00000183513.9	COA5	24.48	8.46	29.23	34.32	34.4	138.36	0.33	0.39	0.85	0.394	0.549	NC
ENSG00000115446.11	UNC50	3.67	4.23	67.44	70.42	66.62	125.92	-2.8	0.33	-8.58	0	0	Down
ENSG00000071073.13	MGAT4A	125.26	64.83	162.79	233.98	237.08	792.63	0.08	0.25	0.32	0.748	0.852	NC
ENSG00000226791.7	LINC02611	4.49	4.93	5.82	8.28	11.3	40.44	0.53	0.47	1.12	0.261	0.395	NC
ENSG00000196872.12	KIAA1211L	6.53	12.33	3.54	4.23	7	64.46	2.41	0.53	4.53	0	0	NC
ENSG00000135951.15	TSGA10	6.53	7.75	2.66	1.42	1.5	41.21	3.28	0.44	7.45	0	0	Up
ENSG00000158411.11	MITD1	24.48	5.64	30.9	32.01	29.93	120.1	0.16	0.5	0.33	0.743	0.849	NC
ENSG00000185414.20	MRPL30	13.87	13.74	31.34	32.04	32.69	127.12	0.11	0.2	0.53	0.595	0.749	NC
ENSG00000115514.12	TXNDC9	22.03	13.39	35.29	40.11	35.18	148.59	0.23	0.19	1.2	0.229	0.354	NC
ENSG00000158417.11	EIF5B	97.51	48.62	156.12	151.87	142.25	599.02	0.23	0.19	1.16	0.246	0.376	NC
ENSG00000135945.10	REV1	28.56	22.2	51.1	51.2	50.77	202.44	0.28	0.14	1.94	0.0521	0.103	NC
ENSG00000115539.14	PDCL3	33.46	23.96	31.05	25.63	27.08	185.44	1.3	0.36	3.64	0.0003	0.0011	NC
ENSG00000170485.17	NPAS2	7.34	4.93	3.23	0.24	0.37	29.77	3.41	1.02	3.34	0.0008	0.0029	NC
ENSG00000071082.11	RPL31	1301.15	1542.56	237.89	226.84	286.64	7845.77	3.84	0.23	16.73	0	0	Up
ENSG00000204634.12	TBC1D8	34.27	9.51	33.34	21.69	45.38	168.15	0.71	0.55	1.31	0.192	0.305	NC
ENSG00000158435.8	CNOT11	14.28	19.73	47.28	47.91	45.59	160.67	-0.14	0.22	-0.66	0.506	0.67	NC
ENSG00000163162.9	RNF149	67.32	35.59	451.22	430.37	456.23	937.42	-1.91	0.21	-9.01	0	0	NC
ENSG00000071054.16	MAP4K4	70.99	76.46	120.88	170.47	144.53	595.72	0.3	0.23	1.33	0.183	0.294	NC
ENSG00000115590.14	IL1R2	45.7	2.82	2.05	3.07	0.67	112.88	4.78	1.06	4.53	0	0	NC
ENSG00000115594.12	IL1R1	39.99	15.86	8.14	21.11	8.85	146.21	2.28	0.5	4.52	0	0	NC
ENSG00000115602.17	IL1RL1	19.58	0	0.14	0.14	0.34	38.88	6.52	1.57	4.15	0	0.0002	NC
ENSG00000115604.10	IL18R1	10.61	0	4.49	4.49	3.61	29.05	1.39	1.3	1.07	0.286	0.424	NC
ENSG00000135972.9	MRPS9	9.38	1.41	12.82	12.34	12.99	47.3	0.02	0.58	0.03	0.974	0.986	NC
ENSG00000135966.13	TGFBRAP1	25.7	10.57	63.04	64.13	60.64	183.67	-0.56	0.31	-1.82	0.0694	0.131	NC
ENSG00000135974.10	C2orf49	6.53	5.64	29.56	30.65	30.82	75.37	-1.03	0.28	-3.72	0.0002	0.0008	NC
ENSG00000115641.19	FHL2	11.42	0.7	0.54	0.55	0.69	26.19	4.39	0.95	4.62	0	0	NC
ENSG00000071051.14	NCK2	13.87	16.21	12.17	11.72	12.93	106.4	1.69	0.3	5.55	0	0	NC
ENSG00000115652.14	UXS1	18.77	12.68	82.67	73.4	68.65	198.45	-0.96	0.21	-4.62	0	0	NC
ENSG00000198203.10	SULT1C2	3.26	10.57	4.54	4.8	0.3	40.14	2.42	1.04	2.32	0.0205	0.0481	NC
ENSG00000135968.20	GCC2	102	82.8	118.12	121.02	119.76	652.02	0.92	0.08	11.32	0	0	NC
ENSG00000169756.16	LIMS1	147.29	119.8	118.44	143.67	105.66	879.57	1.43	0.14	9.94	0	0	NC
ENSG00000153201.16	RANBP2	124.85	89.85	217.16	251.3	216.36	887.64	0.18	0.12	1.54	0.124	0.212	NC
ENSG00000163006.12	CCDC138	8.98	0.7	2.32	2.23	1.55	24.59	2.37	0.84	2.83	0.0047	0.0135	NC
ENSG00000186522.15	SEPTIN10	29.78	41.22	91.49	103.66	101.7	338.69	-0.15	0.28	-0.55	0.585	0.742	NC
ENSG00000198142.5	SOWAHC	19.99	11.28	77.65	78.49	87.29	209.21	-1.09	0.21	-5.07	0	0	NC
ENSG00000175701.10	MTLN	26.11	14.09	11.55	4.97	9.25	107.5	2.42	0.42	5.75	0	0	NC
ENSG00000169679.15	BUB1	6.94	1.41	10.87	10.02	9	33.3	-0.08	0.46	-0.17	0.868	0.927	NC
ENSG00000172965.16	MIR4435-2HG	10.61	7.05	9.43	6.36	7.11	59.96	1.54	0.35	4.37	0	0.0001	NC
ENSG00000153094.23	BCL2L11	12.24	10.57	34.41	41.57	47.48	123.25	-0.54	0.29	-1.9	0.0574	0.112	NC
ENSG00000153107.13	ANAPC1	26.93	30.3	33.22	33.02	28.18	190.36	1.15	0.22	5.2	0	0	NC
ENSG00000153208.17	MERTK	55.9	4.93	1.24	3.99	1.87	143.7	4.84	0.92	5.27	0	0	NC
ENSG00000225496.1	AC104651.1	11.42	0	0	0.03	0	19.93	9.74	2.51	3.87	0.0001	0.0005	NC
ENSG00000153214.11	TMEM87B	12.24	4.93	65.61	74.45	70.99	160.85	-1.63	0.43	-3.78	0.0002	0.0007	NC
ENSG00000144161.13	ZC3H8	11.02	2.11	7.99	9.51	7.28	40.47	0.77	0.63	1.22	0.223	0.347	NC
ENSG00000286545.1	AC092645.2	11.42	3.52	1.37	1.27	0.99	40.92	3.91	0.49	8.05	0	0	Up
ENSG00000188177.14	ZC3H6	40.39	22.55	21.86	25.22	26.16	207.64	1.7	0.26	6.6	0	0	NC
ENSG00000169629.12	RGPD8	9.79	0.7	11.45	4.32	8.95	37.53	0.53	0.96	0.55	0.582	0.74	NC
ENSG00000114999.8	TTL	54.67	38.76	145.16	154.02	129.69	464.65	-0.32	0.14	-2.31	0.0208	0.0485	NC
ENSG00000125611.15	CHCHD5	8.16	6.34	12.24	8.28	11.55	54.56	0.74	0.35	2.12	0.0343	0.0729	NC
ENSG00000231747.1	AC079922.1	6.53	6.34	0.37	0.63	0.71	33.36	4.77	0.7	6.77	0	0	NC
ENSG00000144136.11	SLC20A1	29.78	29.6	74.86	96.1	62.38	271.41	-0.1	0.27	-0.36	0.719	0.833	NC
ENSG00000115008.5	IL1A	26.11	27.13	90.93	56.73	45.96	243.84	0.07	0.34	0.22	0.829	0.903	NC
ENSG00000125538.12	IL1B	25.3	41.22	128.37	92.73	96.34	334.62	-0.37	0.38	-0.96	0.335	0.483	NC
ENSG00000136688.11	IL36G	8.98	0	0.24	0.15	0.04	18.22	5.95	1.5	3.96	0.0001	0.0003	NC
ENSG00000136695.14	IL36RN	10.61	1.41	0.07	0	0	25.5	9.08	1.68	5.41	0	0	NC
ENSG00000136689.18	IL1RN	144.03	54.97	173.71	100.63	178.46	721.39	0.63	0.38	1.64	0.1	0.177	NC
ENSG00000125637.16	PSD4	4.9	7.05	177.94	139.26	179.89	295.2	-3.37	0.45	-7.46	0	0	Down
ENSG00000189223.15	PAX8-AS1	11.42	6.34	69.14	80.14	85.45	161.3	-1.93	0.35	-5.49	0	0	NC
ENSG00000136682.15	CBWD2	30.19	15.86	16.66	20.9	19.63	142.75	1.53	0.22	6.99	0	0	NC
ENSG00000240356.6	RPL23AP7	4.49	9.87	9.13	6.96	7.35	61.56	1.51	0.65	2.35	0.019	0.0455	NC
ENSG00000115084.14	SLC35F5	24.89	18.67	107.54	118.89	99.39	279.09	-1.03	0.18	-5.87	0	0	NC
ENSG00000115091.12	ACTR3	283.98	158.91	579.62	601.45	601.92	2055.49	-0.14	0.17	-0.82	0.41	0.567	NC
ENSG00000088205.13	DDX18	143.62	82.45	138.76	139.16	140.38	776.65	0.96	0.16	6.12	0	0	NC
ENSG00000125633.11	CCDC93	66.91	35.23	137.93	113	99.24	424.95	0.02	0.25	0.09	0.929	0.961	NC
ENSG00000125629.15	INSIG2	16.32	3.52	33.37	32.91	28.86	96.16	-0.48	0.49	-0.97	0.33	0.476	NC
ENSG00000019169.10	MARCO	47.33	95.49	2304.95	2015.72	1830.31	3591.19	-3.45	0.45	-7.61	0	0	Down
ENSG00000259094.1	AC013457.1	5.71	11.28	8.6	19.45	203.52	175.63	-1.6	1.1	-1.45	0.147	0.244	NC
ENSG00000115107.20	STEAP3	10.2	2.82	109.15	117.95	96.04	196.79	-2.84	0.34	-8.36	0	0	Down
ENSG00000155368.16	DBI	147.7	189.91	150.29	158.81	125.48	1150.46	1.61	0.27	6	0	0	NC
ENSG00000163075.13	CFAP221	17.14	4.23	1.52	1.15	0.15	50.93	4.67	0.85	5.48	0	0	NC
ENSG00000088179.9	PTPN4	22.03	10.57	24.33	26.2	24.5	115.33	0.63	0.22	2.86	0.0042	0.0123	NC
ENSG00000115109.14	EPB41L5	8.98	4.58	9.79	9.8	11.4	45.75	0.6	0.37	1.65	0.0986	0.175	NC
ENSG00000226479.4	TMEM185B	5.71	14.09	49.21	53.22	49.48	141.16	-0.82	0.54	-1.54	0.123	0.211	NC
ENSG00000144118.14	RALB	44.47	60.96	189.98	167.88	188.5	556.72	-0.47	0.27	-1.72	0.0845	0.154	NC
ENSG00000115112.8	TFCP2L1	24.07	17.62	27.41	39.01	20.44	144.46	0.76	0.35	2.14	0.0327	0.0702	NC
ENSG00000074054.18	CLASP1	73.03	64.48	51.8	57.48	47.54	427.53	1.69	0.15	11.43	0	0	NC
ENSG00000155438.12	NIFK	39.58	10.57	31.87	31.39	30.36	175.92	0.96	0.5	1.93	0.0531	0.105	NC
ENSG00000211460.12	TSN	39.58	25.37	102.9	108.42	110.27	330.76	-0.44	0.14	-3.2	0.0014	0.0047	NC
ENSG00000136732.16	GYPC	7.34	32.42	148.53	129.82	182.9	343.54	-1.63	0.71	-2.28	0.0224	0.0517	NC
ENSG00000163161.13	ERCC3	7.34	11.98	81.99	78.3	89.78	190.39	-1.62	0.43	-3.77	0.0002	0.0007	NC
ENSG00000169967.16	MAP3K2	136.68	107.82	139.2	199.51	142.18	849.52	0.86	0.19	4.44	0	0	NC
ENSG00000163166.15	IWS1	39.99	39.46	98.18	82.04	94.9	355.51	0.12	0.18	0.69	0.488	0.651	NC
ENSG00000136709.12	WDR33	46.51	34.53	97.24	93.47	91.76	357.05	0.08	0.12	0.64	0.524	0.688	NC
ENSG00000144231.11	POLR2D	8.57	13.04	31.36	32.5	31.87	100.46	-0.3	0.36	-0.83	0.407	0.564	NC
ENSG00000144233.9	AMMECR1L	16.73	5.64	50.92	53.99	50.27	132.45	-1.03	0.61	-1.68	0.0926	0.167	NC
ENSG00000136715.18	SAP130	27.74	32.42	49.92	47.26	46.06	223.37	0.62	0.24	2.58	0.0099	0.0261	NC
ENSG00000136731.13	UGGT1	37.13	19.03	191.78	205.45	189.11	452.16	-1.51	0.18	-8.44	0	0	NC
ENSG00000152076.18	CCDC74B	2.86	6.34	0.51	0.24	0.07	24.12	5.39	0.82	6.57	0	0	NC
ENSG00000136699.19	SMPD4	11.42	3.52	58.72	53.34	58.11	125.61	-1.68	0.28	-5.93	0	0	NC
ENSG00000152082.14	MZT2B	15.1	7.75	8.69	5.84	7.5	72.95	1.95	0.33	5.95	0	0	NC
ENSG00000136710.10	CCDC115	8.98	16.21	98.28	89.94	108.73	222.4	-1.62	0.34	-4.81	0	0	NC
ENSG00000136718.9	IMP4	21.22	19.73	56.15	53.95	58.97	192.12	-0.16	0.17	-0.92	0.36	0.51	NC
ENSG00000072135.13	PTPN18	103.63	33.47	274.55	244.62	271.42	733.49	-0.76	0.39	-1.93	0.0531	0.105	NC
ENSG00000152102.18	FAM168B	26.93	17.62	138.9	125.39	137.98	316.07	-1.32	0.18	-7.45	0	0	NC
ENSG00000115762.16	PLEKHB2	65.69	80.33	588.8	582.55	501.28	1253.66	-1.6	0.22	-7.24	0	0	NC
ENSG00000173272.16	MZT2A	10.61	7.05	4.84	4.99	4.14	50.48	2.2	0.27	8.15	0	0	Up
ENSG00000163040.14	CCDC74A	19.58	8.46	1.15	0.79	0.22	76.95	5.64	0.64	8.81	0	0	Up
ENSG00000152127.9	MGAT5	17.54	40.87	305.75	252.69	276.81	605.21	-1.78	0.5	-3.55	0.0004	0.0015	NC
ENSG00000082258.13	CCNT2	73.85	34.53	83.63	85.02	77.48	365.35	0.5	0.47	1.06	0.289	0.428	NC
ENSG00000176601.13	MAP3K19	37.54	22.2	1.08	0.96	0.34	140.01	6.41	0.5	12.79	0	0	Up
ENSG00000115839.17	RAB3GAP1	39.58	24.66	134.56	124.77	140.25	380.68	-0.74	0.18	-4.12	0	0.0002	NC
ENSG00000048991.16	R3HDM1	47.74	25.37	48.48	48.99	51.2	264.34	0.84	0.19	4.54	0	0	NC
ENSG00000144224.17	UBXN4	131.38	59.19	217.65	243.95	214.58	842.53	0.06	0.27	0.22	0.826	0.901	NC
ENSG00000076003.5	MCM6	12.24	7.75	66.56	45.22	43.72	132.08	-1.09	0.32	-3.39	0.0007	0.0025	NC
ENSG00000115866.11	DARS	24.07	28.19	96.84	109.64	93.09	303.7	-0.55	0.25	-2.19	0.0282	0.0628	NC
ENSG00000121966.6	CXCR4	67.73	41.58	47.77	84.93	83.95	368.89	0.79	0.35	2.24	0.0249	0.0565	NC
ENSG00000150540.14	HNMT	160.35	204.36	255.97	199.95	292.42	1366.91	0.91	0.28	3.27	0.0011	0.0038	NC
ENSG00000144228.9	SPOPL	33.46	38.05	68.27	80.44	76.71	303.57	0.25	0.2	1.24	0.214	0.334	NC
ENSG00000115919.15	KYNU	60.39	70.12	151.95	134.83	126.92	553.26	0.24	0.22	1.08	0.279	0.416	NC
ENSG00000075884.14	ARHGAP15	51.82	32.42	39.98	40.11	59.79	282.08	1.11	0.25	4.48	0	0	NC
ENSG00000228655.7	AC079793.1	8.16	3.17	0.12	0.02	0	24.43	8.04	1.09	7.4	0	0	Up
ENSG00000121964.14	GTDC1	39.99	35.94	65.61	52.88	67.86	284.32	0.56	0.2	2.85	0.0044	0.0128	NC
ENSG00000169554.21	ZEB2	782.16	441.49	344.24	372.17	374.07	3640.11	2.02	0.16	12.58	0	0	Up
ENSG00000279166.1	AC009951.4	31.42	10.57	0.27	0.29	0.19	110.99	7.71	0.5	15.41	0	0	Up
ENSG00000238057.9	ZEB2-AS1	12.24	5.64	2.37	3.79	3.71	49.82	2.71	0.42	6.41	0	0	NC
ENSG00000115947.13	ORC4	14.28	23.61	42.91	43.74	39.51	174.92	0.28	0.36	0.77	0.44	0.6	NC
ENSG00000204406.13	MBD5	11.42	15.5	15.82	13.59	16.62	90.24	1.08	0.42	2.56	0.0104	0.0272	NC
ENSG00000135999.12	EPC2	64.47	54.97	43.26	50.6	48.77	380.84	1.63	0.14	11.57	0	0	NC
ENSG00000168288.13	MMADHC	39.17	70.12	78.13	84.37	81.91	408.64	0.74	0.42	1.76	0.0782	0.145	NC
ENSG00000115963.13	RND3	70.99	61.31	44.55	40.06	26.84	416.51	2.2	0.25	8.66	0	0	Up
ENSG00000184898.7	RBM43	39.99	8.1	26.25	34.49	27.08	156.6	0.87	0.71	1.22	0.221	0.344	NC
ENSG00000123609.11	NMI	77.11	54.26	64.99	71.74	76.96	449.97	1.18	0.13	8.94	0	0	NC
ENSG00000123610.5	TNFAIP6	19.58	13.39	11.36	6.84	13.49	93	1.85	0.39	4.69	0	0	NC
ENSG00000080345.18	RIF1	46.92	56.38	90.91	112.24	93.18	428.37	0.41	0.24	1.73	0.084	0.154	NC
ENSG00000183091.19	NEB	18.36	2.82	0.86	2.04	0.88	50.36	4.22	0.75	5.66	0	0	NC
ENSG00000162980.17	ARL5A	26.11	19.38	24.69	33.81	31.83	161.97	0.88	0.22	4.07	0	0.0002	NC
ENSG00000115145.10	STAM2	35.5	35.23	80.09	78.97	89.31	310.12	0.07	0.21	0.35	0.727	0.839	NC
ENSG00000157827.20	FMNL2	158.72	269.54	450.17	513.93	385.34	1827.38	0.27	0.43	0.62	0.538	0.703	NC
ENSG00000213197.3	AC012066.1	8.16	5.99	0.15	0.02	0.06	37.29	7.86	0.71	11.15	0	0	Up
ENSG00000287085.1	AC012066.2	13.87	4.23	0.03	0.02	0.04	50.26	9.64	0.92	10.53	0	0	Up
ENSG00000196504.16	PRPF40A	199.93	116.98	192.19	199.88	197.8	1140.95	1.02	0.22	4.74	0	0	NC
ENSG00000177917.10	ARL6IP6	6.53	4.23	35.36	45.46	31.31	87.2	-1.5	0.36	-4.11	0	0.0002	NC
ENSG00000153234.14	NR4A2	26.93	25.37	3.18	5.16	6.01	153.91	3.84	0.33	11.5	0	0	Up
ENSG00000115159.16	GPD2	57.12	46.16	212.15	224.75	192.07	576.43	-0.76	0.15	-5.03	0	0	NC
ENSG00000136542.9	GALNT5	25.3	13.39	0	0.03	0.07	114.76	10.57	0.82	12.94	0	0	Up
ENSG00000115165.10	CYTIP	37.13	32.42	57.54	72.63	76.67	294.72	0.35	0.2	1.72	0.0848	0.155	NC
ENSG00000115170.14	ACVR1	8.57	3.88	46.62	43.91	44.71	100.79	-1.59	0.28	-5.75	0	0	NC
ENSG00000144283.21	PKP4	51.41	35.59	20.98	15.42	19.07	239.09	2.48	0.23	10.95	0	0	Up
ENSG00000115183.15	TANC1	11.42	1.41	0.91	0.91	1.52	26.55	3.5	0.87	4.01	0.0001	0.0003	NC
ENSG00000196151.10	WDSUB1	2.45	7.05	34	32.09	28.71	75.82	-1.35	0.43	-3.15	0.0016	0.0054	NC
ENSG00000123636.18	BAZ2B	128.12	101.12	93.62	99.29	111.97	718.2	1.43	0.14	9.97	0	0	NC
ENSG00000136536.15	2020-03-07	80.79	31.36	112.38	152.85	145.08	474.66	-0.11	0.33	-0.33	0.742	0.848	NC
ENSG00000241399.7	CD302	5.71	23.96	38.01	44.48	70.41	168.45	-0.28	0.72	-0.38	0.701	0.822	NC
ENSG00000153250.20	RBMS1	126.48	89.85	161.59	169.2	173.36	816.3	0.66	0.12	5.36	0	0	NC
ENSG00000136560.14	TANK	69.36	32.77	84.7	77.22	95.31	372.37	0.44	0.26	1.7	0.0882	0.16	NC
ENSG00000115233.12	PSMD14	47.33	22.55	92.5	91.7	78.64	293.65	-0.16	0.29	-0.56	0.575	0.734	NC
ENSG00000197635.10	DPP4	22.03	0	8.03	9.1	13.42	71.88	1.4	1.55	0.9	0.369	0.521	NC
ENSG00000115267.8	IFIH1	199.11	169.48	132.07	150.33	132.69	1144.26	1.7	0.12	14.6	0	0	NC
ENSG00000115271.11	GCA	41.62	18.32	272.85	242.12	275.22	560.09	-1.88	0.32	-5.95	0	0	NC
ENSG00000082438.17	COBLL1	46.11	21.14	5.15	5.17	5.91	177.2	3.9	0.31	12.51	0	0	Up
ENSG00000115339.14	GALNT3	6.53	9.16	2.27	3.31	1.7	45.01	3.03	0.44	6.9	0	0	Up
ENSG00000123607.15	TTC21B	8.16	14.09	27.87	28.75	27.25	105.65	0.05	0.33	0.15	0.884	0.935	NC
ENSG00000198648.11	STK39	26.11	22.55	74.55	53.8	72.52	222.42	-0.2	0.24	-0.82	0.413	0.57	NC
ENSG00000172292.14	CERS6	33.05	26.43	98.62	114.66	122.49	336	-0.59	0.19	-3.09	0.002	0.0064	NC
ENSG00000073737.16	DHRS9	58.35	31.71	22.33	12.68	18.49	238.92	2.53	0.32	7.93	0	0	Up
ENSG00000138399.18	FASTKD1	13.46	4.93	39.67	48.25	36.48	109.87	-0.93	0.33	-2.76	0.0057	0.0161	NC
ENSG00000138398.16	PPIG	80.79	42.63	121.95	142.09	135.55	517.16	0.16	0.18	0.89	0.372	0.524	NC
ENSG00000138385.16	SSB	68.95	36.29	159.56	165.41	150.21	514.69	-0.31	0.19	-1.63	0.104	0.182	NC
ENSG00000138382.15	METTL5	28.56	16.91	20.91	20.59	20.49	147.86	1.42	0.16	8.95	0	0	NC
ENSG00000144357.16	UBR3	63.65	66.24	95.82	114.99	99.11	515.87	0.7	0.19	3.58	0.0003	0.0014	NC
ENSG00000115806.13	GORASP2	21.22	47.21	103.97	104.67	104.48	362.12	-0.14	0.47	-0.3	0.767	0.865	NC
ENSG00000198586.14	TLK1	99.15	27.48	76.99	91.68	74.24	425.82	0.83	0.44	1.89	0.0593	0.115	NC
ENSG00000123600.19	METTL8	6.94	2.11	27.82	28.39	25.71	66.69	-1.33	0.35	-3.85	0.0001	0.0005	NC
ENSG00000115827.14	DCAF17	11.02	12.68	31.31	37.21	30.56	107.25	-0.2	0.28	-0.73	0.466	0.627	NC
ENSG00000233762.3	AC007969.1	20.4	28.89	1.02	0.86	1.05	134.45	6.02	0.32	18.88	0	0	Up
ENSG00000071967.12	CYBRD1	6.53	7.05	3.83	3.26	2.92	38.09	2.32	0.33	6.98	0	0	Up
ENSG00000077380.15	DYNC1I2	62.02	56.02	111.01	114.09	114.35	454.41	0.28	0.21	1.32	0.188	0.3	NC
ENSG00000115840.14	SLC25A12	16.32	3.52	27.02	26.42	26.93	90.44	-0.2	0.51	-0.39	0.697	0.82	NC
ENSG00000128708.13	HAT1	59.57	16.91	70.32	67.25	70.41	286.05	0.31	0.51	0.61	0.543	0.708	NC
ENSG00000152256.13	PDK1	19.58	3.52	18.39	18.25	21.73	80.26	0.34	0.59	0.58	0.562	0.724	NC
ENSG00000091436.17	MAP3K20	31.42	11.98	15	32.26	20.55	146.73	1.24	0.48	2.58	0.01	0.0263	NC
ENSG00000172845.15	SP3	161.16	77.52	108.78	131.52	125.6	750.96	1.16	0.26	4.47	0	0	NC
ENSG00000138430.16	OLA1	90.58	31.71	51.68	55.05	57.62	390.03	1.42	0.36	3.89	0.0001	0.0004	NC
ENSG00000138433.16	CIR1	55.49	34.88	50.8	57.43	55.19	318.85	1.02	0.15	6.89	0	0	NC
ENSG00000144306.15	SCRN3	9.79	11.28	32.14	29.33	27.3	106.79	-0.14	0.26	-0.52	0.603	0.755	NC
ENSG00000163328.13	GPR155	17.14	3.52	9.63	12.71	21.56	68.94	0.63	0.62	1	0.315	0.46	NC
ENSG00000115935.17	WIPF1	257.45	176.17	325	362.21	353.99	1645.68	0.61	0.09	6.9	0	0	NC
ENSG00000235655.3	H3F3AP4	43.66	22.9	2.08	1.7	1.4	161.43	5.49	0.27	20.35	0	0	Up
ENSG00000115966.17	ATF2	62.43	30.3	71.1	85.05	74.43	342.26	0.5	0.22	2.24	0.0254	0.0574	NC
ENSG00000154518.9	ATP5MC3	90.58	97.6	206.93	201.92	208.63	793.07	0.15	0.18	0.85	0.398	0.553	NC
ENSG00000144320.14	LNPK	22.03	26.43	69.12	86.39	62.98	233.15	-0.31	0.32	-1	0.32	0.465	NC
ENSG00000218175.2	AC016739.1	6.12	14.45	0.15	0.69	0.37	60.15	6.13	0.74	8.26	0	0	Up
ENSG00000128654.14	MTX2	27.74	9.87	40.28	33.94	35.41	140.91	0.2	0.37	0.54	0.59	0.746	NC
ENSG00000170144.20	HNRNPA3	146.88	111.34	285.16	270.65	261.99	1069.35	0.2	0.09	2.15	0.0314	0.0683	NC
ENSG00000116044.16	NFE2L2	262.35	150.1	213.99	191.57	171.03	1320.74	1.36	0.17	8.19	0	0	NC
ENSG00000018510.16	AGPS	45.7	69.41	288.96	330.39	241.96	759.46	-0.94	0.33	-2.83	0.0047	0.0135	NC
ENSG00000196659.10	TTC30B	0	9.16	8.33	7.28	9.88	46.32	0.87	1.47	0.59	0.554	0.717	NC
ENSG00000197557.7	TTC30A	10.61	7.75	6.86	6.87	7.52	51.85	1.63	0.28	5.85	0	0	NC
ENSG00000155636.15	RBM45	10.61	3.52	15.98	14.36	14.52	66.91	0.38	0.57	0.67	0.502	0.666	NC
ENSG00000079156.17	OSBPL6	8.16	10.57	1.52	0.79	0.52	46.34	4.55	0.6	7.62	0	0	Up
ENSG00000223960.7	CHROMR	25.3	17.26	41.86	52.74	37.82	166.36	0.17	0.27	0.62	0.533	0.698	NC
ENSG00000180228.13	PRKRA	8.98	5.29	11.58	13.11	14.13	52.22	0.39	0.31	1.24	0.215	0.337	NC
ENSG00000116095.11	PLEKHA3	37.54	21.14	23.43	27.53	25.66	184.34	1.46	0.19	7.88	0	0	NC
ENSG00000155657.26	TTN	45.7	10.57	31.12	23.37	34.06	178.22	1.11	0.51	2.17	0.0302	0.0665	NC
ENSG00000187231.14	SESTD1	53.04	17.62	70.63	79.4	74.78	284.23	0.11	0.37	0.31	0.759	0.859	NC
ENSG00000163510.14	CWC22	13.87	42.28	43.06	41.81	45.7	212	0.68	0.63	1.08	0.28	0.416	NC
ENSG00000226564.1	FTH1P20	17.14	47.57	4.39	3.72	3.5	187.88	4.49	0.57	7.88	0	0	Up
ENSG00000170035.16	UBE2E3	33.46	31.71	42.87	33.53	38.4	243.41	1.16	0.27	4.24	0	0.0001	NC
ENSG00000115232.14	ITGA4	31.82	11.63	165.43	84.95	165.14	318.55	-1.49	0.43	-3.43	0.0006	0.0022	NC
ENSG00000188452.14	CERKL	7.34	2.11	0.69	0.24	0.39	26.4	4.75	0.67	7.03	0	0	Up
ENSG00000138434.17	ITPRID2	59.57	35.94	161.23	177.61	169.99	514.06	-0.53	0.17	-3.1	0.0019	0.0061	NC
ENSG00000077232.18	DNAJC10	51.41	21.14	135.6	145.12	132.8	385.19	-0.73	0.29	-2.54	0.0112	0.0291	NC
ENSG00000061676.15	NCKAP1	40.8	12.68	1.25	1.41	0.56	141.16	5.96	0.54	10.99	0	0	Up
ENSG00000065548.18	ZC3H15	102	65.54	82.39	87.37	82.12	550.21	1.27	0.1	12.88	0	0	NC
ENSG00000138448.12	ITGAV	52.23	14.8	83.73	115.72	94.85	311.14	-0.36	0.45	-0.79	0.428	0.587	NC
ENSG00000003436.16	TFPI	9.79	1.41	0.51	0.29	0.15	24.67	5.24	0.91	5.77	0	0	NC
ENSG00000144366.16	GULP1	8.16	16.91	0.19	0.38	0	70.26	7.48	1.07	6.97	0	0	Up
ENSG00000115368.10	WDR75	13.06	28.19	46.28	50.1	44.47	170.67	0.03	0.56	0.05	0.962	0.98	NC
ENSG00000138449.10	SLC40A1	15.5	21.14	1.52	2.98	3.09	106.04	4.25	0.42	10.19	0	0	Up
ENSG00000138381.10	ASNSD1	0	9.16	23.43	25.89	25.47	62.1	-1.14	1.34	-0.85	0.395	0.55	NC
ENSG00000128694.12	OSGEPL1	6.53	3.52	15.22	17.27	14.49	49.88	-0.36	0.32	-1.12	0.263	0.397	NC
ENSG00000128699.14	ORMDL1	28.56	9.16	105.19	107.12	105.63	260.67	-1.22	0.48	-2.51	0.0121	0.031	NC
ENSG00000198130.16	HIBCH	13.46	5.29	29.5	29.04	31.37	93.68	-0.42	0.25	-1.68	0.0936	0.168	NC
ENSG00000151689.13	INPP1	7.34	4.23	17.76	15.03	15.7	47.65	-0.4	0.59	-0.68	0.494	0.658	NC
ENSG00000151690.15	MFSD6	53.86	40.17	133.92	147.87	142.1	471.66	-0.28	0.13	-2.19	0.0283	0.0629	NC
ENSG00000138386.17	NAB1	34.68	24.66	57.98	67.35	69.13	257.35	0.18	0.17	1.03	0.304	0.447	NC
ENSG00000115419.12	GLS	62.43	19.38	149.02	179.49	150.99	458.23	-0.68	0.47	-1.45	0.147	0.244	NC
ENSG00000115415.18	STAT1	435.76	339.66	531.11	638.37	673.34	2887.03	0.6	0.13	4.55	0	0	NC
ENSG00000138378.19	STAT4	8.57	2.82	4.96	6.03	7.88	37.04	1.08	0.48	2.26	0.0241	0.0551	NC
ENSG00000128641.19	MYO1B	24.48	22.55	1.3	0.75	0.3	122.31	6.21	0.5	12.42	0	0	Up
ENSG00000173559.13	NABP1	79.97	114.86	139.39	142.42	127.43	716.85	0.83	0.29	2.9	0.0037	0.011	NC
ENSG00000196950.14	SLC39A10	33.05	16.21	121.31	159.72	159	346.16	-1.34	0.25	-5.34	0	0	NC
ENSG00000081320.11	STK17B	64.87	42.99	104.32	106.92	152.81	454.19	0.08	0.23	0.35	0.724	0.836	NC
ENSG00000272211.1	AC114760.2	11.83	1.41	0.24	0.46	0.22	32.74	5.65	0.8	7.02	0	0	Up
ENSG00000119041.11	GTF3C3	25.3	27.48	51.26	51.83	51.48	211.26	0.34	0.16	2.11	0.0351	0.0743	NC
ENSG00000197121.15	PGAP1	0	11.98	3.18	4.21	2.71	40.27	2.32	1.47	1.58	0.115	0.199	NC
ENSG00000065413.20	ANKRD44	58.35	67.65	91.4	100.13	112.23	483.95	0.63	0.21	3	0.0027	0.0084	NC
ENSG00000231621.1	AC013264.1	13.06	7.05	0.36	0.21	0.11	47.45	6.68	0.57	11.75	0	0	Up
ENSG00000115524.16	SF3B1	297.85	193.79	546.14	587.56	601.55	2182.75	0.08	0.12	0.65	0.517	0.681	NC
ENSG00000115520.8	COQ10B	19.58	19.73	52.41	48.99	47.29	184.96	0.03	0.36	0.08	0.939	0.966	NC
ENSG00000144381.17	HSPD1	101.19	115.57	247.86	246.37	227.91	926.43	0.14	0.22	0.65	0.516	0.68	NC
ENSG00000115541.11	HSPE1	25.3	31.71	26.13	29.95	24.89	188.62	1.39	0.23	6.03	0	0	NC
ENSG00000115540.15	MOB4	29.78	13.04	16.07	20.05	18.43	121.17	1.36	0.37	3.64	0.0003	0.0011	NC
ENSG00000226124.7	FTCDNL1	5.71	5.64	7.33	8.74	7.43	42.87	0.85	0.33	2.59	0.0095	0.0251	NC
ENSG00000178074.6	C2orf69	15.5	19.03	50.22	61.01	48.13	182.55	-0.19	0.41	-0.48	0.635	0.776	NC
ENSG00000162971.11	TYW5	19.99	5.64	16	18.83	13.92	85.17	0.85	0.42	2.04	0.0418	0.0859	NC
ENSG00000162972.10	MAIP1	4.08	10.57	17.56	16.88	19.05	72.2	0.2	0.57	0.35	0.73	0.84	NC
ENSG00000196141.14	SPATS2L	41.62	68.35	174.22	147.16	142.72	532.97	-0.15	0.4	-0.37	0.713	0.83	NC
ENSG00000155729.13	KCTD18	18.77	5.64	32.19	32.86	36.27	111.58	-0.24	0.44	-0.55	0.58	0.739	NC
ENSG00000163535.18	SGO2	4.9	3.52	10.92	10.93	10.2	45.4	0.24	0.68	0.34	0.732	0.842	NC
ENSG00000082153.18	BZW1	66.51	35.59	123.71	140.74	125.86	454.46	-0.09	0.19	-0.49	0.623	0.768	NC
ENSG00000013441.16	CLK1	53.86	31.01	151.34	140.46	143.09	440.49	-0.49	0.15	-3.4	0.0007	0.0025	NC
ENSG00000240344.9	PPIL3	11.42	14.45	33.29	39.8	44.15	129.89	-0.26	0.27	-0.97	0.332	0.479	NC
ENSG00000196290.15	NIF3L1	5.71	9.87	28.19	28.37	29.61	84.31	-0.56	0.41	-1.38	0.168	0.273	NC
ENSG00000115942.9	ORC2	9.79	8.81	22.76	24.11	23.43	76.36	-0.12	0.34	-0.34	0.732	0.842	NC
ENSG00000155744.9	FAM126B	34.68	19.03	36.15	42.15	32.71	193.26	0.81	0.22	3.77	0.0002	0.0007	NC
ENSG00000119013.9	NDUFB3	33.05	44.04	48.16	48.73	47.76	287.26	1.05	0.25	4.14	0	0.0002	NC
ENSG00000003402.20	CFLAR	196.25	102.88	216.35	212.37	245.8	1065.37	0.62	0.21	3	0.0027	0.0083	NC
ENSG00000226312.7	CFLAR-AS1	0	7.4	0.64	0.65	1.1	16.79	3.27	1.92	1.7	0.0886	0.16	NC
ENSG00000003400.14	CASP10	20.81	35.59	90.61	93.81	90.94	282.11	-0.44	0.39	-1.11	0.269	0.404	NC
ENSG00000064012.21	CASP8	48.55	42.99	142.52	125.93	152.49	448.56	-0.34	0.19	-1.76	0.0792	0.146	NC
ENSG00000115993.13	TRAK2	55.9	57.43	83.21	95.06	81.28	418.97	0.67	0.21	3.24	0.0012	0.0041	NC
ENSG00000082146.13	STRADB	9.79	12.68	23.86	26.49	23.41	103.79	0.31	0.49	0.64	0.52	0.684	NC
ENSG00000155755.19	TMEM237	3.26	7.4	6.94	7.8	6.38	40.49	0.97	0.39	2.46	0.014	0.0351	NC
ENSG00000003393.15	ALS2	17.54	11.98	35.59	37.83	31.12	141.26	0.16	0.32	0.51	0.61	0.76	NC
ENSG00000182329.14	KIAA2012	16.32	7.4	0.98	0.62	0	51.77	5.54	1.26	4.39	0	0.0001	NC
ENSG00000116030.16	SUMO1	31.82	16.21	87.47	93.28	93.97	260.27	-0.67	0.19	-3.53	0.0004	0.0016	NC
ENSG00000055044.11	NOP58	37.95	15.86	48.99	44.12	45.81	210.23	0.5	0.32	1.55	0.121	0.207	NC
ENSG00000204217.15	BMPR2	77.52	91.61	161.49	201.41	181.59	722.88	0.22	0.23	0.94	0.347	0.496	NC
ENSG00000138439.12	FAM117B	36.72	25.37	19.57	17.24	19.18	194.84	2.04	0.17	11.99	0	0	Up
ENSG00000138442.9	WDR12	8.98	7.05	39.88	47.8	34.96	104.32	-1.05	0.34	-3.12	0.0018	0.0059	NC
ENSG00000138380.18	CARF	15.5	15.5	12.97	15.57	11.34	105.07	1.56	0.25	6.22	0	0	NC
ENSG00000144426.18	NBEAL1	17.54	15.86	16.17	22.99	13.18	101.74	1.12	0.41	2.74	0.0061	0.017	NC
ENSG00000138443.16	ABI2	5.71	20.08	29.78	26.68	26.01	119.68	0.4	0.73	0.56	0.578	0.737	NC
ENSG00000173166.18	RAPH1	8.98	7.75	5.94	4.92	3.86	49.82	2.06	0.34	6.1	0	0	NC
ENSG00000163600.12	ICOS	6.53	13.39	120.2	40.9	85.49	178.84	-1.75	0.62	-2.81	0.0049	0.0141	NC
ENSG00000116117.18	PARD3B	10.61	5.64	2.29	1.66	1.72	39.23	3.29	0.5	6.59	0	0	NC
ENSG00000118257.16	NRP2	28.97	36.29	422.15	494.91	485.29	907.24	-2.48	0.24	-10.56	0	0	Down
ENSG00000023228.14	NDUFS1	21.22	12.68	53.02	54.38	47.05	165.74	-0.32	0.19	-1.68	0.0936	0.168	NC
ENSG00000114942.14	EEF1B2	190.13	145.17	96.19	91.29	118.56	995.82	1.99	0.15	13.65	0	0	NC
ENSG00000118246.14	FASTKD2	28.56	7.05	57.3	61.92	57.4	182.71	-0.44	0.5	-0.89	0.373	0.525	NC
ENSG00000118263.15	KLF7	87.31	42.63	78.84	77.33	97.52	464.4	0.91	0.25	3.69	0.0002	0.0009	NC
ENSG00000118260.15	CREB1	53.04	50.03	88.3	105.6	94.57	410.98	0.4	0.15	2.58	0.01	0.0262	NC
ENSG00000144401.14	METTL21A	16.32	4.23	17.53	15.75	19.8	69.98	0.29	0.53	0.55	0.582	0.739	NC
ENSG00000224137.1	LINC01857	1.63	19.38	2.59	3.72	2.49	61.63	3.23	1.12	2.88	0.004	0.0117	NC
ENSG00000163249.12	CCNYL1	28.56	46.86	62.26	61.34	67.45	289.8	0.54	0.35	1.52	0.128	0.218	NC
ENSG00000163251.4	FZD5	14.28	5.64	13.77	13.04	15.31	71.83	0.76	0.29	2.64	0.0082	0.0221	NC
ENSG00000178385.15	PLEKHM3	50.59	50.74	37.12	42.97	39.02	332.15	1.68	0.16	10.53	0	0	NC
ENSG00000138413.13	IDH1	161.16	43.69	238.75	420.93	219.69	921.44	-0.38	0.5	-0.76	0.448	0.608	NC
ENSG00000115020.17	PIKFYVE	119.14	27.48	110.21	129.81	88.37	525.67	0.64	0.54	1.19	0.233	0.359	NC
ENSG00000197713.15	RPE	21.22	32.42	65.14	67.95	65.71	233.31	-0.05	0.36	-0.15	0.884	0.935	NC
ENSG00000144445.17	KANSL1L	34.68	29.24	25.35	28.96	25.66	209.45	1.57	0.16	9.79	0	0	NC
ENSG00000115365.12	LANCL1	9.79	13.39	61.63	60.79	61.03	164.45	-1	0.3	-3.34	0.0008	0.003	NC
ENSG00000178568.15	ERBB4	9.79	3.52	0.27	0.29	0	34.79	6.46	1.01	6.37	0	0	NC
ENSG00000030419.16	IKZF2	16.32	47.92	31.61	59.01	34.62	240.44	1.02	0.62	1.64	0.102	0.18	NC
ENSG00000144451.19	SPAG16	31.01	17.97	4.66	3.94	3.89	124.29	3.8	0.22	17.02	0	0	Up
ENSG00000138376.11	BARD1	6.53	4.23	13.99	12.66	8.29	49.07	0.25	0.49	0.51	0.611	0.76	NC
ENSG00000230076.1	RPL10P6	8.98	0.35	0	5.47	0.06	29.32	2.8	2.26	1.24	0.216	0.337	NC
ENSG00000144452.15	ABCA12	14.69	0	0.07	0.02	0.04	30.92	8.51	1.65	5.15	0	0	NC
ENSG00000138363.15	ATIC	4.08	26.78	109.91	103.51	108.41	245.83	-1.5	0.83	-1.8	0.0715	0.134	NC
ENSG00000115414.19	FN1	389.65	289.63	4631.7	12394.6	1545.19	11314.6	-2.9	0.62	-4.67	0	0	NC
ENSG00000115425.14	PECR	7.34	11.28	33.9	33.51	52.46	111.44	-0.77	0.39	-1.97	0.0491	0.0979	NC
ENSG00000079246.16	XRCC5	127.3	116.98	335.28	322.1	355.86	1131.51	-0.2	0.17	-1.18	0.239	0.366	NC
ENSG00000138375.12	SMARCAL1	3.26	11.98	42.09	35.38	42.01	102.34	-1.03	0.6	-1.73	0.0829	0.152	NC
ENSG00000197756.10	RPL37A	904.15	1075.71	260.32	241.93	306.87	5539.78	3.19	0.24	13.07	0	0	Up
ENSG00000115457.10	IGFBP2	3.26	9.16	195.79	3.26	196.97	241.47	-3.02	1.16	-2.61	0.009	0.0241	NC
ENSG00000115461.5	IGFBP5	0.82	8.46	3.56	1.78	0.39	31.84	2.84	1.27	2.24	0.0248	0.0564	NC
ENSG00000231672.7	DIRC3	16.73	0	0.02	0.24	0.06	39.07	7.5	1.77	4.24	0	0.0001	NC
ENSG00000079308.19	TNS1	34.27	49.33	37.17	179.46	16.86	349.46	0.51	0.79	0.64	0.52	0.683	NC
ENSG00000229754.1	CXCR2P1	59.57	3.17	0.25	0.67	0.64	146.81	7.08	1.04	6.8	0	0	NC
ENSG00000180871.8	CXCR2	32.23	4.93	26.96	25.14	35.8	131.11	0.49	0.73	0.68	0.498	0.662	NC
ENSG00000163466.16	ARPC2	286.02	152.92	792.01	713.3	796.37	2322.53	-0.51	0.19	-2.67	0.0076	0.0207	NC
ENSG00000179921.15	GPBAR1	13.87	1.41	18.17	12.92	23.92	63.16	-0.13	0.87	-0.15	0.879	0.933	NC
ENSG00000127837.9	AAMP	14.28	2.11	102.87	90.79	108.1	190.85	-2.56	0.63	-4.09	0	0.0002	NC
ENSG00000127838.14	PNKD	27.74	14.45	41.84	33.12	35.99	153.2	0.39	0.28	1.38	0.167	0.271	NC
ENSG00000135926.15	TMBIM1	61.2	54.26	739.11	659.57	647.14	1358.79	-2.26	0.17	-13.52	0	0	Down
ENSG00000018280.17	SLC11A1	122.4	99.01	1374.71	1209.81	1188.71	2502.93	-2.25	0.14	-16.14	0	0	Down
ENSG00000144579.7	CTDSP1	15.5	19.03	149.5	146.55	159.9	323.1	-1.85	0.38	-4.85	0	0	NC
ENSG00000135913.11	USP37	8.98	13.39	16.54	20.48	15.4	81.28	0.63	0.4	1.58	0.114	0.198	NC
ENSG00000144580.13	CNOT9	42.43	16.91	53.19	51.73	50.85	232.06	0.47	0.29	1.65	0.0998	0.177	NC
ENSG00000115568.15	ZNF142	17.14	12.68	23.98	22.21	21.93	102.78	0.62	0.29	2.16	0.031	0.0677	NC
ENSG00000163482.12	STK36	1.63	7.75	37.69	27.24	36.12	81.31	-1.35	0.67	-2.01	0.0448	0.0913	NC
ENSG00000135912.11	TTLL4	1.63	16.21	64.75	58.56	49.01	142.01	-1.2	1.04	-1.15	0.25	0.381	NC
ENSG00000135929.9	CYP27A1	14.69	90.2	910.08	871.84	834.92	1667.65	-2.57	0.82	-3.13	0.0017	0.0057	NC
ENSG00000286154.1	AC009974.2	0	8.46	0.37	0.69	0.32	20.44	4.41	1.51	2.93	0.0034	0.0102	NC
ENSG00000272555.1	AC009974.1	0	7.4	6.64	7.5	4.96	28.42	0.51	1.34	0.38	0.702	0.823	NC
ENSG00000144567.11	RETREG2	8.57	5.64	143.86	154.55	155.76	274.31	-3.12	0.25	-12.26	0	0	Down
ENSG00000158552.13	ZFAND2B	7.34	4.93	28.6	26.16	26.95	70.25	-0.88	0.3	-2.96	0.0031	0.0094	NC
ENSG00000163521.16	GLB1L	1.63	8.1	31.29	22.22	23.82	68.72	-0.95	0.79	-1.2	0.229	0.354	NC
ENSG00000115661.14	STK16	4.08	7.05	26.26	21.66	27.53	76.22	-0.65	0.54	-1.2	0.23	0.355	NC
ENSG00000127824.14	TUBA4A	9.79	2.11	4.69	6.96	8.33	40.93	1.11	0.56	1.97	0.049	0.0978	NC
ENSG00000243910.8	TUBA4B	17.54	9.16	1.1	0.72	0.07	63.39	5.58	0.83	6.69	0	0	NC
ENSG00000135924.15	DNAJB2	7.34	4.23	80.13	59.63	72.67	138.89	-2.35	0.33	-7.02	0	0	Down
ENSG00000123992.19	DNPEP	11.42	5.64	96.5	70.08	78.12	161.1	-2.2	0.57	-3.86	0.0001	0.0005	NC
ENSG00000144591.18	GMPPA	21.22	8.46	52.07	47.29	47.61	145.13	-0.5	0.27	-1.84	0.0657	0.125	NC
ENSG00000144589.22	STK11IP	3.26	7.75	71.52	58.38	61.87	134.94	-2.02	0.58	-3.45	0.0006	0.0021	NC
ENSG00000163082.10	SGPP2	11.02	15.5	2.57	2.23	1.82	63.09	3.77	0.5	7.51	0	0	Up
ENSG00000116120.11	FARSB	17.14	7.75	74.59	68.28	71.88	172.52	-1.26	0.22	-5.81	0	0	NC
ENSG00000123983.14	ACSL3	37.95	28.19	106.93	135.05	106.13	340.89	-0.55	0.19	-2.88	0.0039	0.0116	NC
ENSG00000085449.15	WDFY1	104.86	59.19	96.97	103.78	102.2	557.31	0.94	0.17	5.6	0	0	NC
ENSG00000135900.4	MRPL44	15.5	5.99	41.59	40.95	42.86	114.9	-0.72	0.25	-2.9	0.0037	0.0111	NC
ENSG00000036257.13	CUL3	63.65	31.71	84.29	83.65	84.05	389.52	0.53	0.27	2	0.0457	0.093	NC
ENSG00000135905.19	DOCK10	221.55	139.88	163.3	223.1	277.62	1267.55	1	0.24	4.17	0	0.0002	NC
ENSG00000144468.17	RHBDD1	25.3	18.67	47.21	52.86	52.23	197.41	0.1	0.19	0.53	0.597	0.75	NC
ENSG00000168958.19	MFF	24.48	34.53	67.78	71.19	74.04	270.86	0.09	0.26	0.36	0.723	0.835	NC
ENSG00000173744.17	AGFG1	65.28	69.76	254.06	276.06	222.65	734.59	-0.6	0.19	-3.2	0.0014	0.0046	NC
ENSG00000135917.15	SLC19A3	1.63	11.28	286.79	221.2	172.34	395.87	-3.53	0.82	-4.29	0	0.0001	NC
ENSG00000115009.13	CCL20	6.53	5.64	6.47	3.48	9.51	43.99	1.27	0.52	2.45	0.0142	0.0355	NC
ENSG00000153827.13	TRIP12	355.79	251.57	442.13	451.55	430.37	2206.88	0.74	0.07	10.3	0	0	NC
ENSG00000153832.12	FBXO36	8.16	3.52	1.02	1.87	0.8	31.9	3.53	0.51	6.86	0	0	Up
ENSG00000135899.17	SP110	171.77	237.48	137.92	145.5	135.27	1301.09	1.9	0.28	6.82	0	0	NC
ENSG00000079263.19	SP140	30.6	27.48	57.86	59.75	46.36	227.23	0.36	0.21	1.71	0.0879	0.159	NC
ENSG00000185404.16	SP140L	44.47	18.67	65.6	64.66	56.52	245.22	0.22	0.37	0.58	0.56	0.722	NC
ENSG00000067066.17	SP100	253.37	141.99	207.39	227.5	227.68	1366.5	1.15	0.17	6.58	0	0	NC
ENSG00000135932.11	CAB39	134.24	108.17	280.32	255.31	285.74	1016.33	0.07	0.15	0.5	0.615	0.763	NC
ENSG00000173692.13	PSMD1	72.63	52.15	155.2	154.87	140.64	559.83	0.03	0.11	0.27	0.791	0.879	NC
ENSG00000135931.17	ARMC9	12.24	5.64	6.82	5.81	9.19	60.04	1.62	0.4	4.08	0	0.0002	NC
ENSG00000156966.7	B3GNT7	8.16	11.98	223.46	148.48	169.41	341.5	-2.74	0.39	-7.02	0	0	Down
ENSG00000115053.16	NCL	355.79	289.27	475.67	454.75	468.82	2371.12	0.76	0.07	11.63	0	0	NC
ENSG00000187514.16	PTMA	279.49	219.51	323.24	358.99	336.16	1811.45	0.85	0.07	12.05	0	0	NC
ENSG00000156973.14	PDE6D	11.42	19.73	25.91	26.8	25.23	121.5	0.59	0.33	1.78	0.0743	0.139	NC
ENSG00000144524.17	COPS7B	6.53	12.68	47.89	48.04	47.48	129.17	-0.92	0.35	-2.64	0.0083	0.0224	NC
ENSG00000135930.14	EIF4E2	38.35	34.88	106.44	96.05	101.15	346.4	-0.16	0.14	-1.17	0.241	0.37	NC
ENSG00000115468.12	EFHD1	3.26	7.75	0.03	0.14	0.04	33.28	7.79	0.83	9.38	0	0	Up
ENSG00000204120.14	GIGYF2	52.23	31.01	103.54	109.11	103.08	367.3	-0.09	0.19	-0.46	0.646	0.785	NC
ENSG00000168918.14	INPP5D	13.06	31.01	39.45	36.46	47.74	191.29	0.55	0.51	1.07	0.285	0.423	NC
ENSG00000077044.10	DGKD	8.16	0.7	22.16	21.37	23.02	56.71	-1.08	0.75	-1.45	0.148	0.246	NC
ENSG00000085982.13	USP40	8.57	20.44	79.24	60.83	67.09	180.93	-0.95	0.49	-1.94	0.0529	0.104	NC
ENSG00000188042.8	ARL4C	17.95	11.28	19.42	29.16	23.21	102.9	0.49	0.32	1.53	0.125	0.213	NC
ENSG00000130147.16	SH3BP4	40.39	14.8	133.97	112.69	59.14	282.73	-0.75	0.48	-1.55	0.12	0.206	NC
ENSG00000157985.19	AGAP1	14.69	6.34	2.22	2.21	3.67	54.35	3.18	0.45	7.12	0	0	Up
ENSG00000198612.11	COPS8	0.82	13.39	50.53	51.08	47.12	122.55	-1.21	1.12	-1.08	0.28	0.416	NC
ENSG00000115648.14	MLPH	25.7	66.59	276.66	378.64	204.23	698.09	-1.24	0.54	-2.32	0.0205	0.0481	NC
ENSG00000124831.19	LRRFIP1	336.61	308.3	648.94	744.88	590.79	2680.97	0.26	0.13	2.05	0.0405	0.0838	NC
ENSG00000184182.18	UBE2F	46.51	19.73	44.13	39.68	43.89	220.22	0.82	0.34	2.42	0.0157	0.0388	NC
ENSG00000132323.9	ILKAP	6.53	9.16	32.32	29.81	30.75	85.71	-0.67	0.27	-2.48	0.0132	0.0334	NC
ENSG00000132326.12	PER2	18.36	9.16	66.66	61	48.75	151.54	-0.94	0.39	-2.41	0.0158	0.039	NC
ENSG00000204104.12	TRAF3IP1	28.56	23.25	17.58	18.28	18.86	153.59	1.78	0.17	10.44	0	0	NC
ENSG00000068024.16	HDAC4	15.91	2.47	29.23	24.74	27.87	90.3	-0.28	0.64	-0.43	0.666	0.798	NC
ENSG00000130414.12	NDUFA10	13.87	29.6	92.37	91.92	88.73	254.59	-0.75	0.66	-1.13	0.26	0.393	NC
ENSG00000172428.11	COPS9	58.75	92.31	28.58	25.27	29.68	469.98	2.87	0.37	7.67	0	0	Up
ENSG00000144504.15	ANKMY1	6.53	2.82	24.15	22.29	25.77	61.57	-1.1	0.34	-3.27	0.0011	0.0037	NC
ENSG00000142327.13	RNPEPL1	22.85	44.04	215.67	169.13	202.08	482.17	-1.21	0.44	-2.74	0.0061	0.0171	NC
ENSG00000122085.17	MTERF4	15.91	9.87	23.72	24.23	23.66	95.69	0.38	0.21	1.81	0.0702	0.132	NC
ENSG00000115685.15	PPP1R7	16.32	19.73	86.78	80.24	87.88	231.18	-0.9	0.21	-4.28	0	0.0001	NC
ENSG00000115677.17	HDLBP	269.29	187.09	504.03	477.42	486.49	1899.84	0.17	0.08	2.19	0.0288	0.0639	NC
ENSG00000168385.18	SEPTIN2	170.14	117.33	513.18	560.28	581.62	1613.49	-0.63	0.12	-5.22	0	0	NC
ENSG00000006607.14	FARP2	35.09	29.6	52.42	51.37	52.74	255.51	0.62	0.14	4.57	0	0	NC
ENSG00000115694.15	STK25	17.14	15.5	85.73	77.53	84.52	214.88	-1.03	0.19	-5.44	0	0	NC
ENSG00000176946.12	THAP4	6.53	12.68	44.28	42.18	45.91	119.54	-0.86	0.34	-2.52	0.0116	0.03	NC
ENSG00000168397.17	ATG4B	11.42	5.29	81.95	85.62	72.86	163.84	-2.01	0.26	-7.7	0	0	Down
ENSG00000168393.13	DTYMK	2.45	9.87	17.15	14.34	17.69	63.98	0.13	0.88	0.15	0.881	0.934	NC
ENSG00000220804.8	LINC01881	3.67	4.58	1.32	0.84	1.03	21.94	3.26	0.47	6.93	0	0	Up
ENSG00000134121.10	CHL1	31.01	19.38	0.91	0.62	0	109.82	6.69	1.14	5.86	0	0	NC
ENSG00000091181.19	IL5RA	11.42	14.8	0.91	0.86	0.39	65.84	5.46	0.46	11.93	0	0	Up
ENSG00000072756.17	TRNT1	4.08	11.98	25.31	28.82	22.74	91.19	-0.12	0.61	-0.2	0.842	0.911	NC
ENSG00000113851.14	CRBN	19.99	31.01	43.5	54.76	54.4	214.23	0.34	0.33	1.05	0.295	0.436	NC
ENSG00000144455.14	SUMF1	55.49	25.02	110.93	87.61	129.68	367.28	-0.21	0.35	-0.59	0.553	0.716	NC
ENSG00000170364.12	SETMAR	13.87	5.64	11.79	10.38	11.34	64.77	1.05	0.29	3.66	0.0003	0.001	NC
ENSG00000150995.19	ITPR1	26.52	78.22	91.3	126.48	202.12	529.94	0.09	0.66	0.13	0.895	0.942	NC
ENSG00000235947.1	EGOT	13.06	0	0	0.07	0.02	34.14	9.14	2.06	4.44	0	0	NC
ENSG00000134107.5	BHLHE40	44.88	13.39	278.78	305.36	248.93	578.63	-1.99	0.41	-4.84	0	0	NC
ENSG00000134108.13	ARL8B	117.1	65.89	242.1	264.38	260.17	871.68	-0.18	0.17	-1.1	0.272	0.407	NC
ENSG00000134109.11	EDEM1	69.77	19.03	155.42	157.85	177.62	458.86	-0.73	0.44	-1.68	0.0927	0.167	NC
ENSG00000071282.12	LMCD1	10.61	3.52	1.52	0.27	0.15	40.63	4.85	1	4.87	0	0	NC
ENSG00000070950.10	RAD18	7.34	2.11	17.51	17.63	14.97	53.75	-0.47	0.5	-0.95	0.342	0.49	NC
ENSG00000196220.16	SRGAP3	11.42	4.93	2.05	3.7	2.92	37.68	2.57	0.65	3.96	0.0001	0.0003	NC
ENSG00000228723.6	SRGAP3-AS2	23.66	20.44	2.02	0.65	0.15	116.89	5.88	0.8	7.39	0	0	Up
ENSG00000206573.9	THUMPD3-AS1	30.19	4.23	31.12	33.63	28.18	129.97	0.34	0.67	0.51	0.608	0.758	NC
ENSG00000134077.16	THUMPD3	35.5	15.86	42.48	35.78	44.93	194.24	0.59	0.26	2.27	0.0229	0.0528	NC
ENSG00000168137.16	SETD5	96.7	67.65	105.12	102.65	93.24	570.02	0.99	0.11	8.82	0	0	NC
ENSG00000163719.19	MTMR14	53.86	19.73	155.64	154.29	145.88	408.2	-0.86	0.32	-2.68	0.0073	0.0201	NC
ENSG00000156983.16	BRPF1	8.16	1.41	57.67	55.96	53.02	110.33	-2.31	0.74	-3.11	0.0019	0.006	NC
ENSG00000114026.21	OGG1	11.42	2.11	13.48	11.53	13.96	56.27	0.39	0.8	0.48	0.629	0.772	NC
ENSG00000171148.13	TADA3	19.58	11.98	104.61	87.33	117.87	244.69	-1.41	0.25	-5.7	0	0	NC
ENSG00000241553.12	ARPC4	17.54	24.31	134.55	114.73	137.68	311.47	-1.29	0.27	-4.84	0	0	NC
ENSG00000156990.14	RPUSD3	21.22	4.23	28.36	26.83	28.43	101.28	0.01	0.8	0.01	0.992	0.996	NC
ENSG00000125037.12	EMC3	11.42	40.87	110.98	125.59	107.95	324.28	-0.72	0.66	-1.09	0.276	0.412	NC
ENSG00000186162.10	CIDECP1	0	8.46	12.68	12.35	12.69	45.28	-0.04	1.34	-0.03	0.975	0.987	NC
ENSG00000144554.10	FANCD2	7.34	3.52	30.16	24.24	25.41	70.26	-1.01	0.33	-3.04	0.0023	0.0074	NC
ENSG00000254999.4	BRK1	103.23	57.08	149.77	153.16	146.8	662.5	0.44	0.22	1.99	0.0466	0.0943	NC
ENSG00000157014.11	TATDN2	4.08	5.64	40.2	36	35.86	78.55	-1.7	0.42	-4.01	0.0001	0.0003	NC
ENSG00000157020.18	SEC13	47.33	38.05	95.42	91.61	95.73	363.97	0.15	0.13	1.21	0.225	0.349	NC
ENSG00000285906.2	AC083855.2	2.86	13.74	8.43	9.39	9.81	57.55	1.19	0.71	1.68	0.0939	0.168	NC
ENSG00000197548.12	ATG7	38.35	31.36	111.13	101.79	115.51	340.08	-0.38	0.19	-2.06	0.0398	0.0825	NC
ENSG00000144560.15	VGLL4	7.34	14.09	21.78	23.25	19.11	86.26	0.3	0.41	0.73	0.466	0.627	NC
ENSG00000144559.10	TAMM41	4.9	4.23	8.11	8.91	7.06	34.95	0.48	0.35	1.35	0.176	0.283	NC
ENSG00000132170.21	PPARG	91.8	297.73	576.74	437.51	500.83	1857.92	0.02	0.6	0.04	0.969	0.984	NC
ENSG00000154743.18	TSEN2	1.63	14.8	45.51	46.09	33.63	110.58	-0.93	1	-0.93	0.35	0.5	NC
ENSG00000075975.16	MKRN2	10.61	14.09	42.53	52.24	51.26	145.85	-0.58	0.42	-1.4	0.162	0.266	NC
ENSG00000132155.11	RAF1	24.89	59.9	143.83	146.67	136.09	437.9	-0.45	0.51	-0.88	0.381	0.534	NC
ENSG00000144713.13	RPL32	363.13	379.47	277.2	266.06	345.1	2387.93	1.64	0.19	8.73	0	0	NC
ENSG00000144711.16	IQSEC1	64.47	115.57	471.68	417.67	455.11	1189.11	-0.93	0.39	-2.4	0.0162	0.0398	NC
ENSG00000132182.12	NUP210	13.46	3.52	242.71	180.9	158.14	338.11	-3.41	0.49	-6.88	0	0	Down
ENSG00000163517.15	HDAC11	4.08	4.93	6.91	6.65	7.32	35.5	0.7	0.34	2.06	0.039	0.081	NC
ENSG00000170876.7	TMEM43	15.5	7.05	112.94	119.27	101.34	232.07	-2	0.4	-4.99	0	0	NC
ENSG00000154767.14	XPC	10.2	4.93	36.51	47.17	43.44	112.93	-1	0.57	-1.74	0.0813	0.15	NC
ENSG00000170860.4	LSM3	41.62	43.69	38.08	41.02	47.67	274.17	1.27	0.26	4.93	0	0	NC
ENSG00000131389.17	SLC6A6	23.66	27.48	475.64	574.59	530.13	948.29	-3.07	0.22	-14.08	0	0	Down
ENSG00000154781.16	CCDC174	15.5	9.87	28.89	26.15	29.06	96.71	-0.01	0.4	-0.02	0.981	0.99	NC
ENSG00000154783.12	FGD5	4.9	21.49	353.32	304.45	309.88	574.13	-3.25	0.67	-4.88	0	0	NC
ENSG00000225733.6	FGD5-AS1	57.94	52.85	198.33	245.44	287.18	672.51	-0.81	0.2	-3.97	0.0001	0.0003	NC
ENSG00000177463.15	NR2C2	75.48	36.64	60.3	61.77	59.66	359.38	1.09	0.28	3.92	0.0001	0.0004	NC
ENSG00000131368.8	MRPS25	0	12.33	47.26	52.74	44.63	114.91	-1.35	1.44	-0.94	0.349	0.499	NC
ENSG00000131381.12	RBSN	12.24	4.58	36.03	36.24	33.14	95.41	-0.81	0.26	-3.15	0.0016	0.0054	NC
ENSG00000131375.10	CAPN7	49.78	48.62	54.17	67.11	59.4	337.1	0.98	0.22	4.38	0	0.0001	NC
ENSG00000131370.16	SH3BP5	8.16	15.15	48.26	38.43	44.04	123.54	-0.66	0.48	-1.37	0.172	0.278	NC
ENSG00000144597.14	EAF1	32.64	5.99	39.11	38.89	35.52	161.85	0.37	0.64	0.58	0.562	0.724	NC
ENSG00000131373.15	HACL1	11.42	1.76	22.08	24.52	28.18	68.39	-0.77	0.58	-1.33	0.185	0.296	NC
ENSG00000169814.14	BTD	15.91	6.34	64.28	53.99	76.67	149.64	-1.39	0.4	-3.49	0.0005	0.0018	NC
ENSG00000206560.11	ANKRD28	49.78	45.1	111.09	140.38	86.5	417.1	0.05	0.24	0.2	0.839	0.909	NC
ENSG00000154813.10	DPH3	60.39	60.6	107.13	102.96	82.06	460.44	0.61	0.23	2.6	0.0094	0.0248	NC
ENSG00000154814.14	OXNAD1	13.06	9.87	21.5	25.84	20.85	102.1	0.37	0.28	1.3	0.192	0.305	NC
ENSG00000131374.14	TBC1D5	89.76	97.25	149.07	143.21	188.65	746.7	0.56	0.23	2.47	0.0135	0.034	NC
ENSG00000182568.17	SATB1	75.07	32.06	15.44	20.75	21.75	289.72	2.7	0.3	9.12	0	0	Up
ENSG00000163576.18	EFHB	0.82	6.69	0.83	0.94	0.15	22.25	3.99	1.14	3.51	0.0005	0.0017	NC
ENSG00000144566.11	RAB5A	75.89	28.54	92.82	96.64	92.49	395.07	0.35	0.38	0.93	0.354	0.505	NC
ENSG00000114166.8	KAT2B	68.95	40.17	68.07	75.03	70.63	392.05	0.91	0.22	4.14	0	0.0002	NC
ENSG00000182247.10	UBE2E2	15.1	1.41	103.68	86.41	96.83	185.81	-2.42	0.73	-3.34	0.0008	0.003	NC
ENSG00000170142.12	UBE2E1	60.39	48.27	74.81	90.42	81.3	410.82	0.71	0.24	3.04	0.0024	0.0075	NC
ENSG00000197885.10	NKIRAS1	9.79	4.93	25.06	20.15	20.57	73.67	-0.29	0.31	-0.93	0.351	0.501	NC
ENSG00000174748.21	RPL15	796.44	853.02	515.51	511.46	661.19	5164.45	1.87	0.21	8.75	0	0	NC
ENSG00000174738.13	NR1D2	13.06	28.19	60.67	105.7	52.18	218.49	-0.51	0.59	-0.87	0.386	0.539	NC
ENSG00000151090.19	THRB	44.47	7.75	0.61	0.48	0.19	122.92	7.11	0.72	9.84	0	0	Up
ENSG00000077092.19	RARB	2.86	6.69	0.15	0.36	0.21	29.73	5.81	0.68	8.5	0	0	Up
ENSG00000077097.15	TOP2B	58.75	91.26	155.54	177.42	174.74	669.63	0.2	0.32	0.63	0.531	0.695	NC
ENSG00000151092.17	NGLY1	45.29	13.39	40.84	42.95	39.73	210.33	0.77	0.42	1.83	0.0678	0.128	NC
ENSG00000163491.16	NEK10	14.69	14.09	1.49	0.84	0.36	73.64	5.29	0.53	9.96	0	0	Up
ENSG00000033867.16	SLC4A7	13.87	3.52	26.43	35.09	28.6	83.86	-0.66	0.48	-1.38	0.169	0.274	NC
ENSG00000187118.14	CMC1	15.5	14.09	24.87	24.66	25.88	110.81	0.53	0.2	2.7	0.007	0.0192	NC
ENSG00000163512.14	AZI2	24.07	72.94	61.33	57.84	63.57	367.69	1.1	0.59	1.86	0.0629	0.121	NC
ENSG00000144642.22	RBMS3	6.53	8.1	2.57	0.21	9.23	40.45	2.05	1.11	1.83	0.0665	0.126	NC
ENSG00000163513.18	TGFBR2	90.99	118.74	458.98	443.8	566.05	1294.62	-0.94	0.3	-3.12	0.0018	0.0059	NC
ENSG00000163527.10	STT3B	26.93	35.23	282.42	332.72	299.46	642.07	-1.95	0.25	-7.67	0	0	NC
ENSG00000144645.14	OSBPL10	16.32	9.16	40.59	23.52	22.27	101.61	-0.01	0.42	-0.02	0.984	0.992	NC
ENSG00000197385.6	ZNF860	11.42	1.41	6.47	3.29	2.96	29.49	1.47	0.99	1.48	0.138	0.232	NC
ENSG00000152642.10	GPD1L	31.42	10.57	46.46	48.8	41.58	175.97	0.14	0.37	0.37	0.714	0.831	NC
ENSG00000153551.14	CMTM7	49.78	21.14	80.29	95.26	95.65	312.56	-0.12	0.26	-0.45	0.651	0.788	NC
ENSG00000091317.8	CMTM6	49.78	21.14	361.49	378.9	385.04	762.92	-2.14	0.25	-8.63	0	0	Down
ENSG00000144635.9	DYNC1LI1	39.99	7.75	77.89	79.21	71.83	239.06	-0.41	0.61	-0.67	0.5	0.664	NC
ENSG00000182973.18	CNOT10	13.46	8.46	46.04	42.29	42.89	120.9	-0.72	0.22	-3.28	0.001	0.0036	NC
ENSG00000170266.16	GLB1	54.67	55.67	418.88	378.15	314.91	861.42	-1.44	0.2	-7.39	0	0	NC
ENSG00000188167.9	TMPPE	3.26	4.93	11.51	14.98	10.27	38.51	-0.28	0.44	-0.64	0.525	0.689	NC
ENSG00000170275.14	CRTAP	53.86	73.64	287.04	258.41	341.68	787.71	-0.91	0.31	-2.93	0.0034	0.0102	NC
ENSG00000153558.16	FBXL2	2.45	7.05	8.92	5.79	5.95	33.35	0.73	0.67	1.09	0.275	0.411	NC
ENSG00000153560.12	UBP1	69.77	16.91	133.99	132.45	137.39	438.25	-0.31	0.55	-0.55	0.581	0.739	NC
ENSG00000163539.17	CLASP2	27.74	53.56	83.43	98.59	77.35	359.69	0.32	0.46	0.69	0.493	0.656	NC
ENSG00000170248.15	PDCD6IP	89.76	99.01	586.06	519.41	605.93	1375.39	-1.29	0.21	-6.09	0	0	NC
ENSG00000144681.10	STAC	23.26	37.7	416.25	286.24	413.9	742.59	-2.27	0.36	-6.31	0	0	NC
ENSG00000168016.14	TRANK1	28.97	23.96	71.27	67.88	82.81	255.47	-0.17	0.19	-0.93	0.353	0.503	NC
ENSG00000178567.8	EPM2AIP1	22.03	10.57	36.93	47.39	44.97	139.72	-0.22	0.31	-0.7	0.484	0.647	NC
ENSG00000076242.14	MLH1	28.97	38.76	69.05	59.78	70.18	282.48	0.37	0.25	1.45	0.148	0.246	NC
ENSG00000093167.18	LRRFIP2	38.35	40.17	65.04	70.03	60.28	308.93	0.59	0.16	3.69	0.0002	0.0009	NC
ENSG00000144674.16	GOLGA4	191.36	113.45	131.67	138.73	124.38	992.25	1.52	0.18	8.43	0	0	NC
ENSG00000222208.1	RNA5SP129	9.79	0.7	0	0	0	23.67	11.79	1.99	5.93	0	0	NC
ENSG00000144677.15	CTDSPL	25.7	15.5	22.22	19.41	19.67	128.39	1.25	0.24	5.19	0	0	NC
ENSG00000060971.18	ACAA1	7.34	7.4	92.98	95.9	103.44	192.94	-2.41	0.26	-9.35	0	0	Down
ENSG00000172936.14	MYD88	225.63	125.08	568.41	633.82	567.06	1796.24	-0.48	0.19	-2.58	0.01	0.0263	NC
ENSG00000172939.9	OXSR1	26.93	29.24	130.14	134.43	109.67	318.06	-1.04	0.53	-1.94	0.0527	0.104	NC
ENSG00000114739.14	ACVR2B	7.34	3.52	9.5	10.23	8.29	37.43	0.43	0.38	1.14	0.254	0.385	NC
ENSG00000114742.14	WDR48	51.82	21.49	81.36	91.82	87.55	303.37	-0.08	0.34	-0.24	0.811	0.892	NC
ENSG00000114745.13	GORASP1	7.34	8.46	96.7	89.37	98.27	194.9	-2.22	0.3	-7.41	0	0	Down
ENSG00000168026.18	TTC21A	4.08	4.23	10.3	12.51	8.59	36.51	-0.04	0.4	-0.09	0.926	0.96	NC
ENSG00000144655.15	CSRNP1	3.26	7.75	45.99	46.81	49.01	99.13	-1.84	0.54	-3.41	0.0007	0.0024	NC
ENSG00000168028.14	RPSA	566.73	458.75	202.87	217	261.5	3021.57	2.49	0.13	19.93	0	0	Up
ENSG00000170011.14	MYRIP	3.26	9.16	0.15	0.05	0.11	35.33	7.3	0.74	9.9	0	0	Up
ENSG00000280739.3	EIF1B-AS1	32.64	0	1.46	1.51	1.78	79	4.54	1.62	2.8	0.005	0.0144	NC
ENSG00000114784.4	EIF1B	26.11	20.08	59.33	58.67	64.19	210.35	-0.11	0.16	-0.65	0.513	0.677	NC
ENSG00000168032.10	ENTPD3	8.16	2.11	0.08	0.15	0.07	25.22	6.85	0.66	10.42	0	0	Up
ENSG00000188846.14	RPL14	351.71	484.82	225.25	220.84	266.27	2541.62	2.13	0.29	7.32	0	0	Up
ENSG00000172888.12	ZNF621	12.24	8.46	41.96	49.41	40.99	123.38	-0.79	0.25	-3.24	0.0012	0.0041	NC
ENSG00000234287.1	AC099560.2	12.24	11.28	0.63	0.62	0.64	73.31	5.71	0.48	11.98	0	0	Up
ENSG00000168036.18	CTNNB1	95.47	102.18	630.47	681.65	620.58	1514.99	-1.39	0.16	-8.6	0	0	NC
ENSG00000168038.11	ULK4	20.4	15.15	6.27	4.75	10.72	98.64	2.55	0.41	6.22	0	0	NC
ENSG00000182606.16	TRAK1	75.07	47.92	100.99	101.72	100.11	474.02	0.57	0.12	4.96	0	0	NC
ENSG00000093183.14	SEC22C	4.9	19.73	108.52	98.73	87.27	222.04	-1.58	0.69	-2.27	0.0231	0.0531	NC
ENSG00000008324.11	SS18L2	19.58	12.68	21.84	19.24	22.83	116.05	0.89	0.22	4.02	0.0001	0.0003	NC
ENSG00000114857.18	NKTR	102	58.84	177.69	206.69	158.72	646.29	-0.03	0.32	-0.08	0.935	0.964	NC
ENSG00000181061.13	HIGD1A	26.93	37.7	56.88	62.33	60.21	261.99	0.44	0.34	1.3	0.193	0.307	NC
ENSG00000163788.14	SNRK	26.11	23.61	42.99	44.19	42.8	199.41	0.5	0.15	3.46	0.0005	0.002	NC
ENSG00000011198.10	ABHD5	33.46	79.98	272.53	228.99	279.39	709.64	-0.84	0.48	-1.74	0.0819	0.151	NC
ENSG00000179152.20	TCAIM	32.23	27.48	56.94	62.86	51.22	242.29	0.37	0.17	2.21	0.0273	0.0612	NC
ENSG00000185219.17	ZNF445	19.58	8.46	36.56	45.03	39.9	139.04	-0.22	0.3	-0.74	0.46	0.621	NC
ENSG00000163807.6	KIAA1143	23.66	15.5	3.23	4.15	3.67	102.93	3.68	0.23	15.95	0	0	Up
ENSG00000163812.15	ZDHHC3	29.38	11.28	124	111.46	134.13	291.65	-1.36	0.33	-4.19	0	0.0001	NC
ENSG00000163814.8	CDCP1	13.46	48.27	181.2	186.88	199.43	459.22	-1.26	0.67	-1.88	0.0606	0.117	NC
ENSG00000011376.12	LARS2	9.79	20.08	40.37	32.52	36.55	138.15	0.09	0.48	0.18	0.859	0.921	NC
ENSG00000144791.10	LIMD1	5.3	8.81	22.54	24.28	20.74	70.83	-0.35	0.3	-1.16	0.245	0.375	NC
ENSG00000211456.12	SACM1L	46.11	19.03	133.55	143.24	144.09	376.33	-0.88	0.26	-3.41	0.0006	0.0023	NC
ENSG00000163818.17	LZTFL1	20.4	24.66	23.96	28.67	31.89	171.01	1.07	0.31	3.49	0.0005	0.0018	NC
ENSG00000163820.15	FYCO1	17.95	15.5	80.79	79.42	84.37	205.6	-1.04	0.29	-3.53	0.0004	0.0016	NC
ENSG00000163823.4	CCR1	127.3	65.89	217.99	262.05	138.83	798.35	0.16	0.32	0.49	0.624	0.769	NC
ENSG00000121807.5	CCR2	52.63	0	13.21	19.17	13.46	134.71	1.81	1.69	1.07	0.284	0.422	NC
ENSG00000223552.1	CCR5AS	5.71	4.93	2.52	2.52	1.33	32.41	2.67	0.46	5.83	0	0	NC
ENSG00000160791.13	CCR5	36.72	7.05	23.47	38.38	26.74	155.47	0.83	0.67	1.23	0.217	0.339	NC
ENSG00000121797.10	CCRL2	40.39	10.57	64.72	62.98	68.61	230.68	-0.09	0.5	-0.18	0.856	0.919	NC
ENSG00000178038.17	ALS2CL	8.98	2.11	1.12	0.34	0.52	27.34	4.27	0.84	5.1	0	0	NC
ENSG00000160799.11	CCDC12	8.98	8.1	29.78	28.44	32.86	96.13	-0.5	0.27	-1.85	0.0639	0.122	NC
ENSG00000160796.17	NBEAL2	20.4	5.99	97.62	124.99	117.75	247.07	-1.79	0.46	-3.85	0.0001	0.0005	NC
ENSG00000181555.20	SETD2	185.24	108.52	140.79	141.87	153.35	964.86	1.29	0.14	9.44	0	0	NC
ENSG00000114648.12	KLHL18	15.5	14.8	109.76	89.4	113.06	237.63	-1.49	0.24	-6.28	0	0	NC
ENSG00000280173.1	AC104447.1	0.41	8.46	5.22	4.08	4.4	36.35	1.59	1.15	1.39	0.166	0.27	NC
ENSG00000076201.15	PTPN23	4.9	3.17	101.8	94.19	89.61	174.73	-3.09	0.59	-5.2	0	0	NC
ENSG00000114650.20	SCAP	9.79	2.11	90.17	73.83	84.4	153.1	-2.72	0.58	-4.71	0	0	NC
ENSG00000173473.11	SMARCC1	81.6	83.86	129.59	130.17	135.87	627.71	0.63	0.14	4.37	0	0.0001	NC
ENSG00000132153.15	DHX30	8.98	7.75	89.96	74.14	82.89	178.54	-1.94	0.3	-6.55	0	0	NC
ENSG00000047849.21	MAP4	126.08	64.13	342.34	342.56	294.23	976.9	-0.53	0.2	-2.69	0.0072	0.0198	NC
ENSG00000164047.6	CAMP	1.63	13.74	18.25	34.68	17.11	85.5	0	1.09	0	1	1	NC
ENSG00000164048.14	ZNF589	5.3	39.81	191.17	236.74	137.25	413.08	-1.71	0.91	-1.88	0.0603	0.116	NC
ENSG00000172113.9	NME6	5.71	8.46	35.61	36.08	38.07	95.67	-1.04	0.27	-3.9	0.0001	0.0004	NC
ENSG00000164051.14	CCDC51	2.45	9.16	14.88	12.51	14.34	54.64	0.16	0.59	0.27	0.787	0.877	NC
ENSG00000232112.3	TMA7	9.79	16.21	12.61	12.88	15.95	91.64	1.27	0.36	3.51	0.0004	0.0017	NC
ENSG00000164054.15	SHISA5	50.19	46.51	291.95	286.65	272.11	702.34	-1.23	0.13	-9.83	0	0	NC
ENSG00000114268.12	PFKFB4	4.08	6.34	45.29	40.4	50.68	96.64	-1.81	0.35	-5.24	0	0	NC
ENSG00000010256.11	UQCRC1	12.65	14.8	141.22	134.19	154	295.09	-2.07	0.22	-9.57	0	0	Down
ENSG00000213672.8	NCKIPSD	4.9	5.64	36.19	34.51	38.52	78.33	-1.61	0.53	-3.05	0.0023	0.0071	NC
ENSG00000068745.15	IP6K2	8.98	11.28	41.69	42.32	42.65	123.32	-0.73	0.22	-3.29	0.001	0.0035	NC
ENSG00000114302.16	PRKAR2A	16.32	15.15	70.51	79.33	67.67	193.04	-0.9	0.21	-4.39	0	0.0001	NC
ENSG00000178537.10	SLC25A20	7.34	2.11	82.48	67.2	82.27	146.48	-2.72	0.53	-5.17	0	0	NC
ENSG00000177479.19	ARIH2	11.42	11.28	100.99	113.68	103.19	228.54	-1.9	0.22	-8.78	0	0	NC
ENSG00000178057.15	NDUFAF3	42.03	32.77	44.89	33.74	42.97	247.14	1.15	0.2	5.72	0	0	NC
ENSG00000178035.12	IMPDH2	11.42	18.32	59.87	59.78	39.9	166.84	-0.44	0.39	-1.13	0.257	0.39	NC
ENSG00000198218.11	QRICH1	51.41	31.01	138.7	128.88	132	428.07	-0.38	0.17	-2.31	0.0208	0.0485	NC
ENSG00000172053.18	QARS	57.94	48.62	184.77	180.92	232.7	579.1	-0.62	0.18	-3.44	0.0006	0.0021	NC
ENSG00000172046.19	USP19	5.3	4.93	114.06	105.68	113.94	194.34	-3.17	0.32	-9.84	0	0	Down
ENSG00000185909.15	KLHDC8B	10.61	80.69	94.47	88.77	77.91	388.91	0.48	0.89	0.54	0.588	0.744	NC
ENSG00000188315.8	C3orf62	6.94	8.81	38.44	42.49	35.02	99.46	-0.98	0.3	-3.31	0.0009	0.0033	NC
ENSG00000114316.13	USP4	88.54	42.99	128.77	138.01	137.29	534.36	0.22	0.21	1.03	0.304	0.446	NC
ENSG00000233276.5	GPX1	346.4	416.82	327.38	341.96	368.4	2510.37	1.45	0.22	6.47	0	0	NC
ENSG00000067560.12	RHOA	462.28	346.35	838.79	867.2	850.4	3401.36	0.22	0.05	4.58	0	0	NC
ENSG00000145022.4	TCTA	13.46	7.05	48.73	45.88	44.95	120.37	-0.94	0.28	-3.35	0.0008	0.0029	NC
ENSG00000173402.11	DAG1	8.16	3.52	43.35	38.26	32.23	87.24	-1.45	0.34	-4.28	0	0.0001	NC
ENSG00000164062.13	APEH	11.42	16.21	112.5	97.15	113.71	234.15	-1.72	0.41	-4.2	0	0.0001	NC
ENSG00000173531.15	MST1	12.24	0.35	6.67	5.96	5.58	39.16	1.23	1.08	1.14	0.253	0.384	NC
ENSG00000176095.12	IP6K1	8.98	9.16	59.96	56.32	59.05	136.38	-1.38	0.23	-5.99	0	0	NC
ENSG00000182179.13	UBA7	27.74	16.21	203.06	157.82	183.57	390.47	-1.79	0.21	-8.33	0	0	NC
ENSG00000004534.15	RBM6	60.39	25.37	196.1	129.02	132.11	460.27	-0.52	0.38	-1.38	0.167	0.271	NC
ENSG00000003756.17	RBM5	35.9	19.73	124.12	123.38	127.35	331.18	-0.92	0.24	-3.89	0.0001	0.0004	NC
ENSG00000114353.17	GNAI2	152.6	137.06	877.41	775.57	927.3	2110.93	-1.24	0.14	-8.98	0	0	NC
ENSG00000068001.14	HYAL2	10.61	1.41	30	24.42	27.08	67.89	-1.08	0.67	-1.61	0.108	0.189	NC
ENSG00000114383.10	TUSC2	8.16	2.82	32.44	29.33	35.18	73.16	-1.39	0.43	-3.23	0.0012	0.0042	NC
ENSG00000068028.17	RASSF1	2.45	10.57	82.97	75.18	72.3	159.73	-2.05	0.65	-3.15	0.0016	0.0053	NC
ENSG00000004838.14	ZMYND10	0	16.91	4.83	3.48	2.56	51.03	2.59	1.55	1.67	0.0953	0.17	NC
ENSG00000114388.14	NPRL2	17.95	9.87	26.04	25	25.47	102.38	0.35	0.28	1.26	0.208	0.327	NC
ENSG00000114737.15	CISH	9.79	2.11	177.54	142.49	181.59	283.06	-3.83	0.68	-5.61	0	0	NC
ENSG00000114738.11	MAPKAPK3	53.86	33.12	250.42	188.76	220.07	552.25	-1.1	0.2	-5.43	0	0	NC
ENSG00000145050.18	MANF	4.9	8.46	52.44	49.35	39.94	108.92	-1.48	0.42	-3.49	0.0005	0.0018	NC
ENSG00000259956.2	RBM15B	34.27	17.97	63.77	63.98	67.56	219.64	-0.12	0.25	-0.48	0.628	0.772	NC
ENSG00000145041.15	DCAF1	11.02	13.39	73.17	71.62	63.05	169.2	-1.2	0.24	-5	0	0	NC
ENSG00000164080.13	RAD54L2	14.69	9.87	42.75	34.25	34.08	123.16	-0.29	0.26	-1.13	0.257	0.39	NC
ENSG00000114779.19	ABHD14B	27.74	7.05	72.37	61.46	79.89	191.12	-0.88	0.58	-1.52	0.128	0.218	NC
ENSG00000162244.12	RPL29	87.31	59.19	165.26	146.48	187.63	644	0.13	0.19	0.67	0.503	0.666	NC
ENSG00000164086.10	DUSP7	11.42	1.41	36.29	34.82	31.89	90.05	-1.02	0.76	-1.35	0.178	0.286	NC
ENSG00000023330.15	ALAS1	32.23	84.91	529.96	521.8	677.66	1218.11	-1.92	0.54	-3.58	0.0003	0.0013	NC
ENSG00000247596.9	TWF2	26.11	9.51	91.77	83.77	84.91	216.11	-1.11	0.33	-3.4	0.0007	0.0025	NC
ENSG00000164088.18	PPM1M	29.38	8.46	175.64	169.42	177.25	361.04	-2.01	0.57	-3.56	0.0004	0.0015	NC
ENSG00000164091.12	WDR82	53.04	33.12	165.92	170.69	170.25	479.15	-0.69	0.11	-6.08	0	0	NC
ENSG00000114841.17	DNAH1	24.07	11.28	54.69	60.4	54.29	170.1	-0.44	0.22	-1.98	0.048	0.0961	NC
ENSG00000163930.10	BAP1	26.93	11.28	97.29	83.41	97.49	232.31	-1.08	0.29	-3.68	0.0002	0.0009	NC
ENSG00000010318.21	PHF7	1.63	6.34	7.84	8.72	7.94	34.54	0.35	0.6	0.59	0.557	0.72	NC
ENSG00000010322.16	NISCH	8.16	14.8	78.96	81.81	79.29	182.59	-1.5	0.39	-3.8	0.0001	0.0006	NC
ENSG00000010327.10	STAB1	73.85	0.7	3.86	10.28	3.65	178.22	3.78	1.48	2.55	0.0108	0.0281	NC
ENSG00000168268.11	NT5DC2	5.71	3.52	1.08	1.37	0.82	23.97	3.34	0.45	7.45	0	0	Up
ENSG00000168273.8	SMIM4	15.5	8.1	6.99	8.81	8.31	77.33	1.87	0.29	6.51	0	0	NC
ENSG00000163939.18	PBRM1	169.73	77.52	162.45	169.13	144.38	842.11	0.86	0.25	3.4	0.0007	0.0025	NC
ENSG00000163938.17	GNL3	48.96	16.91	59.64	62.02	53.99	250.61	0.39	0.36	1.08	0.28	0.417	NC
ENSG00000016864.18	GLT8D1	13.06	13.39	49.56	46.79	51.88	147.34	-0.59	0.21	-2.83	0.0047	0.0134	NC
ENSG00000114902.14	SPCS1	41.62	40.17	84.22	78.01	80.31	332.65	0.31	0.18	1.77	0.0767	0.142	NC
ENSG00000114904.13	NEK4	29.38	21.14	26.65	28.37	26.41	164.14	1.17	0.17	7.09	0	0	NC
ENSG00000163935.14	SFMBT1	15.5	1.41	22.28	22.09	19.48	69.29	-0.26	0.86	-0.31	0.76	0.86	NC
ENSG00000163933.10	RFT1	8.16	4.23	29.01	28.44	29.14	70.69	-0.98	0.31	-3.19	0.0014	0.0047	NC
ENSG00000163932.15	PRKCD	35.09	39.11	346.63	306.85	319.05	701.15	-1.8	0.21	-8.56	0	0	NC
ENSG00000163931.16	TKT	60.39	84.56	755.04	718.36	999.78	1676.61	-2.15	0.31	-6.87	0	0	Down
ENSG00000272886.6	DCP1A	44.88	28.19	48.55	42.27	49.52	245.81	0.88	0.19	4.61	0	0	NC
ENSG00000016391.11	CHDH	0.82	19.03	90.83	138.01	80.81	223.72	-1.78	1.22	-1.46	0.145	0.242	NC
ENSG00000056736.10	IL17RB	7.34	10.22	49.38	133.35	30.43	157.01	-1.66	0.62	-2.68	0.0074	0.0204	NC
ENSG00000113812.14	ACTR8	12.65	7.75	44.94	45.83	43.85	119.92	-0.86	0.22	-3.99	0.0001	0.0003	NC
ENSG00000113811.11	SELENOK	35.09	47.21	46.38	51.56	46.88	290.35	1.1	0.25	4.41	0	0.0001	NC
ENSG00000180376.17	CCDC66	22.03	21.85	22.89	29.52	21.3	161.87	1.21	0.26	4.64	0	0	NC
ENSG00000163946.13	TASOR	60.39	56.73	143.2	146.22	170.85	518.21	-0.16	0.23	-0.69	0.49	0.653	NC
ENSG00000163947.11	ARHGEF3	147.29	63.42	103.04	110	123.59	663.02	1.07	0.29	3.66	0.0003	0.001	NC
ENSG00000163666.10	HESX1	5.71	5.64	1.74	1.87	1.85	33.46	2.95	0.32	9.21	0	0	Up
ENSG00000157500.12	APPL1	44.07	40.52	121.09	152.13	132.22	423.91	-0.38	0.17	-2.31	0.021	0.0489	NC
ENSG00000174844.14	DNAH12	13.06	23.25	4.5	2.96	0.73	99.06	4.06	0.69	5.91	0	0	NC
ENSG00000174840.9	PDE12	30.19	13.04	54.17	57.66	53.19	190.97	-0.1	0.24	-0.43	0.666	0.798	NC
ENSG00000168374.11	ARF4	81.6	50.74	160.47	174.42	164.77	582.88	-0.08	0.16	-0.5	0.615	0.763	NC
ENSG00000174839.13	DENND6A	14.69	4.58	31.66	35.33	29.33	102.25	-0.42	0.42	-0.99	0.323	0.469	NC
ENSG00000163681.15	SLMAP	56.71	37.35	54.84	60.12	57.04	321.48	0.99	0.13	7.76	0	0	NC
ENSG00000136068.14	FLNB	33.46	14.09	33.46	38.52	19.84	151.26	0.73	0.63	1.16	0.246	0.375	NC
ENSG00000163684.11	RPP14	13.87	4.93	14.24	18.23	15.27	76.45	0.58	0.42	1.37	0.17	0.275	NC
ENSG00000168297.16	PXK	21.22	23.96	46.5	59.2	45.33	209.16	0.26	0.29	0.88	0.377	0.53	NC
ENSG00000168291.13	PDHB	13.46	13.39	50.24	47.86	51.24	140.7	-0.61	0.22	-2.71	0.0068	0.0188	NC
ENSG00000163689.20	C3orf67	15.5	11.28	1.54	0.41	0.51	66.99	5.27	0.6	8.76	0	0	Up
ENSG00000189283.10	FHIT	6.53	3.52	5.96	6.36	7.07	39.49	0.95	0.37	2.58	0.01	0.0263	NC
ENSG00000226360.5	RPL10AP6	5.71	11.28	0.3	0.27	0.43	48.82	6.08	0.57	10.76	0	0	Up
ENSG00000114405.10	C3orf14	10.61	7.05	16.34	11.94	15.7	62.22	0.49	0.34	1.44	0.15	0.248	NC
ENSG00000188817.8	SNTN	34.68	23.96	4.35	2.9	1.18	146.41	4.61	0.47	9.71	0	0	Up
ENSG00000163634.12	THOC7	23.66	33.12	38.17	39.6	40.09	203.36	0.82	0.28	2.91	0.0036	0.0108	NC
ENSG00000163636.10	PSMD6	78.34	21.14	79.06	80.87	72.39	341.04	0.47	0.48	0.98	0.328	0.474	NC
ENSG00000163376.11	KBTBD8	2.45	6.34	33.1	35.23	23.02	74.43	-1.32	0.56	-2.35	0.0188	0.0451	NC
ENSG00000172340.14	SUCLG2	39.99	20.44	98.09	107.26	110.94	317.22	-0.53	0.18	-2.94	0.0032	0.0098	NC
ENSG00000163378.14	EOGT	14.69	18.32	83.43	78.01	79.84	214.55	-0.95	0.2	-4.83	0	0	NC
ENSG00000144747.17	TMF1	65.69	27.48	73.08	82.77	73.94	328.16	0.4	0.55	0.73	0.466	0.627	NC
ENSG00000144744.17	UBA3	53.86	15.15	78.77	86.05	87.45	288.7	-0.14	0.44	-0.31	0.757	0.858	NC
ENSG00000144746.7	ARL6IP5	55.08	68	411.87	362.86	436.15	960.92	-1.36	0.26	-5.31	0	0	NC
ENSG00000114541.15	FRMD4B	50.59	33.83	57.05	69.29	38.48	295.62	0.89	0.32	2.77	0.0056	0.0158	NC
ENSG00000187098.15	MITF	84.87	57.08	135.63	148.47	133.87	587.01	0.32	0.11	2.83	0.0046	0.0134	NC
ENSG00000114861.20	FOXP1	54.67	22.55	30.11	30.29	27.3	228.7	1.61	0.28	5.82	0	0	NC
ENSG00000163412.13	EIF4E3	22.85	17.62	6.11	14.29	9.75	102.27	2.11	0.52	4.04	0.0001	0.0003	NC
ENSG00000163421.9	PROK2	23.66	0	0.81	2.48	0.45	52.73	4.3	1.65	2.62	0.0089	0.0238	NC
ENSG00000163602.10	RYBP	9.79	1.41	2.13	3.08	2.73	30.28	2.26	0.64	3.53	0.0004	0.0016	NC
ENSG00000144736.14	SHQ1	13.06	5.64	24.13	24.31	21.82	80.59	-0.07	0.25	-0.29	0.775	0.869	NC
ENSG00000163605.15	PPP4R2	47.33	28.19	68.61	77.27	72	291.87	0.3	0.17	1.77	0.0763	0.142	NC
ENSG00000244026.6	FAM86DP	22.03	6.34	8.36	4.95	5.02	71.19	2.32	0.52	4.44	0	0	NC
ENSG00000227124.11	ZNF717	0.82	7.05	9.19	12.01	10.56	36.54	-0.1	0.87	-0.11	0.909	0.95	NC
ENSG00000169855.20	ROBO1	3.26	11.28	3.54	2.5	1.63	42.62	2.87	0.67	4.25	0	0.0001	NC
ENSG00000206538.9	VGLL3	1.63	28.19	78.8	16.69	34.88	159.32	0	1.16	0	0.998	0.999	NC
ENSG00000083937.9	CHMP2B	37.54	28.19	97.46	115.52	95.24	317.61	-0.38	0.18	-2.15	0.0319	0.0692	NC
ENSG00000163320.11	CGGBP1	62.83	45.1	231.13	261.24	246.47	650.37	-0.92	0.16	-5.89	0	0	NC
ENSG00000175105.7	ZNF654	53.45	30.3	42.33	48.06	44.84	278.6	1.16	0.16	7.36	0	0	NC
ENSG00000179021.10	C3orf38	34.27	21.85	39.89	49.12	43.21	207.51	0.62	0.2	3.15	0.0016	0.0053	NC
ENSG00000184500.15	PROS1	6.53	9.51	185.14	160.63	196.26	332.13	-3.05	0.38	-8.01	0	0	Down
ENSG00000169379.16	ARL13B	4.08	5.64	18.05	20.95	17.05	55.26	-0.61	0.33	-1.84	0.0662	0.126	NC
ENSG00000178750.3	STX19	8.16	0.7	0	0.03	0.09	14.39	7.4	1.96	3.78	0.0002	0.0007	NC
ENSG00000178694.10	NSUN3	20.4	7.75	30.02	33.72	30.02	114.68	0.07	0.28	0.26	0.794	0.882	NC
ENSG00000269028.3	MTRNR2L12	552.85	746.62	0.24	0.58	0.45	3901.61	12.12	0.48	24.99	0	0	Up
ENSG00000113966.10	ARL6	14.69	11.28	7.5	9.85	8.23	87.52	1.98	0.35	5.74	0	0	NC
ENSG00000080200.10	CRYBG3	17.95	33.47	61.01	65.5	60.88	229.33	0.03	0.38	0.09	0.931	0.962	NC
ENSG00000170854.18	RIOX2	10.61	7.4	32.93	30.7	28.22	91.68	-0.48	0.26	-1.84	0.0655	0.125	NC
ENSG00000080822.17	CLDND1	7.75	14.8	50.54	62.95	57.32	153.7	-0.92	0.39	-2.39	0.0168	0.041	NC
ENSG00000064225.12	ST3GAL6	25.7	14.8	86.86	80.29	84.53	218.16	-0.91	0.34	-2.69	0.007	0.0194	NC
ENSG00000057019.16	DCBLD2	8.98	3.52	9.75	13.81	9.73	50.48	0.47	0.41	1.15	0.252	0.383	NC
ENSG00000184220.12	CMSS1	8.16	11.63	15.65	14.39	15.48	72.74	0.69	0.28	2.5	0.0124	0.0317	NC
ENSG00000168386.18	FILIP1L	9.79	11.28	24.96	31.7	45.23	105.89	-0.4	0.38	-1.04	0.298	0.439	NC
ENSG00000036054.13	TBC1D23	46.92	26.78	63.28	73.97	64.47	311.85	0.54	0.36	1.5	0.133	0.224	NC
ENSG00000114021.12	NIT2	15.91	14.45	66.02	66.09	68.01	179.06	-0.84	0.18	-4.65	0	0	NC
ENSG00000154174.8	TOMM70	14.69	28.89	132.55	112.5	125.02	311.69	-1.12	0.4	-2.82	0.0048	0.0138	NC
ENSG00000181458.10	TMEM45A	10.61	0.7	0.2	0.24	0.45	26.38	5.4	1.01	5.35	0	0	NC
ENSG00000114354.14	TFG	68.14	32.42	92.86	97.53	91.95	396.06	0.35	0.33	1.05	0.294	0.433	NC
ENSG00000154175.17	ABI3BP	0.82	11.63	3.1	1.11	1.87	40.7	3.14	1.16	2.71	0.0068	0.0187	NC
ENSG00000138468.16	SENP7	22.03	9.16	21.61	22.89	24.87	107.51	0.64	0.3	2.14	0.032	0.0694	NC
ENSG00000174173.7	TRMT10C	9.79	8.46	27.94	27.5	26.35	89.31	-0.27	0.36	-0.75	0.451	0.612	NC
ENSG00000081154.12	PCNP	38.35	41.58	112.91	142.88	124.1	409.78	-0.33	0.19	-1.72	0.0862	0.157	NC
ENSG00000242299.1	AC073861.1	17.54	17.97	1.81	1.47	1.82	104.22	4.77	0.3	15.97	0	0	Up
ENSG00000066422.5	ZBTB11	40.8	25.02	61.35	71	66.25	279.51	0.3	0.18	1.68	0.0933	0.167	NC
ENSG00000114391.13	RPL24	258.68	293.15	158.17	166.22	201.61	1761.14	2.02	0.22	9.05	0	0	Up
ENSG00000182504.11	CEP97	4.08	13.39	15.02	16.64	12.31	75.07	0.74	0.6	1.23	0.218	0.34	NC
[truncated: 7,611 more rows]

## Sheet: PBMC DEGs
PBMC differentially expressed genes
Gid	Name	CPM-N1	CPM-N2	CPM-N3	CPM-P1	CPM-P2	CPM-P3	baseMean	log2FoldChange	lfcSE	stat	pvalue	padj	Tag
ENSG00000000419.12	DPM1	18.51	11.64	17.83	10.08	15.33	21.77	1603.93	0.22	0.25	0.9	0.367	0.619	NC
ENSG00000000457.14	SCYL3	21.25	9.25	16.62	5.07	13.82	20.53	1367.82	-0.09	0.33	-0.27	0.787	0.902	NC
ENSG00000000460.17	C1orf112	8.59	2.55	5.79	3.16	6.26	7.94	555.33	0.33	0.35	0.96	0.336	0.591	NC
ENSG00000000938.13	FGR	466.68	77.37	360.91	335.98	377.88	777.14	39768.3	1.12	0.5	2.22	0.0263	0.139	NC
ENSG00000000971.15	CFH	12.9	2.82	12.8	1.38	3.42	2.05	527.66	-1.64	0.5	-3.28	0.00105	0.0167	NC
ENSG00000001036.14	FUCA2	17.47	4.7	16.7	22.61	25.95	47.23	2327.3	1.68	0.41	4.09	4.28e-05	0.00157	Up
ENSG00000001084.13	GCLC	29.31	14.44	28.57	26.05	26.78	38.14	2864.48	0.72	0.35	2.06	0.0398	0.178	NC
ENSG00000001167.14	NFYA	93.62	24.17	52.13	27.6	38.82	54.81	4698.56	-0.12	0.4	-0.31	0.758	0.886	NC
ENSG00000001460.18	STPG1	1.87	1.97	1.58	0.73	2.26	2.04	178.14	-0.03	0.45	-0.07	0.946	0.978	NC
ENSG00000001461.17	NIPAL3	44.03	40.39	42.96	9.54	33.57	29.32	3311.43	-0.71	0.39	-1.82	0.068	0.243	NC
ENSG00000001497.16	LAS1L	28.59	22.72	30.85	12.51	26.58	36.74	2621.51	0.04	0.28	0.13	0.896	0.957	NC
ENSG00000001561.7	ENPP4	36.05	13.06	38.66	19.98	11.15	23.62	2405.26	-0.17	0.51	-0.33	0.742	0.877	NC
ENSG00000001629.10	ANKIB1	53.78	30.53	56.56	24.74	49.1	60.08	4538.17	0.17	0.22	0.77	0.439	0.677	NC
ENSG00000001630.17	CYP51A1	2.83	0.7	2.24	1.31	1.83	2.08	182.09	0.28	0.43	0.64	0.521	0.737	NC
ENSG00000001631.15	KRIT1	8.05	4.51	9.41	2.62	6.66	9.52	650.83	-0.04	0.3	-0.15	0.88	0.95	NC
ENSG00000002016.18	RAD52	12.66	19.46	20.9	4.03	10.26	12.43	1347.32	-0.93	0.44	-2.13	0.0335	0.161	NC
ENSG00000002330.13	BAD	4.19	2.42	3.88	1.83	3.27	3.46	319.33	-0.02	0.28	-0.06	0.953	0.98	NC
ENSG00000002549.12	LAP3	36.44	15.91	38.62	82.7	114.57	72.3	6856.23	2.04	0.44	4.62	3.77e-06	0.000226	Up
ENSG00000002586.20	CD99	424.69	191.19	485.76	310.65	409.91	513.13	39756.8	0.53	0.32	1.67	0.094	0.293	NC
ENSG00000002822.15	MAD1L1	3.75	4.48	4.56	1.48	3.99	2.2	354.05	-0.56	0.47	-1.18	0.24	0.492	NC
ENSG00000002834.18	LASP1	420.43	118.79	265.72	182.9	284.45	332.47	26614.7	0.36	0.37	0.99	0.324	0.579	NC
ENSG00000002919.14	SNX11	32.23	22.63	28.35	20.92	30.65	41.78	3036.12	0.4	0.29	1.42	0.157	0.391	NC
ENSG00000002933.9	TMEM176A	11.16	1.76	16.36	0.32	37.24	44.07	1613.55	1.61	1.03	1.56	0.119	0.335	NC
ENSG00000003056.8	M6PR	82.03	42.59	85.36	58.31	101.25	120.15	8291.79	0.7	0.24	2.97	0.00295	0.0344	NC
ENSG00000003147.19	ICA1	2.25	1.22	1.58	3.85	2.52	5.63	316.69	1.61	0.47	3.44	0.000571	0.0109	NC
ENSG00000003249.13	DBNDD1	1.4	3.73	1.24	0.25	1.44	1.63	173.27	-1.16	0.73	-1.58	0.114	0.327	NC
ENSG00000003393.15	ALS2	22.05	8.82	17.04	13.12	17.85	19.07	1679.01	0.45	0.34	1.32	0.187	0.431	NC
ENSG00000003400.14	CASP10	56.12	33.41	50.83	28.09	49.76	71.76	4829.53	0.31	0.23	1.34	0.179	0.421	NC
ENSG00000003402.20	CFLAR	684.45	163.62	413.14	268.79	265.24	435.02	36739	0.06	0.45	0.12	0.901	0.96	NC
ENSG00000003436.16	TFPI	0.34	0.09	1.43	1.93	0.25	1.29	107.92	1.71	0.98	1.74	0.0814	0.269	NC
ENSG00000003509.16	NDUFAF7	14.13	7.01	12.21	5.42	11.65	16.1	1083.09	0.2	0.25	0.81	0.416	0.661	NC
ENSG00000003756.17	RBM5	170.3	74.26	136.73	68.82	104.2	150.44	11612	0.05	0.27	0.21	0.837	0.928	NC
ENSG00000003987.14	MTMR7	3.3	1.74	3.64	1.62	2.21	3.09	259.41	-0.01	0.3	-0.04	0.971	0.989	NC
ENSG00000004059.11	ARF5	66.32	23.15	52.36	29.14	52.13	68.75	4780.86	0.38	0.3	1.29	0.196	0.443	NC
ENSG00000004139.14	SARM1	14.02	8.78	13.76	2.33	8.14	7.37	870.64	-0.87	0.34	-2.56	0.0105	0.0785	NC
ENSG00000004142.12	POLDIP2	41.13	19.21	31.89	40.23	46.97	64.04	4301.1	1.07	0.33	3.28	0.00105	0.0167	NC
ENSG00000004399.12	PLXND1	131.69	14.78	144.6	93.76	124.1	241.51	12172	1.06	0.6	1.76	0.0776	0.261	NC
ENSG00000004455.17	AK2	70.52	41.35	67.36	66.94	86.76	152.12	8325.65	1.03	0.28	3.72	0.000199	0.00502	Up
ENSG00000004468.13	CD38	24.1	13.6	22.28	12.1	61.24	99.17	3629.5	1.57	0.48	3.3	0.000959	0.0156	NC
ENSG00000004478.8	FKBP4	21.17	15.19	22.09	11.76	22.6	33.44	2104.31	0.39	0.26	1.52	0.129	0.35	NC
ENSG00000004487.16	KDM1A	43.06	30.51	46.46	26.66	42.46	70.11	4346.16	0.41	0.26	1.57	0.116	0.33	NC
ENSG00000004534.15	RBM6	130.78	81.18	136.54	58.78	90.49	177.42	11056.9	0.1	0.28	0.35	0.727	0.87	NC
ENSG00000004660.15	CAMKK1	18.85	4.31	8.63	5.62	7.43	18.19	997.69	0.25	0.47	0.52	0.6	0.79	NC
ENSG00000004700.16	RECQL	40.7	16.31	34.62	14.59	32.52	37.08	2851.98	0.15	0.27	0.53	0.595	0.787	NC
ENSG00000004766.17	VPS50	20.19	10.34	18.94	8.99	16.67	26.76	1663.48	0.3	0.25	1.19	0.234	0.486	NC
ENSG00000004777.18	ARHGAP33	15.01	10.64	16.3	2.3	9.31	7.21	976.01	-1	0.38	-2.61	0.00908	0.0713	NC
ENSG00000004779.10	NDUFAB1	11.4	5.86	9.84	8.04	16.82	20.77	1222.09	0.98	0.24	4.15	3.38e-05	0.00132	NC
ENSG00000004799.8	PDK4	9.19	0.61	10.97	28.55	10.25	45.63	1954.94	2.6	0.81	3.22	0.0013	0.0196	NC
ENSG00000004809.14	SLC22A16	0.89	0.39	1.49	2.65	3.51	8.25	291.26	2.66	0.44	6.04	1.51e-09	3.41e-07	Up
ENSG00000004838.14	ZMYND10	2.32	2.03	1.64	0.84	1.43	1.87	173.54	-0.38	0.4	-0.95	0.342	0.596	NC
ENSG00000004864.13	SLC25A13	14.81	3.23	15.25	8.07	14.57	25.14	1296.75	0.84	0.45	1.86	0.0626	0.232	NC
ENSG00000004866.20	ST7	6.28	1.75	6.92	4.42	4.75	9.59	558.14	0.71	0.44	1.62	0.105	0.313	NC
ENSG00000004897.12	CDC27	36.58	20.32	39.09	21.18	31.87	41.28	3202.93	0.27	0.25	1.08	0.279	0.535	NC
ENSG00000004939.15	SLC4A1	3.65	352.47	0.57	766.74	679.64	0.96	44056.7	2.14	2.5	0.86	0.391	0.64	NC
ENSG00000004961.15	HCCS	7.08	3.44	6.58	7.6	8.06	15.78	840.59	1.19	0.33	3.56	0.000366	0.008	Up
ENSG00000004975.12	DVL2	31.38	21.62	30.23	8.37	23.47	23.04	2260.91	-0.43	0.3	-1.44	0.151	0.382	NC
ENSG00000005007.12	UPF1	138.6	53.42	96.03	54.38	80.24	123.35	8972.99	0.14	0.3	0.45	0.652	0.824	NC
ENSG00000005020.13	SKAP2	61.23	27.68	77.09	68.02	58.83	126.44	7247.06	0.98	0.4	2.45	0.0142	0.0954	NC
ENSG00000005022.6	SLC25A5	109.55	50.6	111.45	66.92	138.43	205.76	11192.6	0.83	0.26	3.15	0.00162	0.0229	NC
ENSG00000005059.16	MCUB	48.55	49.97	50.72	21.31	57.47	45.89	4686.18	-0.12	0.39	-0.3	0.765	0.89	NC
ENSG00000005075.15	POLR2J	72.54	24.87	45.82	32.3	74.32	66.36	5259.59	0.58	0.34	1.68	0.0925	0.291	NC
ENSG00000005100.13	DHX33	15.8	9.74	17.02	11.56	17.7	31.66	1731.12	0.73	0.27	2.75	0.00594	0.0544	NC
ENSG00000005156.12	LIG3	44.11	17.02	35.81	14.5	26.3	33.68	2775.75	-0.09	0.27	-0.32	0.749	0.881	NC
ENSG00000005175.10	RPAP3	20.27	16.71	25.22	8.38	15.23	22.12	1788.27	-0.26	0.28	-0.94	0.347	0.601	NC
ENSG00000005187.12	ACSM3	2.82	3.86	3.64	1.23	2.84	2.54	292.71	-0.52	0.44	-1.18	0.238	0.491	NC
ENSG00000005189.19	REXO5	1.24	0.43	1.64	1.3	0.86	1.4	121.57	0.64	0.55	1.18	0.239	0.492	NC
ENSG00000005194.15	CIAPIN1	18.37	12.99	16.89	12.04	19.86	30.25	1870.14	0.56	0.27	2.08	0.0378	0.173	NC
ENSG00000005206.17	SPPL2B	60.53	39.14	45.54	17.72	52	60	4502.26	-0.03	0.33	-0.1	0.922	0.967	NC
ENSG00000005238.19	FAM214B	79.69	23.91	46.2	45.33	65.05	73.69	5689.11	0.68	0.38	1.8	0.0718	0.251	NC
ENSG00000005243.10	COPZ2	2.19	1.05	3.11	0.3	1.26	1.6	144.98	-0.84	0.45	-1.85	0.064	0.235	NC
ENSG00000005249.13	PRKAR2B	81.38	3.29	127	46.9	15.01	98.38	5822.93	0.12	0.92	0.13	0.897	0.957	NC
ENSG00000005302.19	MSL3	148.35	90.07	116.69	79.89	116.21	167.38	12204.5	0.28	0.28	1.01	0.312	0.567	NC
ENSG00000005339.14	CREBBP	403.78	123.06	332.35	145.53	198.85	255.22	23724.5	-0.13	0.36	-0.37	0.715	0.862	NC
ENSG00000005379.17	TSPOAP1	135.32	61.67	123.8	17.34	45.48	57.31	6854.16	-1.21	0.28	-4.3	1.7e-05	0.000759	Down
ENSG00000005381.8	MPO	5.89	0.29	8.05	5.82	4.43	10.54	586.29	1.08	0.8	1.36	0.175	0.416	NC
ENSG00000005436.14	GCFC2	11.37	10.56	13.27	3.04	9.14	12.25	973.77	-0.45	0.37	-1.23	0.217	0.467	NC
ENSG00000005448.16	WDR54	11.57	8.07	9.61	1.49	7.19	6.34	712.29	-0.87	0.43	-2.03	0.0427	0.186	NC
ENSG00000005469.11	CROT	11.55	6.07	11.44	2.09	8.1	6.71	729.19	-0.59	0.37	-1.61	0.107	0.315	NC
ENSG00000005471.17	ABCB4	2.56	1.28	2.3	0.73	2.16	3.07	192.55	0.11	0.35	0.32	0.746	0.879	NC
ENSG00000005483.21	KMT2E	234.07	141.59	252.34	65.29	120.35	164.74	15840.6	-0.61	0.22	-2.81	0.00499	0.0485	NC
ENSG00000005486.17	RHBDD2	45.82	25.59	36.57	17.91	30.63	28.81	3122.03	-0.18	0.3	-0.6	0.548	0.755	NC
ENSG00000005513.10	SOX8	1.3	3.11	1.17	0.11	0.81	0.44	126.37	-2.16	0.75	-2.88	0.004	0.0418	NC
ENSG00000005700.15	IBTK	39.47	22.94	47.87	23.97	44.05	66.32	4036.65	0.51	0.25	2.06	0.0396	0.178	NC
ENSG00000005801.18	ZNF195	28.04	19.34	29.23	9.23	24.43	37.16	2380.44	0	0.31	0.01	0.989	0.996	NC
ENSG00000005810.18	MYCBP2	283.93	110.73	257.83	135.52	215.42	289.3	21320.6	0.29	0.28	1.04	0.301	0.556	NC
ENSG00000005812.11	FBXL3	46.42	32.24	40.9	20.16	27.57	34.99	3439.81	-0.26	0.3	-0.86	0.39	0.639	NC
ENSG00000005844.18	ITGAL	771.41	289.03	655.77	166.72	551.78	418.55	45290.9	-0.33	0.37	-0.89	0.375	0.625	NC
ENSG00000005882.12	PDK2	7.86	5.01	8.07	5.89	11.64	10.24	839.97	0.68	0.29	2.34	0.0192	0.115	NC
ENSG00000005884.18	ITGA3	2.08	3.3	1.75	1.29	4.25	3.04	277.94	0.28	0.56	0.51	0.61	0.797	NC
ENSG00000005889.15	ZFX	49.24	27.46	50.38	27.55	37.97	53.18	4139.29	0.2	0.26	0.77	0.444	0.68	NC
ENSG00000005893.15	LAMP2	161.75	25.32	97.77	80.51	94.63	154.2	10130	0.64	0.5	1.28	0.202	0.45	NC
ENSG00000005961.19	ITGA2B	81.59	2.67	116.73	158.63	31.54	139.89	10057.4	1.49	0.98	1.52	0.128	0.349	NC
ENSG00000006007.12	GDE1	40.62	26.71	42.26	42.81	50.96	61.46	4717.98	0.84	0.33	2.56	0.0105	0.0785	NC
ENSG00000006015.17	REX1BD	34.69	27.29	33.95	9.2	26.61	28.15	2628.62	-0.45	0.32	-1.4	0.161	0.396	NC
ENSG00000006025.12	OSBPL7	73.93	26.59	64.48	8.5	34.12	34.46	3707.37	-0.89	0.4	-2.26	0.0237	0.131	NC
ENSG00000006062.17	MAP3K14	53.47	25.46	45.39	10.74	39.75	40.88	3416.87	-0.27	0.35	-0.78	0.436	0.675	NC
ENSG00000006118.14	TMEM132A	1.6	0.5	2	0.6	0.87	2.01	118.34	0.04	0.46	0.09	0.928	0.97	NC
ENSG00000006125.18	AP2B1	156.82	87.98	162.34	90.11	164.81	160.91	13926.7	0.33	0.26	1.25	0.21	0.459	NC
ENSG00000006194.10	ZNF263	26.09	18.8	27.74	10.19	21.55	27.44	2178.49	-0.11	0.25	-0.44	0.657	0.827	NC
ENSG00000006282.21	SPATA20	38.37	16.14	33.7	7.46	37.71	50.67	2843.62	0.23	0.46	0.51	0.61	0.797	NC
ENSG00000006327.13	TNFRSF12A	2.32	0.29	1.49	1.79	2.19	2.47	182.33	1.15	0.57	2.02	0.0436	0.188	NC
ENSG00000006432.15	MAP3K9	11.3	7.75	11.1	2.18	8.82	7.05	779.64	-0.59	0.38	-1.55	0.122	0.339	NC
ENSG00000006451.8	RALA	12.7	10.75	15.68	11.24	18.03	25.59	1612.46	0.69	0.29	2.41	0.0158	0.102	NC
ENSG00000006453.14	BAIAP2L1	1.73	0.6	1.45	0.75	1.25	1.77	123.32	0.3	0.35	0.86	0.392	0.641	NC
ENSG00000006459.11	KDM7A	203.61	55.56	148.13	108.57	125.69	189.46	13903.1	0.46	0.39	1.17	0.242	0.495	NC
ENSG00000006530.18	AGK	32.77	24.16	31.8	7.9	23.99	26.7	2399.36	-0.47	0.32	-1.46	0.143	0.371	NC
ENSG00000006534.16	ALDH3B1	35.83	4.04	44.86	46.3	56.09	109.74	4998.37	1.75	0.62	2.82	0.00482	0.0473	NC
ENSG00000006555.11	TTC22	17.8	8.52	18.83	2.47	8.22	6.61	975.86	-1.14	0.35	-3.3	0.000968	0.0157	NC
ENSG00000006576.16	PHTF2	40.31	22.18	44.12	19.11	34.33	44.32	3374.84	0.14	0.23	0.6	0.546	0.753	NC
ENSG00000006607.14	FARP2	21.67	9.8	21.43	7.95	21.6	25	1729.97	0.27	0.29	0.91	0.361	0.613	NC
ENSG00000006625.18	GGCT	2.87	2.7	3.09	2.38	4.34	5.74	363.41	0.69	0.33	2.09	0.0365	0.169	NC
ENSG00000006634.8	DBF4	20.85	14.48	24.37	5.85	14.21	16.1	1557.42	-0.53	0.27	-2	0.045	0.192	NC
ENSG00000006638.11	TBXA2R	1.93	1.61	4.15	2.67	1.39	4.37	281.66	0.51	0.55	0.93	0.354	0.607	NC
ENSG00000006652.14	IFRD1	195.22	36.25	99.42	48.44	48.97	89.18	8193.28	-0.4	0.49	-0.81	0.418	0.662	NC
ENSG00000006695.12	COX10	17.07	9.15	14.76	9.23	17.35	22.27	1501.74	0.49	0.23	2.15	0.0314	0.156	NC
ENSG00000006712.15	PAF1	45.12	23.86	36.49	20.79	32.26	40.26	3341.37	0.11	0.26	0.41	0.68	0.841	NC
ENSG00000006715.16	VPS41	34.95	10.82	35.23	18.97	28.09	44.4	2819.84	0.51	0.36	1.44	0.151	0.382	NC
ENSG00000006744.19	ELAC2	44.52	23.52	38.64	21.91	42.2	56.68	3771.74	0.41	0.23	1.81	0.0703	0.248	NC
ENSG00000006756.16	ARSD	18.83	5.93	23.67	11.11	22.81	43.19	1992.42	0.92	0.42	2.2	0.0276	0.143	NC
ENSG00000006757.12	PNPLA4	2.52	1.47	1.56	1.45	2.74	3.65	227.08	0.69	0.33	2.07	0.0388	0.176	NC
ENSG00000006831.10	ADIPOR2	73.26	25	67.85	38.11	51.18	72.25	5431.2	0.33	0.34	0.97	0.331	0.587	NC
ENSG00000007038.11	PRSS21	2.24	2.42	1.96	0.13	1.01	2.43	162.79	-1.05	0.69	-1.52	0.128	0.349	NC
ENSG00000007047.15	MARK4	33.95	15.92	44.86	17.24	25.93	39.53	2894.94	0.11	0.31	0.36	0.72	0.865	NC
ENSG00000007080.11	CCDC124	16.42	18	22.22	29.86	25.86	25.76	2640.32	0.91	0.5	1.84	0.0655	0.238	NC
ENSG00000007129.18	CEACAM21	13.22	10.8	9.91	4.02	12.84	8.62	1005.8	-0.26	0.42	-0.62	0.535	0.746	NC
ENSG00000007168.13	PAFAH1B1	106.11	51.64	95.33	46.33	72.57	110	7942.3	0.12	0.24	0.5	0.618	0.803	NC
ENSG00000007202.15	KIAA0100	176.61	57.6	148.2	112.34	169.62	241.04	15136.7	0.79	0.32	2.44	0.0148	0.0983	NC
ENSG00000007237.18	GAS7	248.11	23.49	209.95	221.06	200.49	437.56	22638.5	1.31	0.63	2.07	0.0383	0.174	NC
ENSG00000007255.10	TRAPPC6A	12.69	14.52	15.96	3.52	10.62	12.22	1156.94	-0.64	0.4	-1.63	0.103	0.31	NC
ENSG00000007264.15	MATK	94.62	49.67	110.26	6.26	35.72	20.82	4881.13	-1.82	0.47	-3.87	0.000109	0.0032	Down
ENSG00000007312.12	CD79B	10.47	9.11	9.5	2.89	12.6	17.39	1000.42	0.18	0.45	0.41	0.684	0.844	NC
ENSG00000007341.19	ST7L	11.23	5.85	9.65	4.9	6.14	9.53	789.94	-0.08	0.29	-0.27	0.784	0.9	NC
ENSG00000007350.17	TKTL1	18.66	5.89	18.72	0.41	5.36	1.37	743.05	-2.35	0.71	-3.29	0.000989	0.016	NC
ENSG00000007376.8	RPUSD1	14.23	9.23	16.13	8.22	17.21	20.01	1420.74	0.42	0.24	1.77	0.0761	0.259	NC
ENSG00000007392.16	LUC7L	90.09	62.19	98.37	25.55	55.59	75.58	6618.48	-0.5	0.25	-2.01	0.0446	0.191	NC
ENSG00000007402.11	CACNA2D2	36.3	15.17	41.3	2.59	8.14	7.5	1676.13	-2.09	0.35	-5.98	2.17e-09	4.65e-07	Down
ENSG00000007516.13	BAIAP3	24.91	3.14	15.44	1.54	3.15	15.44	900.3	-0.97	0.7	-1.38	0.167	0.404	NC
ENSG00000007520.4	TSR3	13.01	13.24	17.27	13.74	13.91	16.24	1582.29	0.34	0.43	0.81	0.421	0.664	NC
ENSG00000007541.16	PIGQ	18.72	11.45	14.78	19.18	20.12	19.15	1899.05	0.78	0.42	1.86	0.0625	0.231	NC
ENSG00000007545.15	CRAMP1	25.04	13.56	22.05	9.1	17.25	28.13	1872.04	0.04	0.26	0.15	0.881	0.95	NC
ENSG00000007923.16	DNAJC11	22.8	12.21	22.39	13.35	22.51	34.07	2118.44	0.53	0.23	2.27	0.0232	0.129	NC
ENSG00000007944.15	MYLIP	275.73	114.79	161.49	89	103.54	144.41	14782.7	-0.36	0.36	-1	0.318	0.573	NC
ENSG00000007968.7	E2F2	6.95	10.01	8.33	40.13	30.68	27.44	2583.39	2.33	0.59	3.97	7.1e-05	0.00231	Up
ENSG00000008018.9	PSMB1	62.8	30.3	52.4	42.13	66.83	92.03	5865.49	0.74	0.25	3.03	0.00244	0.0303	NC
ENSG00000008083.14	JARID2	109.42	27.49	89.49	57.59	68.88	114.66	7712.85	0.48	0.41	1.18	0.237	0.49	NC
ENSG00000008086.12	CDKL5	18.58	4.48	11.33	6.59	7.29	18.32	1063.56	0.22	0.45	0.48	0.628	0.808	NC
ENSG00000008128.23	CDK11A	30.07	8.86	16	10.58	16.2	16.19	1623.81	0.04	0.4	0.09	0.929	0.97	NC
ENSG00000008130.15	NADK	319.3	48.98	161.53	171.88	187.22	308.38	20033.9	0.78	0.52	1.5	0.133	0.356	NC
ENSG00000008226.20	DLEC1	12.37	3.95	10.46	2.44	5.53	5.77	633.99	-0.65	0.34	-1.93	0.0539	0.213	NC
ENSG00000008256.16	CYTH3	22.58	7.58	20.75	6.6	7.95	17.64	1312.31	-0.36	0.37	-0.96	0.336	0.591	NC
ENSG00000008277.14	ADAM22	8.66	3.14	6.56	1.03	2.99	2.39	384.63	-1.24	0.36	-3.39	0.000695	0.0125	NC
ENSG00000008282.8	SYPL1	17.23	12.71	22.45	12.35	20.13	29.65	1928.62	0.47	0.27	1.77	0.077	0.26	NC
ENSG00000008283.16	CYB561	30.38	14.01	25.16	4.56	24.59	9.62	1729.88	-0.6	0.52	-1.17	0.241	0.494	NC
ENSG00000008294.21	SPAG9	142.16	31	97.16	51.58	62.58	94.03	7750.22	0.04	0.43	0.09	0.928	0.97	NC
ENSG00000008300.17	CELSR3	11.12	6.01	9.84	2.87	7	11.84	774.69	-0.17	0.32	-0.54	0.588	0.782	NC
ENSG00000008311.15	AASS	5.91	6.62	5.54	2.84	2.65	2.11	463.49	-0.89	0.54	-1.63	0.103	0.309	NC
ENSG00000008323.15	PLEKHG6	3.68	0.76	1.73	1.26	1.62	1.22	170.98	-0.09	0.54	-0.16	0.875	0.948	NC
ENSG00000008324.11	SS18L2	12.5	6.53	9.44	3.45	8.09	9.11	800.5	-0.25	0.27	-0.92	0.357	0.61	NC
ENSG00000008382.15	MPND	6.4	3.5	6.26	6.72	8.83	11.42	757.47	1.06	0.29	3.63	0.000284	0.00661	Up
ENSG00000008394.13	MGST1	3.73	0.73	4.79	16.87	20.4	51.38	1680.33	3.6	0.53	6.77	1.33e-11	5.47e-09	Up
ENSG00000008405.12	CRY1	27.57	15.54	29.99	5.82	9.43	11.22	1596.74	-1.17	0.25	-4.67	3e-06	0.000185	Down
ENSG00000008438.5	PGLYRP1	6.11	1.43	3.17	1.1	0.88	1.2	218.93	-1.23	0.53	-2.32	0.0202	0.119	NC
ENSG00000008441.16	NFIX	4.66	30.39	6.58	24.61	32.92	6.96	2274.09	0.76	0.95	0.8	0.421	0.664	NC
ENSG00000008513.16	ST3GAL1	166.11	123.81	163.09	101.56	154.44	110.6	14410.7	0.03	0.39	0.09	0.932	0.971	NC
ENSG00000008516.17	MMP25	245.37	26.42	73.06	47.18	21.4	40.58	7132.09	-0.99	0.73	-1.36	0.175	0.415	NC
ENSG00000008517.16	IL32	246.64	290.74	346.94	39.78	260.35	89.75	21233.9	-1.07	0.59	-1.81	0.0698	0.246	NC
ENSG00000008710.19	PKD1	125.02	71.61	119.37	31.83	101.14	106.46	8934.05	-0.23	0.31	-0.75	0.454	0.688	NC
ENSG00000008838.20	MED24	53.46	27.66	44.52	23.82	47.39	66.96	4342.01	0.35	0.24	1.47	0.142	0.369	NC
ENSG00000008853.16	RHOBTB2	7.65	4.68	8.99	4.49	8.91	12.54	781.26	0.5	0.25	2.01	0.0447	0.191	NC
ENSG00000008869.12	HEATR5B	112.08	40.07	94.58	36.99	66.78	95.31	7157.63	-0.02	0.29	-0.08	0.938	0.974	NC
ENSG00000008952.17	SEC62	43.67	120.15	83.61	74.59	54.09	69.57	8610.35	-0.07	0.65	-0.11	0.912	0.964	NC
ENSG00000008988.9	RPS20	691.86	673.79	549.56	246.92	532.12	593.96	56194.5	-0.36	0.38	-0.95	0.342	0.596	NC
ENSG00000009307.16	CSDE1	542	354.39	505.15	424.43	533.98	727.11	53781.2	0.56	0.3	1.87	0.0617	0.23	NC
ENSG00000009335.18	UBE3C	84.5	41.35	86.7	48.38	80.66	109.02	7503.19	0.45	0.24	1.87	0.0613	0.229	NC
ENSG00000009413.15	REV3L	45.24	18.06	40.26	17.5	35.01	41.7	3219.47	0.15	0.27	0.55	0.579	0.776	NC
ENSG00000009694.13	TENM1	51.71	18.84	40.62	24.05	31.75	64.52	3777.09	0.39	0.34	1.17	0.242	0.495	NC
ENSG00000009724.17	MASP2	17.24	8.69	13.08	4.75	9.07	11.87	1052.78	-0.37	0.25	-1.46	0.144	0.372	NC
ENSG00000009780.15	FAM76A	17.26	9.86	21.79	6.84	12.06	15.23	1354.87	-0.24	0.26	-0.94	0.345	0.599	NC
ENSG00000009790.15	TRAF3IP3	252.3	169.58	203.39	56.32	182.33	182.22	17066.8	-0.44	0.34	-1.29	0.199	0.445	NC
ENSG00000009830.11	POMT2	13.06	5.06	10.95	4.8	8.4	14.46	911.87	0.17	0.3	0.58	0.565	0.766	NC
ENSG00000009844.16	VTA1	20.77	12.51	19.17	15.98	19.29	31.68	2054.68	0.63	0.29	2.14	0.0323	0.158	NC
ENSG00000009954.11	BAZ1B	78.64	58.25	95.39	42.12	71.55	96.19	7407.2	0.08	0.25	0.32	0.752	0.883	NC
ENSG00000010017.13	RANBP9	53.61	24.18	50.48	32.92	42.11	55.8	4397.14	0.38	0.3	1.27	0.205	0.454	NC
ENSG00000010030.14	ETV7	2.31	0.29	1.75	3.16	6.91	0.32	281.31	1.89	0.94	2.02	0.0438	0.189	NC
ENSG00000010072.16	SPRTN	16.15	7.13	15.87	7.12	8.78	11.74	1108.49	-0.14	0.32	-0.43	0.668	0.834	NC
ENSG00000010165.20	EEF1AKNMT	7.92	8.14	10.33	8.18	13.47	21.43	1192.13	0.86	0.34	2.54	0.0111	0.081	NC
ENSG00000010219.13	DYRK4	3.88	2.54	3.3	1.48	4.06	7.45	364.56	0.49	0.38	1.29	0.198	0.445	NC
ENSG00000010244.18	ZNF207	247.97	131.19	247.2	105.27	178.94	228.92	18816.5	-0.01	0.22	-0.06	0.953	0.98	NC
ENSG00000010256.11	UQCRC1	64.88	35.7	73.77	61.84	85.02	122.35	7626.84	0.93	0.27	3.45	0.000551	0.0107	NC
ENSG00000010270.13	STARD3NL	30.8	10.55	25.43	18.09	25.51	38.35	2480.78	0.63	0.32	1.96	0.0497	0.204	NC
ENSG00000010278.14	CD9	19.11	3.22	21.77	7.97	7.39	22	1272.08	0.14	0.57	0.24	0.813	0.916	NC
ENSG00000010292.13	NCAPD2	48.8	32.23	52.38	39.01	56.49	61.16	5051.3	0.54	0.29	1.84	0.0656	0.238	NC
ENSG00000010295.19	IFFO1	73.45	34.37	80.9	28.97	59.95	94.57	5967.44	0.18	0.28	0.64	0.522	0.737	NC
ENSG00000010310.9	GIPR	13.75	6.94	10.06	1.77	6.18	10.21	762.95	-0.67	0.41	-1.65	0.0982	0.301	NC
ENSG00000010318.21	PHF7	7.65	4.96	6.71	2.48	4.93	8.21	569.87	-0.16	0.29	-0.53	0.595	0.787	NC
ENSG00000010322.16	NISCH	175.63	90.99	161.74	102.48	126.3	205.18	14551.8	0.32	0.28	1.12	0.262	0.516	NC
ENSG00000010327.10	STAB1	198.33	8.68	192.06	380.95	338.14	489.68	29521.2	2.2	0.78	2.83	0.00471	0.0466	NC
ENSG00000010361.14	FUZ	18.77	6.59	10.86	6.88	8.11	10.71	1031.96	-0.11	0.38	-0.3	0.765	0.89	NC
ENSG00000010404.18	IDS	144.6	20.06	77.32	27.41	49	47.49	5664.58	-0.53	0.52	-1.01	0.314	0.568	NC
ENSG00000010539.11	ZNF200	9.53	3.43	5.2	2.16	3.53	4.12	452.1	-0.57	0.36	-1.6	0.11	0.32	NC
ENSG00000010610.10	CD4	178.49	98.23	209.5	36.43	174.68	109.47	12844.8	-0.4	0.43	-0.92	0.356	0.608	NC
ENSG00000010626.15	LRRC23	3.86	3.48	4.26	1.03	2.42	3.85	309.46	-0.58	0.35	-1.63	0.104	0.31	NC
ENSG00000010671.15	BTK	60.68	11.14	61.2	74.2	68.64	150.34	7327.41	1.57	0.52	3.02	0.00254	0.0312	NC
ENSG00000010704.18	HFE	5.08	0.86	5.82	4.66	8.84	9.42	582.64	1.38	0.52	2.67	0.00755	0.0633	NC
ENSG00000010803.16	SCMH1	13.5	8.86	13.72	4.22	11.48	15.12	1083.01	-0.08	0.29	-0.28	0.779	0.897	NC
ENSG00000010810.17	FYN	258.39	162.04	312.41	84.85	158.84	175.04	18818.8	-0.54	0.25	-2.18	0.0295	0.15	NC
ENSG00000010818.10	HIVEP2	130.29	59.76	94.77	16.96	59.45	38.12	6338.76	-1.07	0.39	-2.77	0.00569	0.0529	NC
ENSG00000011007.12	ELOA	40.92	15.59	41.92	18.53	28.32	52.98	3195.97	0.29	0.32	0.91	0.365	0.617	NC
ENSG00000011009.11	LYPLA2	59.83	29.95	50.87	27.39	46.3	53.66	4481.79	0.15	0.25	0.59	0.554	0.759	NC
ENSG00000011021.23	CLCN6	41.07	13.3	36.92	22.5	48.11	64.31	3688.6	0.84	0.33	2.59	0.00973	0.0748	NC
ENSG00000011028.14	MRC2	1.43	12.5	1.17	1.83	10.66	1.03	572.21	-0.34	1.1	-0.31	0.755	0.884	NC
ENSG00000011105.14	TSPAN9	10.09	0.41	11.27	10.37	2	16.03	860.95	1	0.93	1.07	0.287	0.543	NC
ENSG00000011114.15	BTBD7	36.88	18.06	39.26	17.74	25.92	45.02	2995.63	0.18	0.27	0.65	0.514	0.732	NC
ENSG00000011132.12	APBA3	28.71	34.75	21.73	7.73	22.7	20.28	2346.75	-0.7	0.47	-1.48	0.14	0.366	NC
ENSG00000011143.16	MKS1	5.21	2.7	4.24	1.47	4.18	5.74	377.28	0.06	0.32	0.19	0.852	0.936	NC
ENSG00000011198.10	ABHD5	82.52	10.62	52.34	35.08	21.92	40.24	4009.76	0.01	0.62	0.02	0.985	0.994	NC
ENSG00000011243.18	AKAP8L	51.14	32.22	50.02	29.56	43.34	55.13	4448.4	0.22	0.26	0.84	0.4	0.648	NC
ENSG00000011258.16	MBTD1	55.1	28.07	50.93	23	33.45	53.23	4015.62	-0.02	0.25	-0.09	0.93	0.971	NC
ENSG00000011260.14	UTP18	23.12	20.28	31.38	12.95	19.93	29.77	2312.66	-0.05	0.3	-0.15	0.88	0.95	NC
ENSG00000011275.18	RNF216	117.41	88.32	104.97	29.59	58.12	80.26	7889.56	-0.73	0.28	-2.58	0.00977	0.075	NC
ENSG00000011295.16	TTC19	32.82	24.66	42.82	12.78	23.95	38.62	2866.2	-0.24	0.28	-0.84	0.399	0.646	NC
ENSG00000011304.20	PTBP1	181.79	86.08	182.85	128.8	204.78	240.71	17423.9	0.67	0.26	2.55	0.0107	0.0794	NC
ENSG00000011376.12	LARS2	11.35	5.05	12.95	6.35	13.84	14.08	1052.22	0.52	0.29	1.77	0.077	0.26	NC
ENSG00000011405.13	PIK3C2A	53.55	24.86	51.83	27.43	41.03	74.74	4483.57	0.39	0.28	1.4	0.162	0.398	NC
ENSG00000011422.12	PLAUR	191.24	16.21	103.97	56.55	56.43	112.44	8430.14	0	0.63	0.01	0.994	0.997	NC
ENSG00000011426.11	ANLN	0.63	0.25	1	1.1	1.83	3.51	138.83	2.05	0.43	4.76	1.91e-06	0.000129	Up
ENSG00000011451.19	WIZ	31.27	17.94	38.19	17.06	32.16	35.51	2866.04	0.24	0.26	0.93	0.354	0.607	NC
ENSG00000011454.17	RABGAP1	32.22	18.01	36.98	19.75	28.72	53.23	3122.82	0.46	0.28	1.65	0.0988	0.302	NC
ENSG00000011478.12	QPCTL	5.39	3.58	5.9	2.06	5.64	10.4	525.74	0.38	0.37	1.02	0.31	0.565	NC
ENSG00000011485.15	PPP5C	47.4	20.91	37.77	17.89	43.96	60.75	3692.71	0.41	0.29	1.42	0.155	0.388	NC
ENSG00000011523.14	CEP68	30.94	23.59	32.98	10.23	19.02	19.22	2270.89	-0.61	0.29	-2.14	0.032	0.157	NC
ENSG00000011566.15	MAP4K3	12.44	6.48	14.21	6.96	12.36	15.56	1129.19	0.36	0.25	1.43	0.154	0.386	NC
ENSG00000011590.14	ZBTB32	1.27	1.01	1.04	1.11	3.36	5.48	216.72	1.63	0.42	3.87	0.00011	0.00323	Up
ENSG00000011600.11	TYROBP	301.81	43.19	222.32	122.47	218.8	341.77	19865.5	0.63	0.51	1.23	0.218	0.468	NC
ENSG00000011638.10	TMEM159	6.7	5.16	10.42	5.52	6.92	11.57	785.28	0.38	0.34	1.13	0.257	0.511	NC
ENSG00000012048.22	BRCA1	5.93	1.72	4.77	3.96	7.59	9.49	557.11	1.08	0.35	3.1	0.00197	0.0261	NC
ENSG00000012061.15	ERCC1	31.75	15.76	29.95	19.72	28.88	48.12	2908.51	0.58	0.26	2.25	0.0242	0.132	NC
ENSG00000012124.17	CD22	35.93	23.48	32.19	9.29	41.56	61.76	3228.51	0.34	0.44	0.78	0.436	0.675	NC
ENSG00000012171.20	SEMA3B	2.59	0.85	1.87	0.66	0.84	1.09	126.7	-0.66	0.39	-1.68	0.0922	0.29	NC
ENSG00000012174.12	MBTPS2	5.85	3.57	7.88	4.43	7.37	10.71	666.23	0.64	0.28	2.32	0.0205	0.12	NC
ENSG00000012211.13	PRICKLE3	3.25	1.63	5.35	2.89	5.07	7.56	425.79	0.89	0.36	2.47	0.0134	0.092	NC
ENSG00000012223.13	LTF	19.69	24.98	38.77	1.11	5.65	17.82	1698.3	-1.88	0.66	-2.86	0.00429	0.0438	NC
ENSG00000012232.9	EXTL3	91.92	20.71	65.71	26.42	41.35	58.23	4824.85	-0.13	0.41	-0.33	0.74	0.876	NC
ENSG00000012660.14	ELOVL5	176.22	58.09	117.5	50.73	95.37	114.36	9870.43	-0.13	0.32	-0.4	0.693	0.849	NC
ENSG00000012779.11	ALOX5	250.28	29.38	144.47	180.15	178.48	374.25	19442.9	1.23	0.58	2.14	0.0321	0.158	NC
ENSG00000012817.15	KDM5D	180.41	82.13	138.27	51.57	153.96	232.9	13310.7	0.27	0.35	0.79	0.429	0.67	NC
ENSG00000012822.16	CALCOCO1	187.48	69.33	136.84	68.84	105.09	152.52	11765.9	0.04	0.3	0.13	0.9	0.959	NC
ENSG00000012963.15	UBR7	16.05	10.16	14.42	8.24	17.08	19.91	1440.25	0.37	0.25	1.49	0.137	0.362	NC
ENSG00000012983.11	MAP4K5	46.48	23.41	50.55	26.19	29.73	41.06	3672.36	0.06	0.33	0.17	0.862	0.941	NC
ENSG00000013016.16	EHD3	18.92	3.64	20.21	22.24	9.04	41.33	1993.48	1.24	0.64	1.94	0.0526	0.21	NC
ENSG00000013275.8	PSMC4	47.89	21.06	40.13	23.92	39.95	51.35	3735.1	0.37	0.25	1.47	0.142	0.37	NC
ENSG00000013288.9	MAN2B2	102.05	56.39	96.97	41.18	82.39	98.2	7867.93	0.04	0.22	0.17	0.862	0.941	NC
ENSG00000013306.16	SLC25A39	65.83	800.36	39.98	2661.72	660.31	47.27	116287	2.29	1.75	1.31	0.191	0.436	NC
ENSG00000013364.19	MVP	206.24	104	171.84	97.93	203.56	144.83	15751.9	0.21	0.34	0.63	0.532	0.743	NC
ENSG00000013374.16	NUB1	77.94	52.71	76.3	36.84	62.38	62.99	6265.22	-0.08	0.28	-0.27	0.787	0.902	NC
ENSG00000013375.16	PGM3	16.06	9.54	13.01	5.21	12.63	19.11	1225.38	0.08	0.3	0.25	0.801	0.91	NC
ENSG00000013392.8	RWDD2A	4.24	2.61	2.88	1.15	2.31	4.52	286.89	-0.18	0.37	-0.48	0.629	0.809	NC
ENSG00000013441.16	CLK1	675.07	281.32	481.2	166.96	289.55	389.76	36781.1	-0.49	0.27	-1.81	0.0707	0.248	NC
ENSG00000013503.10	POLR3B	6.33	3.24	5.45	2.23	4.39	5.94	450.46	-0.03	0.25	-0.12	0.903	0.96	NC
ENSG00000013523.10	ANGEL1	20.74	12.72	20.6	7.65	17.14	24.39	1681.29	0.04	0.25	0.15	0.88	0.95	NC
ENSG00000013561.18	RNF14	10.18	13.81	10.5	24.36	18.38	13.04	1842.55	1.1	0.62	1.77	0.0774	0.261	NC
ENSG00000013563.14	DNASE1L1	12.41	4.67	10.33	9.45	13.33	22.45	1222.12	1.02	0.31	3.31	0.000918	0.0152	NC
ENSG00000013573.17	DDX11	14.11	8.52	11.08	4.79	33.12	19.66	1491.73	0.89	0.51	1.74	0.0814	0.269	NC
ENSG00000013583.10	HEBP1	11.4	5.18	13.8	22.43	18.2	23.52	1776.2	1.57	0.45	3.5	0.000468	0.00949	Up
ENSG00000013619.14	MAMLD1	1.77	0.6	2.3	1.63	0.93	0.27	137.9	0.09	0.81	0.1	0.917	0.965	NC
ENSG00000013725.14	CD6	212.35	238.02	233.42	22.25	144.69	51.04	15077.5	-1.56	0.59	-2.64	0.00831	0.0672	NC
ENSG00000013810.19	TACC3	96.81	48.87	69.23	56.66	76.67	126.09	8025	0.53	0.29	1.82	0.0689	0.245	NC
ENSG00000014123.10	UFL1	33.93	16.29	35.4	14.49	25.77	36.75	2652.39	0.11	0.24	0.45	0.652	0.825	NC
ENSG00000014138.9	POLA2	3.01	1.87	2.66	1.05	2.6	3.71	242.24	0.11	0.31	0.35	0.723	0.867	NC
ENSG00000014164.7	ZC3H3	26.7	15.42	27.52	19.18	20.77	29.94	2412.05	0.35	0.33	1.08	0.282	0.537	NC
ENSG00000014216.15	CAPN1	129.85	62.12	137.18	118.28	141.21	203.4	13708.5	0.85	0.31	2.73	0.00641	0.0571	NC
ENSG00000014257.16	ACPP	26.24	1.58	12.29	14.49	19.61	28.12	1696.42	1.11	0.68	1.63	0.102	0.308	NC
ENSG00000014641.19	MDH1	38.94	27.77	35.55	26.25	49.56	64.72	4124.11	0.65	0.26	2.49	0.0126	0.0886	NC
ENSG00000014824.14	SLC30A9	31.68	18.27	35.62	18.44	30.11	41.49	2932.91	0.34	0.24	1.44	0.15	0.381	NC
ENSG00000014914.21	MTMR11	17.43	1.63	16.19	5.21	20.37	19.09	1234.4	0.68	0.64	1.05	0.293	0.548	NC
ENSG00000014919.12	COX15	13.39	7.64	13.34	8.91	14.24	22.29	1338.51	0.64	0.24	2.66	0.00781	0.0646	NC
ENSG00000015133.19	CCDC88C	266.12	148.05	344.04	86.42	173.03	203.37	19671.5	-0.44	0.26	-1.7	0.0888	0.284	NC
ENSG00000015153.14	YAF2	33.72	15.88	38.9	11.88	21.9	22.07	2346.03	-0.34	0.29	-1.16	0.245	0.498	NC
ENSG00000015171.19	ZMYND11	65.24	44.09	71.66	15.75	43.59	42.01	4579.59	-0.64	0.29	-2.24	0.0253	0.136	NC
ENSG00000015285.10	WAS	159.24	76.29	159.04	80.78	118.35	156.46	12506.4	0.17	0.26	0.64	0.525	0.739	NC
ENSG00000015475.18	BID	60.86	15.49	41.43	24.19	45.41	60.02	4006.32	0.46	0.37	1.24	0.216	0.466	NC
ENSG00000015479.19	MATR3	10.56	11.17	31.36	5.33	8.7	10.06	1251.4	-0.84	0.45	-1.85	0.0639	0.234	NC
ENSG00000015532.10	XYLT2	23.87	17.24	25.73	9.28	19.87	27.02	2024.63	-0.08	0.26	-0.31	0.756	0.884	NC
ENSG00000015568.13	RGPD5	57.08	54.51	71.72	17.55	44.04	47.96	4855.38	-0.6	0.33	-1.84	0.0653	0.237	NC
ENSG00000015676.18	NUDCD3	53.65	34.98	54.7	21.92	43.59	51.51	4318.84	-0.07	0.23	-0.3	0.762	0.888	NC
ENSG00000016864.18	GLT8D1	21.03	12.95	18.36	9.78	18.15	29.84	1816.83	0.32	0.27	1.19	0.235	0.487	NC
ENSG00000017260.19	ATP2C1	60.77	28.58	57.98	31.44	50.89	69.02	4962.66	0.33	0.24	1.35	0.178	0.419	NC
ENSG00000017483.15	SLC38A5	12.92	19.81	13.12	96.53	26.45	17.9	4548.7	2.24	0.86	2.6	0.00926	0.0722	NC
ENSG00000017797.13	RALBP1	83.43	67.55	76.09	56.62	57.48	72.4	7343.58	0.04	0.4	0.1	0.924	0.968	NC
ENSG00000018189.13	RUFY3	45.41	18.72	50.36	29.34	50.39	88.07	4611.53	0.81	0.31	2.61	0.00908	0.0713	NC
ENSG00000018280.17	SLC11A1	434.71	29.27	219.9	466.98	193.76	678.91	36186.4	1.56	0.76	2.06	0.0394	0.177	NC
ENSG00000018510.16	AGPS	44.11	17.42	45.9	26.2	38.49	56.79	3797.12	0.5	0.3	1.66	0.0959	0.297	NC
ENSG00000018610.14	CXorf56	9.69	5.73	12.29	6.32	9.85	14.27	971.66	0.41	0.27	1.53	0.126	0.345	NC
ENSG00000018699.13	TTC27	15.35	10.26	13.46	6.69	14.74	17.92	1306.01	0.19	0.26	0.72	0.471	0.701	NC
ENSG00000018869.16	ZNF582	1.41	0.66	1.43	0.51	1.36	1.8	114.83	0.27	0.35	0.78	0.433	0.673	NC
ENSG00000019102.12	VSIG2	11.21	0.87	14.81	5.17	3.07	14.64	766.71	0.18	0.77	0.24	0.812	0.916	NC
ENSG00000019169.10	MARCO	6.26	0.52	9.95	14.21	42.75	18.65	1642.03	2.67	0.75	3.56	0.000378	0.00818	Up
ENSG00000019485.13	PRDM11	15.15	7.05	13.61	3.04	7.17	9.97	884.03	-0.62	0.27	-2.27	0.0234	0.13	NC
ENSG00000019582.15	CD74	1406.37	476.5	1592.02	523.22	2329.92	2345.46	136614	0.79	0.44	1.79	0.0732	0.253	NC
ENSG00000019991.18	HGF	5.04	0.66	5.54	9.69	9.58	19.67	880.29	2.25	0.59	3.81	0.000138	0.00381	Up
ENSG00000019995.6	ZRANB1	23.65	13.29	18.06	24.8	16.53	19.28	2167.95	0.64	0.51	1.26	0.208	0.457	NC
ENSG00000020129.16	NCDN	15.14	11.81	16.12	11.33	18.22	26.62	1693.54	0.59	0.27	2.13	0.033	0.16	NC
ENSG00000020181.18	ADGRA2	4.96	0.84	7.2	4.31	10.1	6.42	569.42	1.14	0.59	1.93	0.0532	0.212	NC
ENSG00000020256.20	ZFP64	9.18	6.06	10.46	3.96	8.71	12.73	833.89	0.16	0.27	0.59	0.556	0.76	NC
ENSG00000020426.11	MNAT1	3.15	2.36	4	1.22	3.01	3.68	284.67	-0.09	0.3	-0.3	0.764	0.889	NC
ENSG00000020577.13	SAMD4A	6.91	1.21	6.67	5.18	10.83	9.17	672.22	1.19	0.5	2.38	0.0174	0.108	NC
ENSG00000020633.18	RUNX3	391.68	269.31	543.59	46.28	172.14	133.36	24480.2	-1.58	0.37	-4.23	2.33e-05	0.000981	Down
ENSG00000020922.12	MRE11	52.47	34.61	47.72	22.61	37.56	71.02	4378.75	0.12	0.29	0.42	0.675	0.838	NC
ENSG00000021300.14	PLEKHB1	12.08	21.68	11.78	2.19	9.97	5.23	1113.59	-1.4	0.61	-2.3	0.0214	0.123	NC
ENSG00000021355.13	SERPINB1	147.49	46.03	123.02	243.45	144.65	356.8	19430.3	1.7	0.49	3.46	0.000543	0.0105	NC
ENSG00000021574.12	SPAST	35.86	14.8	32.74	15.41	21.6	30.85	2490.3	0.03	0.29	0.1	0.917	0.965	NC
ENSG00000021762.20	OSBPL5	73.53	29.84	78.09	16.88	43.37	55.38	4651.03	-0.41	0.31	-1.33	0.183	0.426	NC
ENSG00000021776.11	AQR	72.58	26.9	58.05	31.6	56.34	79.21	5308.14	0.37	0.28	1.3	0.193	0.439	NC
ENSG00000022267.19	FHL1	19.3	12.35	20.68	3.32	5.01	14.84	1187.48	-1.06	0.4	-2.67	0.00764	0.0638	NC
ENSG00000022277.12	RTF2	72.34	30.11	51.34	46.48	54.01	78.44	5715.5	0.57	0.33	1.71	0.0875	0.281	NC
ENSG00000022556.16	NLRP2	11.74	1.36	11.05	3.06	9.67	3.15	629.72	-0.12	0.68	-0.17	0.861	0.941	NC
ENSG00000022567.9	SLC45A4	108.38	12.17	37.26	9.19	14.83	12.71	2878.91	-1.61	0.6	-2.67	0.00747	0.0628	NC
ENSG00000022840.16	RNF10	176.11	297.94	135.65	1659.2	541.99	166.97	75081.4	2.56	0.94	2.72	0.00662	0.0583	NC
ENSG00000022976.15	ZNF839	16.07	7.78	11.76	5.16	10.78	13.67	1065.06	-0.04	0.26	-0.16	0.872	0.946	NC
ENSG00000023041.11	ZDHHC6	43.96	22.97	34.96	17.42	36.4	47.79	3346.69	0.21	0.24	0.85	0.396	0.644	NC
ENSG00000023171.18	GRAMD1B	22.1	6.94	23.13	13.44	28.79	24.5	1982.26	0.72	0.38	1.91	0.0562	0.218	NC
ENSG00000023191.17	RNH1	108.9	49.3	113.98	92.37	134.25	211.11	11997.3	0.98	0.27	3.57	0.000352	0.00779	NC
ENSG00000023228.14	NDUFS1	36.34	20.16	38.39	26.98	37.71	64.82	3777.41	0.71	0.26	2.68	0.00747	0.0628	NC
ENSG00000023287.13	RB1CC1	96.28	44.34	88.83	52.7	50.14	72.68	6899.94	0.02	0.37	0.06	0.956	0.982	NC
ENSG00000023318.8	ERP44	69.64	25.94	57.11	51.46	67.27	111.44	6473.65	0.91	0.31	2.91	0.00364	0.0395	NC
ENSG00000023330.15	ALAS1	20.93	6.15	16.94	15.9	20.63	36.41	1963.88	1.07	0.37	2.91	0.00363	0.0395	NC
ENSG00000023445.14	BIRC3	81.94	83.57	79.05	25.9	74.75	65.99	6959.59	-0.44	0.39	-1.14	0.256	0.51	NC
ENSG00000023516.9	AKAP11	93.21	41.94	86.83	25.04	71.18	78.64	6331.13	-0.13	0.29	-0.43	0.667	0.834	NC
ENSG00000023572.9	GLRX2	14.07	6.87	12.52	4.81	8.58	11.92	957.24	-0.15	0.24	-0.63	0.527	0.74	NC
ENSG00000023608.5	SNAPC1	0.99	1.32	1.21	0.65	0.74	1.37	109.94	-0.2	0.47	-0.41	0.679	0.84	NC
ENSG00000023697.13	DERA	13.81	6.36	14.74	19.87	17.29	31.73	1856.63	1.37	0.38	3.57	0.00036	0.0079	Up
ENSG00000023734.11	STRAP	64.68	47.32	72	42.26	55.21	70.97	6069.11	0.16	0.3	0.54	0.591	0.785	NC
ENSG00000023839.12	ABCC2	6.73	2.76	4.92	1.71	3.76	4.87	396.27	-0.24	0.3	-0.83	0.408	0.654	NC
ENSG00000023892.11	DEF6	139.33	105.68	133.01	42.67	109.62	110.58	10620.7	-0.36	0.3	-1.2	0.232	0.484	NC
ENSG00000023902.14	PLEKHO1	97.51	39.09	119.25	52.91	103.98	101.46	8485.98	0.36	0.33	1.08	0.282	0.538	NC
ENSG00000023909.10	GCLM	8.7	8.02	14.44	5.49	6.55	7.68	871.04	-0.33	0.39	-0.85	0.393	0.642	NC
ENSG00000024048.10	UBR2	258.29	61.3	155.8	83.89	115.12	151.06	13376.8	-0.04	0.41	-0.1	0.917	0.965	NC
ENSG00000024862.17	CCDC28A	16.29	8.09	13.97	16.01	14.88	21.42	1620.01	0.85	0.38	2.24	0.0252	0.136	NC
ENSG00000025039.15	RRAGD	12.93	3.23	8.2	5.58	9.37	10.85	826.49	0.45	0.39	1.15	0.249	0.502	NC
ENSG00000025156.13	HSF2	25.29	13.08	19.32	7.78	15.16	20.87	1656.39	-0.18	0.25	-0.72	0.474	0.704	NC
ENSG00000025293.17	PHF20	73.55	48.17	74.92	24.69	42.72	64.91	5391.67	-0.37	0.24	-1.54	0.124	0.342	NC
ENSG00000025434.19	NR1H3	4.3	1.39	4.05	4.04	3.56	5.79	405.12	0.91	0.43	2.09	0.0363	0.169	NC
ENSG00000025708.14	TYMP	188.86	22.16	149.45	275.74	374.39	204.62	22691.9	1.86	0.64	2.89	0.00381	0.0406	NC
ENSG00000025770.19	NCAPH2	55.1	29.4	41.43	14.9	37.94	37.38	3532.77	-0.27	0.29	-0.93	0.354	0.607	NC
ENSG00000025772.8	TOMM34	7.86	4.96	8.8	5.29	7.76	11.92	785.7	0.46	0.26	1.77	0.0762	0.259	NC
ENSG00000025796.14	SEC63	66.02	47.66	78.47	39.84	57.99	98.14	6503.36	0.25	0.27	0.9	0.367	0.619	NC
ENSG00000025800.14	KPNA6	63.16	36.01	62.97	32.31	50.23	65.5	5199.69	0.15	0.24	0.62	0.535	0.745	NC
ENSG00000026025.16	VIM	743.54	193.98	656.52	659.42	794.2	1357.57	74807.7	1.2	0.4	2.98	0.00287	0.0337	NC
ENSG00000026036.22	RTEL1-TNFRSF6B	8.01	3.25	6.56	2.78	6.9	8.31	577.64	0.25	0.3	0.83	0.406	0.652	NC
ENSG00000026103.22	FAS	50.97	11.78	34.04	18.41	28.25	37.24	2925.4	0.17	0.4	0.43	0.67	0.836	NC
ENSG00000026297.15	RNASET2	284.63	50.92	143.3	92.16	104.6	151.43	13406.9	-0.01	0.49	-0.02	0.983	0.993	NC
ENSG00000026508.18	CD44	525.86	245.9	641.6	204.74	431.71	437.01	40361.3	-0.09	0.29	-0.32	0.747	0.88	NC
ENSG00000026652.15	AGPAT4	77.25	14.04	75.98	17.59	29.44	48	4000.68	-0.46	0.48	-0.96	0.338	0.593	NC
ENSG00000026751.17	SLAMF7	75.51	37.54	76.49	11.38	68.92	78.42	5389.3	-0.15	0.47	-0.33	0.744	0.878	NC
ENSG00000026950.17	BTN3A1	491.89	142.14	309.23	74.71	210.47	181.54	21978	-0.72	0.38	-1.87	0.0618	0.23	NC
ENSG00000027001.10	MIPEP	3.79	2.94	4.79	2.01	3.91	5.29	378.04	0.16	0.28	0.56	0.576	0.774	NC
ENSG00000027075.15	PRKCH	193.85	114.92	186.56	27.68	107.78	72.26	11230.8	-1.06	0.38	-2.77	0.00569	0.0529	NC
ENSG00000027697.14	IFNGR1	103.86	18.16	55.26	111.73	78.91	214.07	10170.1	1.63	0.55	2.97	0.00296	0.0344	NC
ENSG00000027847.14	B4GALT7	16.75	11.64	19.96	6.42	14.74	18.15	1435.16	-0.11	0.26	-0.42	0.676	0.839	NC
ENSG00000027869.11	SH2D2A	37.75	19.53	51.21	4.02	15.54	10.75	2137.5	-1.6	0.4	-3.95	7.91e-05	0.00252	Down
ENSG00000028116.17	VRK2	18.03	5.13	17.83	12.52	20.16	22.47	1617.08	0.82	0.38	2.15	0.0314	0.156	NC
ENSG00000028137.19	TNFRSF1B	450.51	115.7	515.86	220.56	389.3	444.96	34648.2	0.35	0.42	0.84	0.402	0.649	NC
ENSG00000028203.18	VEZT	16.14	10.28	21.81	9.01	15.77	25.01	1609.78	0.27	0.27	0.98	0.325	0.581	NC
ENSG00000028277.21	POU2F2	115.64	93.14	184.86	66.49	139.02	188.27	12975.4	0.19	0.3	0.64	0.521	0.737	NC
ENSG00000028310.18	BRD9	69.56	44.91	78.75	25.98	54.67	70.03	5625.46	-0.15	0.23	-0.65	0.516	0.734	NC
ENSG00000028528.15	SNX1	136.07	69.01	124.61	97.6	128.07	210.39	12992.4	0.69	0.27	2.54	0.0112	0.0816	NC
ENSG00000028839.10	TBPL1	20.15	10.42	15.96	11.84	14.72	18.93	1581.8	0.3	0.31	0.96	0.339	0.594	NC
ENSG00000029153.14	ARNTL2	0.63	0.14	0.89	1.25	3.09	2.38	146	2.42	0.52	4.65	3.32e-06	0.000202	Up
ENSG00000029363.17	BCLAF1	639.24	206.9	468.87	207.65	314.76	404.5	36366	-0.15	0.33	-0.47	0.639	0.816	NC
ENSG00000029364.12	SLC39A9	35.49	14.46	33.49	18.49	34.82	51.37	3077.11	0.59	0.27	2.16	0.0312	0.155	NC
ENSG00000029534.20	ANK1	8.62	25.22	12.19	152.59	52.03	8.63	6702.58	2.79	1.03	2.71	0.00683	0.0592	NC
ENSG00000029639.11	TFB1M	6.57	3.92	5.26	2.51	5.47	6.69	503.42	0.09	0.27	0.33	0.738	0.875	NC
ENSG00000029725.17	RABEP1	48.5	29.35	48.53	24.24	38.96	54.55	4078.08	0.15	0.23	0.64	0.524	0.739	NC
ENSG00000029993.15	HMGB3	4.25	0.99	6.6	7.31	7.44	13.15	694.11	1.69	0.53	3.19	0.00142	0.0209	NC
ENSG00000030066.13	NUP160	52.3	33.49	45.14	17.7	38.99	45.73	3854.73	-0.16	0.26	-0.63	0.527	0.741	NC
ENSG00000030110.13	BAK1	40.21	12.49	31.68	16.6	54.7	96.54	3933.99	1.15	0.44	2.64	0.00822	0.0668	NC
ENSG00000030419.16	IKZF2	68.93	34.27	67.97	6.59	15.16	17.5	3261.8	-1.89	0.24	-7.71	1.22e-14	1.39e-11	Down
ENSG00000030582.18	GRN	378.47	45.93	412.99	455.6	758.87	972.45	51387.2	1.82	0.58	3.15	0.00161	0.0227	NC
ENSG00000031003.10	FAM13B	50.7	20.99	51.15	20.25	33.99	45.42	3619.18	0	0.27	0.01	0.989	0.996	NC
ENSG00000031081.11	ARHGAP31	25.9	7.03	31.33	40.29	36.32	79.36	3839.11	1.69	0.47	3.59	0.000327	0.00742	Up
ENSG00000031691.7	CENPQ	0.77	1.51	1.77	0.63	1.3	1.49	129.06	-0.13	0.51	-0.26	0.795	0.906	NC
ENSG00000031698.13	SARS	69.15	53.37	75.6	42.53	67.54	94.74	6839.96	0.26	0.27	0.99	0.324	0.579	NC
ENSG00000031823.14	RANBP3	49.79	29.02	47.69	23.08	43.19	52.07	4078.27	0.15	0.22	0.68	0.498	0.721	NC
ENSG00000032219.19	ARID4A	83.57	65.31	98.31	27.51	41.7	58.17	6205.33	-0.72	0.27	-2.63	0.00848	0.0681	NC
ENSG00000032389.12	EIPR1	15.1	10.98	15.49	8.27	16.82	20.52	1465.19	0.33	0.26	1.29	0.198	0.445	NC
ENSG00000032444.16	PNPLA6	111.67	52.65	129.98	69	108.13	108.42	9793.68	0.32	0.31	1.02	0.307	0.562	NC
ENSG00000032742.17	IFT88	10.89	6.79	9.99	4.46	6.29	10.54	813.35	-0.15	0.27	-0.54	0.591	0.785	NC
ENSG00000033011.12	ALG1	4.51	2.55	6.3	3.75	7.44	11.37	592.84	0.98	0.3	3.26	0.00111	0.0174	NC
ENSG00000033030.14	ZCCHC8	45.59	21.11	40.6	24.78	33.3	47.17	3572.78	0.29	0.28	1.05	0.293	0.549	NC
ENSG00000033050.9	ABCF2	6.89	5.87	6.77	4.17	6.64	10.63	696.09	0.3	0.32	0.94	0.346	0.6	NC
ENSG00000033100.16	CHPF2	74.7	33.63	62.44	37.66	66.26	90.18	6051.07	0.45	0.24	1.86	0.0625	0.231	NC
ENSG00000033122.20	LRRC7	2.86	1.61	2.19	0.87	1.87	2.37	192.65	-0.19	0.3	-0.63	0.531	0.743	NC
ENSG00000033170.16	FUT8	9.97	6.44	7.92	4.28	13.22	12.15	898.49	0.45	0.34	1.33	0.184	0.427	NC
ENSG00000033178.13	UBA6	48.42	22.67	48.74	21.65	37.43	48.37	3737.64	0.13	0.24	0.54	0.593	0.786	NC
ENSG00000033327.13	GAB2	183.09	13.05	100.01	78.04	79.49	120.25	9377.4	0.44	0.66	0.66	0.508	0.728	NC
ENSG00000033627.16	ATP6V0A1	52.18	9.8	41.03	49.1	64.76	116.48	5615.64	1.54	0.46	3.32	0.0009	0.0149	NC
ENSG00000033800.13	PIAS1	102.13	32.07	77.94	50.66	65.29	114.31	7285.81	0.45	0.35	1.28	0.199	0.446	NC
ENSG00000033867.16	SLC4A7	86.36	49.72	95.99	15.27	49.45	38.92	5343.79	-0.94	0.33	-2.83	0.00471	0.0466	NC
ENSG00000034053.14	APBA2	41.36	67.74	35.34	14.72	34.58	45.65	4198.79	-0.63	0.52	-1.21	0.226	0.477	NC
ENSG00000034152.19	MAP2K3	113.04	63.12	102.12	140.48	121.31	106.48	12161.4	0.9	0.48	1.89	0.0591	0.224	NC
ENSG00000034510.6	TMSB10	509.18	472.51	645.4	361.83	647.94	777.35	58485.4	0.33	0.3	1.11	0.269	0.524	NC
ENSG00000034533.11	ASTE1	11.27	6.03	9.48	2.37	6.23	7.2	682.94	-0.57	0.28	-2.04	0.041	0.182	NC
ENSG00000034677.13	RNF19A	127.25	52.57	116.78	58.85	88.11	103.73	9097.65	0.11	0.29	0.36	0.715	0.862	NC
ENSG00000034693.15	PEX3	6.07	3.4	4.99	1.61	4.37	5.54	419.3	-0.17	0.3	-0.56	0.578	0.775	NC
ENSG00000034713.8	GABARAPL2	77.31	43.86	54.91	80.17	101.59	58.48	7758.62	0.89	0.48	1.84	0.0657	0.238	NC
ENSG00000035115.22	SH3YL1	30.27	44.57	25.94	7.76	26.93	22.3	2745.87	-0.82	0.52	-1.57	0.116	0.33	NC
ENSG00000035141.8	FAM136A	25.51	15.48	22.6	9.97	25.11	34.06	2167.17	0.28	0.28	0.99	0.324	0.579	NC
ENSG00000035403.17	VCL	199.49	42.56	285.17	111.29	89.58	316.59	16480.9	0.33	0.58	0.58	0.564	0.766	NC
ENSG00000035499.13	DEPDC1B	0.78	0.22	0.58	0.83	1.59	2.81	112.61	1.97	0.42	4.71	2.49e-06	0.000158	Up
ENSG00000035664.11	DAPK2	44.38	5.51	18.19	7.6	5.34	4.43	1329.06	-1.27	0.69	-1.84	0.0655	0.238	NC
ENSG00000035681.9	NSMAF	46.27	27.29	49.85	27.47	45.77	57.96	4281.68	0.36	0.23	1.55	0.121	0.338	NC
ENSG00000035687.10	ADSS	41.34	21.83	43.2	21.78	38.12	63.75	3770.64	0.44	0.25	1.73	0.0828	0.272	NC
ENSG00000035720.8	STAP1	5.1	5.98	4.83	3.01	5.37	9.85	581.3	0.25	0.42	0.58	0.561	0.764	NC
ENSG00000035862.12	TIMP2	42.42	5.41	46.56	63.29	67.74	127.83	6111.47	1.91	0.59	3.26	0.00113	0.0177	NC
ENSG00000035928.16	RFC1	33.07	31.03	48.44	17.41	32.49	44.67	3459.66	-0.07	0.31	-0.23	0.816	0.918	NC
ENSG00000036054.13	TBC1D23	29.66	14.81	28.23	17.29	20.67	32.01	2410.9	0.27	0.3	0.91	0.364	0.616	NC
ENSG00000036257.13	CUL3	53.01	30.12	60.41	27.27	34.79	61.41	4424.93	0.06	0.29	0.21	0.836	0.928	NC
ENSG00000036448.10	MYOM2	11.86	1.83	13.76	4.83	1.75	3.05	598.64	-0.75	0.74	-1.02	0.306	0.562	NC
ENSG00000036549.13	AC118549.1	36.98	24.53	33.38	12.4	23.31	31.99	2684.04	-0.29	0.25	-1.18	0.238	0.49	NC
ENSG00000037042.9	TUBG2	10.47	7.22	7.9	4.41	8.96	11.57	847.19	0.13	0.3	0.44	0.662	0.83	NC
ENSG00000037241.7	RPL26L1	4.43	1.67	3.77	4.81	5.5	10.56	529.06	1.4	0.35	4	6.23e-05	0.00212	Up
ENSG00000037280.16	FLT4	1.98	2.71	1.73	1.33	1.87	5.13	251.36	0.36	0.53	0.67	0.5	0.723	NC
ENSG00000037474.15	NSUN2	62.53	31.74	55.89	37.63	68.95	98.71	5920.2	0.69	0.23	3.03	0.00246	0.0305	NC
ENSG00000037637.11	FBXO42	48.32	18.94	45.14	21.88	32.26	47.07	3506.86	0.17	0.29	0.58	0.561	0.764	NC
ENSG00000037749.12	MFAP3	11.05	3.8	9.56	7.66	7.89	10.54	870.25	0.53	0.4	1.35	0.176	0.417	NC
ENSG00000037757.14	MRI1	18.53	12.86	19.79	5.7	14.15	17.39	1441.28	-0.29	0.27	-1.08	0.28	0.535	NC
ENSG00000037897.17	METTL1	1.78	1.04	1.3	0.76	2.23	2.36	156.74	0.54	0.35	1.52	0.129	0.35	NC
ENSG00000038002.9	AGA	14.36	7.77	13.89	8.87	16.53	13.28	1280.73	0.43	0.32	1.36	0.175	0.414	NC
ENSG00000038210.14	PI4K2B	13.13	9.13	20.64	3.52	15.93	17.12	1253.99	-0.1	0.43	-0.24	0.811	0.916	NC
ENSG00000038219.13	BOD1L1	237.64	117.05	238.24	74.29	103.53	136.66	14776.2	-0.59	0.27	-2.17	0.0299	0.151	NC
ENSG00000038274.17	MAT2B	49.38	38.68	49.06	40.39	51.88	64.9	5177.98	0.47	0.33	1.45	0.148	0.379	NC
ENSG00000038358.15	EDC4	71.71	32.95	54.19	23.71	54.29	63.39	4892.41	0.06	0.26	0.24	0.811	0.915	NC
ENSG00000038382.20	TRIO	53	10.32	62.31	35.31	58.2	98.97	5138.24	0.97	0.49	1.98	0.0482	0.2	NC
ENSG00000038427.16	VCAN	863.15	39.63	1050.19	2166.05	1812.95	2949.57	163964	2.42	0.79	3.06	0.00225	0.0286	NC
ENSG00000038532.16	CLEC16A	42.69	23.5	43.73	26.03	37.3	48.33	3753.8	0.33	0.26	1.26	0.206	0.455	NC
ENSG00000038945.15	MSR1	2.33	0.5	3.35	22.29	9.44	20.44	1221.81	3.73	0.66	5.62	1.89e-08	3.04e-06	Up
ENSG00000039068.19	CDH1	0.96	0.31	1.47	2.15	0.87	0.47	128.17	1.21	0.83	1.46	0.144	0.372	NC
ENSG00000039123.16	MTREX	29.98	21.38	42.33	17.72	27.38	47.79	3082.93	0.21	0.29	0.7	0.485	0.711	NC
ENSG00000039319.17	ZFYVE16	55.78	10.01	34.1	20.54	24.61	39.26	2980.44	0.18	0.48	0.38	0.708	0.857	NC
ENSG00000039523.20	RIPOR1	64.91	17.83	53.93	28.45	53.11	72.45	4703.98	0.49	0.36	1.37	0.17	0.407	NC
ENSG00000039650.12	PNKP	72.13	31.57	66.5	21.73	49.62	59.2	4830.91	-0.13	0.26	-0.52	0.605	0.794	NC
ENSG00000040199.18	PHLPP2	23.04	9.66	21.81	5.16	15.11	10.34	1359.77	-0.54	0.36	-1.48	0.138	0.363	NC
ENSG00000040275.17	SPDL1	5.61	4.34	6.24	1.98	4.25	7.61	488.1	-0.11	0.33	-0.34	0.731	0.871	NC
ENSG00000040341.18	STAU2	23.76	11.59	22.86	10.99	15.97	24.61	1813.65	0.11	0.26	0.42	0.673	0.838	NC
ENSG00000040487.13	SLC66A1	11.58	6.93	13.93	6.17	10.55	13.72	1045.05	0.17	0.25	0.71	0.479	0.707	NC
ENSG00000040531.14	CTNS	13.68	4.59	10.8	10.96	11.25	19.28	1214.53	0.9	0.38	2.37	0.0176	0.109	NC
ENSG00000040633.13	PHF23	12.42	7.88	9.9	9.67	9.33	15.08	1133.43	0.49	0.37	1.33	0.185	0.428	NC
ENSG00000040933.15	INPP4A	247.17	110.3	258.26	60.9	143.59	161.4	15580.4	-0.49	0.27	-1.82	0.0695	0.246	NC
ENSG00000041353.10	RAB27B	18.07	4.13	25.8	6.35	3.98	22.49	1229.27	-0.24	0.63	-0.38	0.701	0.854	NC
ENSG00000041357.16	PSMA4	59.5	28.64	55.32	49.21	81.57	99.24	6391.65	0.98	0.24	4.01	5.98e-05	0.00206	NC
ENSG00000041802.11	LSG1	41.95	17.81	35.62	17.73	42.93	40.84	3240.69	0.36	0.29	1.26	0.206	0.455	NC
ENSG00000041880.14	PARP3	8.21	4.37	5.94	2.25	10.41	7.14	624.91	0.26	0.43	0.61	0.54	0.749	NC
ENSG00000041988.15	THAP3	9.15	5.44	8.75	2.92	6.38	9.2	678.38	-0.16	0.26	-0.6	0.547	0.753	NC
ENSG00000042062.13	RIPOR3	3.2	5.07	7.03	13.45	4.38	6.57	837.66	1.24	0.72	1.71	0.0869	0.28	NC
ENSG00000042088.14	TDP1	17.36	11.98	16.51	4.8	13.39	15.34	1294.6	-0.3	0.3	-1.02	0.309	0.564	NC
ENSG00000042286.15	AIFM2	5.63	3.94	4.83	2.15	5.02	7.35	475.62	0.14	0.31	0.46	0.646	0.821	NC
ENSG00000042317.17	SPATA7	2.64	1.77	3.11	1.23	1.63	3.43	226.79	-0.05	0.33	-0.15	0.883	0.951	NC
ENSG00000042429.12	MED17	18.03	11.66	22	7.15	11.24	16.48	1421.1	-0.32	0.25	-1.25	0.212	0.461	NC
ENSG00000042445.14	RETSAT	30.7	13.48	23.56	13.57	28.51	38.78	2435.03	0.48	0.26	1.84	0.0662	0.239	NC
ENSG00000042493.16	CAPG	50.67	11.11	61.62	92.91	96.7	197.82	8892.43	2.06	0.5	4.16	3.25e-05	0.00128	Up
ENSG00000042753.11	AP2S1	26.43	17.52	31.44	42.24	51.79	64.01	4211.44	1.4	0.32	4.39	1.13e-05	0.000552	Up
ENSG00000042832.12	TG	6.31	3.03	2.54	2.12	2.83	3.92	350.78	-0.15	0.43	-0.35	0.726	0.869	NC
ENSG00000042980.13	ADAM28	41.41	11.98	33.66	11.75	30.23	61.49	2938.59	0.43	0.43	1	0.316	0.572	NC
ENSG00000043093.15	DCUN1D1	38.53	23.27	32.27	33.49	34.73	36.91	3589.78	0.55	0.4	1.4	0.161	0.397	NC
ENSG00000043143.20	JADE2	132.37	130.35	156.18	31.99	75.71	89.18	10206.8	-0.96	0.33	-2.92	0.00353	0.0388	NC
ENSG00000043462.12	LCP2	324.09	158.12	235.96	128.17	227.06	221.44	21716.9	-0.01	0.29	-0.04	0.965	0.986	NC
ENSG00000043514.17	TRIT1	13.14	7.29	12.03	5.01	10.22	14.75	1019.49	0.09	0.24	0.35	0.723	0.867	NC
ENSG00000044090.8	CUL7	17.5	10.04	15.93	8.24	16.05	28.05	1564.59	0.44	0.28	1.57	0.116	0.33	NC
ENSG00000044115.21	CTNNA1	70.51	14.53	74.64	101.66	90.34	175.26	9275.01	1.67	0.51	3.28	0.00104	0.0166	NC
ENSG00000044446.12	PHKA2	58.3	22.7	44.29	27.86	43.98	70.11	4400.49	0.46	0.29	1.58	0.113	0.326	NC
ENSG00000044459.15	CNTLN	4.56	2.99	8.1	8.99	7.51	16.5	862.35	1.43	0.43	3.29	0.000988	0.016	NC
ENSG00000044574.8	HSPA5	672.75	190.05	445.71	199	374.73	629.46	39783.2	0.14	0.37	0.4	0.693	0.849	NC
ENSG00000046647.13	GEMIN8	10.59	4.71	8.22	3.8	9.12	11.36	775.82	0.26	0.28	0.94	0.348	0.601	NC
ENSG00000046651.15	OFD1	70.86	56.08	64.54	13.99	44.78	40.65	4779.65	-0.81	0.35	-2.31	0.021	0.122	NC
ENSG00000046653.15	GPM6B	3.42	1.88	4.22	0.74	1.7	1.64	216.34	-0.95	0.31	-3.06	0.00218	0.028	NC
ENSG00000047056.16	WDR37	77.17	35.82	59.39	32.74	51.14	73.93	5468.88	0.14	0.26	0.56	0.577	0.774	NC
ENSG00000047188.16	YTHDC2	71.43	35.33	65.38	24.67	54.19	60.09	5075.69	-0.06	0.24	-0.25	0.803	0.911	NC
ENSG00000047230.15	CTPS2	7.43	4.57	8.18	4.11	6.8	12.88	721.93	0.43	0.29	1.49	0.137	0.361	NC
ENSG00000047249.18	ATP6V1H	16.4	10.17	16.87	9.67	14.69	24.02	1535.82	0.38	0.25	1.52	0.127	0.348	NC
ENSG00000047315.16	POLR2B	104.16	44.47	83.61	44.95	79.82	119.63	7803.72	0.33	0.26	1.26	0.209	0.457	NC
ENSG00000047346.12	FAM214A	92.87	36.3	72.3	20.63	40.59	56.77	5064.38	-0.52	0.28	-1.87	0.0613	0.229	NC
ENSG00000047365.12	ARAP2	186.94	51.01	165.62	42.08	96.73	91.98	9932.69	-0.46	0.38	-1.22	0.222	0.472	NC
ENSG00000047410.14	TPR	216.31	84.68	155.05	78.26	127.4	172.25	13663.6	0.03	0.28	0.09	0.927	0.969	NC
ENSG00000047457.14	CP	1.36	0.98	2.22	0.52	0.84	1.34	117.04	-0.52	0.36	-1.42	0.154	0.387	NC
ENSG00000047578.13	KIAA0556	51.21	10.16	28.78	15.62	26.91	33.62	2663.72	0.13	0.44	0.29	0.77	0.893	NC
ENSG00000047579.19	DTNBP1	15.26	10.94	14.61	7.18	14.92	16.38	1334.18	0.12	0.27	0.45	0.654	0.825	NC
ENSG00000047597.7	XK	3.08	12.29	3.15	37.29	27.16	6.29	2091.86	2.25	0.95	2.38	0.0174	0.108	NC
ENSG00000047621.12	C12orf4	9.27	5.23	7.28	5.61	12.79	14.94	924.97	0.82	0.27	3.06	0.00218	0.028	NC
ENSG00000047634.15	SCML1	19.07	17.33	14.38	5.2	18.65	19.95	1573.16	-0.17	0.43	-0.39	0.696	0.851	NC
ENSG00000047644.18	WWC3	122.91	24.52	65.37	41.3	48.63	60.14	5930.77	-0.04	0.47	-0.09	0.929	0.97	NC
ENSG00000047648.23	ARHGAP6	4.94	0.61	9.05	6.51	1.36	8.16	533.22	0.78	0.84	0.92	0.358	0.61	NC
ENSG00000047849.21	MAP4	87.61	58.47	106.53	50.81	89.99	106.57	8398.46	0.23	0.25	0.93	0.354	0.607	NC
ENSG00000047932.14	GOPC	35.2	22.21	31.12	10.52	26.99	32.93	2592.77	-0.17	0.28	-0.61	0.544	0.751	NC
ENSG00000048028.11	USP28	69.59	22.66	60.64	13.52	36.92	48.96	3907.22	-0.39	0.35	-1.09	0.274	0.529	NC
ENSG00000048052.21	HDAC9	19.73	5.14	19.94	15.77	27.3	77.49	2609	1.64	0.48	3.39	0.000687	0.0124	NC
ENSG00000048140.18	TSPAN17	38	23.06	38.54	32.09	44.51	33.31	3734.02	0.53	0.39	1.38	0.168	0.405	NC
ENSG00000048162.20	NOP16	5.14	2.57	5.28	2.2	5.83	5.75	438.49	0.33	0.29	1.11	0.266	0.521	NC
ENSG00000048342.16	CC2D2A	4.99	1.8	5.96	2.43	3.8	3.43	370.19	0.02	0.4	0.04	0.966	0.987	NC
ENSG00000048392.11	RRM2B	31.6	7.38	17.43	11.57	14.73	23.76	1734.13	0.2	0.42	0.47	0.636	0.814	NC
ENSG00000048405.10	ZNF800	82.03	40.95	77.33	32.66	50.14	64.16	5737.57	-0.14	0.25	-0.58	0.56	0.763	NC
ENSG00000048462.11	TNFRSF17	0.2	0.46	0.53	0.55	2.09	17.68	303.47	3.83	0.9	4.26	2.03e-05	0.000868	Up
ENSG00000048471.14	SNX29	50.21	26.64	48.82	50.61	64.57	80.98	5659.57	0.99	0.3	3.31	0.00092	0.0152	NC
ENSG00000048544.6	MRPS10	17.1	9.08	17.1	13.19	18.27	25.7	1717.54	0.7	0.26	2.66	0.00781	0.0646	NC
ENSG00000048649.13	RSF1	60.93	69.62	95.54	22.68	35.19	45.76	5548.76	-0.92	0.36	-2.57	0.01	0.0764	NC
ENSG00000048707.15	VPS13D	184.12	69.84	158.7	73.68	120.5	167.92	12635.9	0.12	0.28	0.42	0.678	0.839	NC
ENSG00000048740.18	CELF2	573.28	215.91	451.51	227.1	278.61	469.56	36348.6	-0.02	0.32	-0.05	0.959	0.984	NC
ENSG00000048828.17	FAM120A	232.33	87.45	222.56	133.7	217.21	267.44	19344.8	0.53	0.3	1.77	0.0762	0.259	NC
ENSG00000048991.16	R3HDM1	41.29	21.57	41.86	22.8	40.95	63.21	3819.83	0.51	0.24	2.15	0.0317	0.156	NC
ENSG00000049089.15	COL9A2	10.17	3.8	7.28	9.86	5.66	10.87	865.58	0.81	0.5	1.61	0.107	0.315	NC
ENSG00000049167.14	ERCC8	5.31	2.64	5.16	4.06	4.97	9.62	535.49	0.78	0.31	2.51	0.0119	0.0848	NC
ENSG00000049192.15	ADAMTS6	2.95	1.09	1.79	0.59	2.73	2.39	182.69	0.15	0.46	0.33	0.742	0.877	NC
ENSG00000049239.12	H6PD	77.87	41.27	98.05	48.76	72.43	111.96	7475.47	0.39	0.28	1.4	0.162	0.398	NC
ENSG00000049245.13	VAMP3	100.22	27.47	82.93	66.77	78.75	133.16	8208.02	0.79	0.39	2.01	0.0446	0.191	NC
ENSG00000049246.14	PER3	9.69	5.58	10.14	1.56	4.44	4.61	571.01	-1.06	0.29	-3.65	0.000266	0.00627	Down
ENSG00000049247.13	UTS2	23.75	0.73	18	5.21	16.1	0.48	1004.21	-0.33	1.09	-0.3	0.761	0.888	NC
ENSG00000049249.8	TNFRSF9	5.82	1.59	0.98	0.65	1.42	2.77	205.38	-0.63	0.63	-1	0.317	0.573	NC
ENSG00000049323.16	LTBP1	8.33	0.39	13.82	9.92	1.67	17.05	864.27	0.93	0.97	0.96	0.337	0.592	NC
ENSG00000049449.9	RCN1	7.96	3.31	7.5	4.68	11.98	8.37	738.13	0.73	0.36	2.05	0.0399	0.179	NC
ENSG00000049541.11	RFC2	11.62	6.24	10.1	7.13	11.04	17.14	1063.04	0.58	0.25	2.32	0.0205	0.12	NC
ENSG00000049618.23	ARID1B	126.1	73.83	168.86	56.19	93.44	122.27	10499.1	-0.16	0.27	-0.59	0.558	0.762	NC
ENSG00000049656.14	CLPTM1L	71.59	34.87	68.4	52.51	77.95	127.84	7279.24	0.83	0.26	3.24	0.0012	0.0185	NC
ENSG00000049759.18	NEDD4L	4.5	7.9	5.43	96.92	10.55	8.4	3686.22	3.44	1.03	3.33	NA	NA	NC
ENSG00000049768.15	FOXP3	2.28	5.46	3.34	1.1	2.31	2.33	302.73	-0.92	0.57	-1.62	0.106	0.314	NC
ENSG00000049769.14	PPP1R3F	4.55	4.91	3.83	2.6	3.97	2.9	409.45	-0.24	0.48	-0.5	0.621	0.804	NC
ENSG00000049860.14	HEXB	78.46	20.88	70.15	100.14	101.26	196.19	9874	1.63	0.42	3.84	0.000122	0.00347	Up
ENSG00000049883.15	PTCD2	13.35	7.35	11.63	3.88	10.41	13.24	965.91	-0.06	0.29	-0.22	0.828	0.923	NC
ENSG00000050130.18	JKAMP	27.89	9.66	20.51	13.76	22.84	35.02	2132.13	0.59	0.31	1.91	0.0562	0.218	NC
ENSG00000050327.15	ARHGEF5	14.05	10.3	13.87	2.59	8.38	6.14	903.64	-0.98	0.36	-2.7	0.00684	0.0593	NC
ENSG00000050344.9	NFE2L3	7.84	5.4	10.5	5.73	9.16	14.04	883.14	0.52	0.27	1.9	0.057	0.219	NC
ENSG00000050393.11	MCUR1	15.48	8.37	26.16	8.61	9.84	17.8	1407.43	-0.13	0.39	-0.33	0.743	0.877	NC
ENSG00000050405.13	LIMA1	7.24	9.4	10.16	3.09	9.61	6.82	791.85	-0.34	0.45	-0.76	0.45	0.686	NC
ENSG00000050426.16	LETMD1	63.22	37.79	51.51	27.25	59.62	74.93	5211.73	0.27	0.25	1.08	0.28	0.535	NC
ENSG00000050438.17	SLC4A8	16.02	4.08	14.95	4.17	11.91	11.3	978.29	-0.04	0.42	-0.11	0.915	0.965	NC
ENSG00000050748.17	MAPK9	42.73	26.61	41.01	16.65	33.36	42.59	3349.61	-0.04	0.23	-0.19	0.851	0.936	NC
ENSG00000051009.10	FAM160A2	77.43	22.06	52.81	37.68	48.04	83.58	5302	0.5	0.37	1.33	0.184	0.427	NC
ENSG00000051108.15	HERPUD1	138.38	28.78	97.24	62.75	97.61	230.49	10379.6	0.84	0.46	1.81	0.0707	0.248	NC
ENSG00000051128.19	HOMER3	6.61	0.56	7.75	3.71	8.46	13.39	635.59	1.13	0.66	1.7	0.09	0.286	NC
ENSG00000051180.17	RAD51	0.56	0.85	0.9	0.66	2.38	1.87	124.4	1.17	0.51	2.31	0.0208	0.121	NC
ENSG00000051341.14	POLQ	1.04	0.57	1	1.57	3.84	5.44	225.4	2.23	0.32	7.05	1.8e-12	1.04e-09	Up
ENSG00000051382.8	PIK3CB	24.77	10.96	31.31	25.53	22.84	50.14	2834.95	0.92	0.4	2.3	0.0215	0.123	NC
ENSG00000051523.11	CYBA	561.83	167.47	394.44	256.54	432.51	598.25	39561.9	0.52	0.34	1.53	0.125	0.344	NC
ENSG00000051596.9	THOC3	14.78	12.2	14.98	8.79	21.87	22.77	1613.92	0.51	0.31	1.64	0.102	0.307	NC
ENSG00000051620.11	HEBP2	100.84	34.4	65.44	49.02	48.03	115.75	6833.71	0.4	0.4	0.99	0.321	0.576	NC
ENSG00000051825.15	MPHOSPH9	51.22	30.6	52.02	14.52	43.28	46.36	3844.15	-0.18	0.29	-0.63	0.527	0.74	NC
ENSG00000052126.14	PLEKHA5	8.83	2.78	11.5	1.53	3.37	3.36	477.98	-1.14	0.41	-2.79	0.00522	0.0502	NC
ENSG00000052723.11	SIKE1	49.32	26.65	39.85	13.89	30.22	36.29	3197.25	-0.31	0.25	-1.27	0.204	0.453	NC
ENSG00000052749.13	RRP12	133.32	34.28	106.21	80.46	132.57	140.52	10539	0.77	0.39	1.97	0.0486	0.201	NC
ENSG00000052795.13	FNIP2	21.69	9.04	26.71	24.13	23.37	44.23	2578.12	1.06	0.39	2.73	0.00634	0.0568	NC
ENSG00000052802.13	MSMO1	9.37	5.59	8.26	3.93	6.62	9.74	721.78	0.03	0.25	0.11	0.914	0.964	NC
ENSG00000052841.15	TTC17	107.53	55.16	97.24	57.55	98.13	150.63	9385.85	0.47	0.23	2.03	0.0421	0.185	NC
ENSG00000053254.15	FOXN3	184.33	73.33	187.6	72.67	122.87	161.87	13025.9	0	0.28	-0.01	0.988	0.995	NC
ENSG00000053371.12	AKR7A2	12.9	9.82	16.85	6.57	14.55	21.47	1347.88	0.26	0.29	0.91	0.361	0.613	NC
ENSG00000053372.5	MRTO4	4.67	6.96	8.56	4.59	10.66	13.59	835.59	0.6	0.42	1.42	0.155	0.387	NC
ENSG00000053438.11	NNAT	7.72	2.6	7.95	3.76	5.61	8.18	584.88	0.28	0.34	0.83	0.409	0.655	NC
ENSG00000053501.13	USE1	7.6	9.36	10.63	5.02	8.56	10.78	897.13	-0.02	0.38	-0.05	0.958	0.983	NC
ENSG00000053524.12	MCF2L2	4.11	1.94	5.05	0.67	2.42	0.63	234.24	-1.22	0.58	-2.1	0.0357	0.167	NC
ENSG00000053702.15	NRIP2	15.58	10.37	14.8	4.71	12.08	14.83	1180.65	-0.21	0.28	-0.74	0.457	0.69	NC
ENSG00000053770.12	AP5M1	40.65	20.67	33.49	13.53	27.78	38.07	2835.48	-0.04	0.24	-0.17	0.862	0.941	NC
ENSG00000053900.10	ANAPC4	62.35	33.23	48.61	23.1	44.11	64.22	4524.03	0.07	0.25	0.29	0.771	0.893	NC
ENSG00000053918.17	KCNQ1	36.85	11.76	30.38	33.56	46.85	73.87	3969.23	1.3	0.34	3.86	0.000114	0.00332	Up
ENSG00000054116.12	TRAPPC3	31.83	21.36	28.95	23.07	33.72	46.74	3194.95	0.58	0.27	2.14	0.0324	0.158	NC
ENSG00000054118.15	THRAP3	97.41	49.75	99.12	42.06	61.59	87.81	7225.12	-0.07	0.25	-0.27	0.784	0.9	NC
ENSG00000054148.17	PHPT1	24.23	9	20.83	8.58	15.78	28.57	1705.39	0.2	0.32	0.64	0.525	0.739	NC
ENSG00000054219.11	LY75	22.63	10.62	23.32	4.07	12.57	10.42	1319.49	-0.82	0.33	-2.47	0.0137	0.0932	NC
ENSG00000054267.22	ARID4B	104.63	122.27	162.3	36.06	52.46	62.17	9126.8	-1.14	0.38	-3.03	0.00246	0.0305	NC
ENSG00000054277.14	OPN3	1.99	1.05	1.83	2.55	3.09	6.36	290.16	1.55	0.33	4.66	3.18e-06	0.000195	Up
ENSG00000054282.16	SDCCAG8	12.47	9.44	14.51	12.83	14.69	25.04	1551.44	0.79	0.32	2.46	0.0139	0.0941	NC
ENSG00000054392.13	HHAT	3.22	0.76	3.62	1.19	2.48	3.68	234.11	0.26	0.45	0.58	0.563	0.765	NC
ENSG00000054523.17	KIF1B	58.79	15.16	58.34	47.45	37.27	61.36	4814.34	0.65	0.49	1.34	0.182	0.424	NC
ENSG00000054611.14	TBC1D22A	46.35	22.3	43.88	18.83	37.78	49.49	3569.32	0.16	0.23	0.69	0.488	0.713	NC
ENSG00000054654.16	SYNE2	692.45	206.37	630.66	84.52	315.92	277.29	33598.3	-0.91	0.41	-2.2	0.0275	0.143	NC
ENSG00000054793.14	ATP9A	12.32	3.54	13.63	3.58	2.08	6.52	653.33	-0.84	0.53	-1.59	0.113	0.325	NC
ENSG00000054965.10	FAM168A	82.01	26.3	65.55	37.67	58.75	82.23	5788.28	0.37	0.32	1.15	0.251	0.505	NC
ENSG00000054967.13	RELT	220.96	20.99	108.91	79.08	156.96	126.86	11594.5	0.52	0.61	0.86	0.392	0.641	NC
ENSG00000054983.17	GALC	56.67	16.06	49.51	36.29	39.71	64.68	4420.7	0.61	0.4	1.53	0.127	0.347	NC
ENSG00000055044.11	NOP58	40.42	40.49	56.73	20.94	45.06	50.06	4275.22	-0.08	0.32	-0.23	0.817	0.918	NC
ENSG00000055070.17	SZRD1	137.92	56.41	111.09	74.23	113.36	132.5	10541.6	0.41	0.29	1.4	0.162	0.397	NC
ENSG00000055118.15	KCNH2	1.84	4.93	2.24	4.15	5.79	0.9	408.15	0.54	0.85	0.64	0.523	0.738	NC
ENSG00000055130.17	CUL1	63.37	35.87	59.82	50.31	73.57	76.25	6266.33	0.66	0.3	2.24	0.0252	0.135	NC
ENSG00000055147.19	FAM114A2	9.68	6.48	10.31	5.05	9.42	15.72	933.74	0.36	0.27	1.35	0.178	0.419	NC
ENSG00000055163.20	CYFIP2	410.05	262.12	370.9	69.31	280.32	190.83	25604.2	-0.78	0.39	-1.98	0.0476	0.199	NC
ENSG00000055208.19	TAB2	169.85	99.75	132.37	82.83	118.02	152.52	12840.1	0.09	0.29	0.32	0.749	0.881	NC
ENSG00000055211.14	GINM1	22.24	10.56	20.73	13.06	17.4	27.96	1875.96	0.42	0.28	1.53	0.127	0.346	NC
ENSG00000055332.18	EIF2AK2	86.55	39.33	85.95	147.69	61.59	72.71	9841.62	1.09	0.63	1.72	0.085	0.276	NC
ENSG00000055483.19	USP36	99.06	63.14	111.77	37.69	66.96	70.8	7448.25	-0.36	0.26	-1.43	0.154	0.386	NC
ENSG00000055609.18	KMT2C	333.83	88.08	268.57	134.64	196.06	288.03	21216.2	0.21	0.38	0.55	0.585	0.781	NC
ENSG00000055732.13	MCOLN3	2.57	0.39	2.07	0.24	2.6	0.07	121.74	-0.4	1.04	-0.38	0.7	0.853	NC
ENSG00000055917.15	PUM2	139.02	84.56	152.33	48.03	80.64	114.25	10114.6	-0.39	0.23	-1.71	0.0872	0.281	NC
ENSG00000055950.16	MRPL43	15.32	9.22	13.91	7.7	16.35	20.59	1382.13	0.42	0.24	1.76	0.0789	0.264	NC
ENSG00000055955.17	ITIH4	1.47	0.62	1.47	0.89	0.99	2.26	127.35	0.5	0.39	1.28	0.2	0.447	NC
ENSG00000056050.7	HPF1	5.11	4.71	5.99	3.95	5.85	8.82	592.2	0.43	0.32	1.33	0.182	0.425	NC
ENSG00000056097.16	ZFR	75.22	40.59	82.61	41.61	59.13	94.52	6543.21	0.25	0.26	0.97	0.33	0.586	NC
ENSG00000056277.16	ZNF280C	6.07	3.53	5.75	2.02	4.6	7.01	468.16	0	0.28	-0.02	0.987	0.995	NC
ENSG00000056558.11	TRAF1	94.87	57.31	76.98	17.99	55.35	46.33	5661.66	-0.75	0.33	-2.27	0.023	0.128	NC
ENSG00000056586.16	RC3H2	103.27	43.43	100.59	31.89	70.75	77.24	6868.03	-0.18	0.27	-0.66	0.507	0.728	NC
ENSG00000056736.10	IL17RB	1.4	1.09	1.72	0.47	1.04	1.62	119.38	-0.27	0.34	-0.79	0.427	0.669	NC
ENSG00000056972.20	TRAF3IP2	9.65	10.93	10.2	8.62	10.96	17.62	1198.91	0.44	0.4	1.1	0.269	0.524	NC
ENSG00000057019.16	DCBLD2	2.96	1.13	2.11	0.67	1.57	2.48	172.28	-0.2	0.36	-0.56	0.576	0.774	NC
ENSG00000057252.13	SOAT1	63.1	26.61	60.65	41.17	64.13	103.07	5960.71	0.75	0.28	2.73	0.0063	0.0565	NC
ENSG00000057294.14	PKP2	1.46	0.32	2.26	1.29	0.45	6.25	186.08	1.23	0.8	1.53	0.126	0.345	NC
ENSG00000057608.17	GDI2	181.55	89.44	189.65	170.94	214.45	349.09	20506.9	0.99	0.29	3.42	0.000628	0.0116	NC
ENSG00000057657.17	PRDM1	45.35	20.02	48.87	39.65	58.77	92.14	5144.23	1.04	0.28	3.67	0.000242	0.00585	Up
ENSG00000057663.16	ATG5	25.66	14.45	22	14.18	18.5	29.2	2096.7	0.27	0.28	0.96	0.337	0.593	NC
ENSG00000057704.13	TMCC3	45.31	5.32	24.9	7.59	5.21	9.24	1484.82	-1.2	0.62	-1.93	0.0542	0.214	NC
ENSG00000057757.10	PITHD1	44.86	35.82	40	28.23	37.61	35.78	3926.81	0.06	0.38	0.15	0.881	0.95	NC
ENSG00000057935.13	MTA3	16.49	15.39	13.63	4.27	13.54	12.51	1272.41	-0.49	0.4	-1.23	0.218	0.468	NC
ENSG00000058056.9	USP13	10.25	5.42	10.46	2.69	8.65	7.49	723.47	-0.26	0.33	-0.78	0.433	0.673	NC
ENSG00000058063.16	ATP11B	177.21	86.17	169.35	72.17	102.81	137.15	12311.2	-0.15	0.26	-0.59	0.558	0.762	NC
ENSG00000058091.17	CDK14	12.09	2.36	8.1	4.38	7.31	13.58	756.89	0.47	0.45	1.04	0.298	0.553	NC
ENSG00000058262.10	SEC61A1	169.15	77.05	156.82	117.31	174.19	269.85	16209.8	0.76	0.26	2.94	0.00325	0.0368	NC
ENSG00000058272.19	PPP1R12A	144.77	75.35	148.68	64.12	83.91	109.16	10431.8	-0.18	0.29	-0.64	0.523	0.738	NC
ENSG00000058453.17	CROCC	49.12	44.25	63.52	14.74	39.59	40.94	4154.26	-0.57	0.32	-1.76	0.0787	0.263	NC
ENSG00000058600.16	POLR3E	56.86	37.9	52.4	23.49	52.78	48.09	4558.17	-0.01	0.28	-0.05	0.96	0.984	NC
ENSG00000058668.14	ATP2B4	372.9	110.47	345.55	66.6	152.67	159.86	18670	-0.81	0.36	-2.27	0.0233	0.129	NC
ENSG00000058729.11	RIOK2	10.93	6.73	10.99	4.6	8.11	13.91	904.57	0.08	0.26	0.31	0.753	0.883	NC
ENSG00000058799.15	YIPF1	22.77	7.45	16.76	13.65	17.82	27.62	1781.17	0.68	0.34	1.98	0.0478	0.199	NC
ENSG00000058804.12	NDC1	12.07	8.48	13.21	4.78	12.18	18.13	1118.35	0.19	0.3	0.61	0.542	0.75	NC
ENSG00000058866.15	DGKG	9.03	1.03	9.31	8.19	8.26	28.48	1034.55	1.56	0.64	2.43	0.0152	0.0997	NC
ENSG00000059122.16	FLYWCH1	102.18	60.21	103.72	21.71	70.51	43.53	6511.32	-0.73	0.37	-1.96	0.05	0.204	NC
ENSG00000059145.18	UNKL	31.86	19.7	33.98	9.65	19.54	27.1	2299.86	-0.4	0.23	-1.73	0.0833	0.272	NC
ENSG00000059377.17	TBXAS1	137.05	16.17	102.48	126.86	92.04	241.02	12227.9	1.33	0.61	2.17	0.0299	0.151	NC
ENSG00000059378.12	PARP12	118.13	51.35	89.51	76.49	97.1	85.61	9072.29	0.42	0.38	1.1	0.272	0.527	NC
ENSG00000059573.9	ALDH18A1	20.4	16.66	21.68	5.71	23.78	23.97	1825.94	-0.05	0.4	-0.13	0.897	0.957	NC
ENSG00000059588.10	TARBP1	61.78	36.98	55.32	13.92	61.2	69.4	4754.47	0.01	0.4	0.02	0.985	0.994	NC
ENSG00000059691.12	GATB	6.43	4.14	5.71	6.27	7.96	14.76	779.59	1.06	0.31	3.46	0.00054	0.0105	NC
ENSG00000059728.11	MXD1	330.91	30.81	125.51	161.08	113.27	174.95	15961.4	0.49	0.67	0.73	0.465	0.697	NC
ENSG00000059758.8	CDK17	66.58	33.22	65.99	17.32	29.97	35.41	4007.06	-0.71	0.24	-2.96	0.00306	0.0354	NC
ENSG00000059769.20	DNAJC25	10.49	3.69	9.57	4.67	5.7	7.38	686.96	-0.02	0.36	-0.05	0.957	0.982	NC
ENSG00000059804.16	SLC2A3	626.35	106.14	322.7	402.87	337.12	479.31	39551	0.75	0.55	1.37	0.171	0.409	NC
ENSG00000059915.17	PSD	7.15	5.78	8.58	2.67	6.14	4.34	582.82	-0.46	0.36	-1.27	0.203	0.451	NC
ENSG00000060069.16	CTDP1	34.42	24.49	41.67	21.8	27.91	36.99	3200.91	0.09	0.3	0.29	0.774	0.895	NC
ENSG00000060138.13	YBX3	142.94	382.26	156.95	676.59	372.27	301.6	44444.1	1.33	0.78	1.71	0.0875	0.281	NC
ENSG00000060140.9	STYK1	1.84	0.98	1.51	1.6	1.54	1.4	161.01	0.53	0.47	1.11	0.266	0.521	NC
ENSG00000060237.17	WNK1	387.8	167.17	373.95	315.68	295.27	347.96	33333.1	0.51	0.41	1.25	0.213	0.461	NC
ENSG00000060339.14	CCAR1	91.37	72.59	97.18	42.12	73.94	104.53	8073.34	-0.06	0.27	-0.21	0.83	0.925	NC
ENSG00000060491.16	OGFR	112.29	50.82	101.8	86.47	123.94	170.2	11020.7	0.84	0.27	3.13	0.00176	0.024	NC
ENSG00000060558.4	GNA15	17.81	1.74	23.58	28.85	27.59	39.84	2484.24	1.72	0.67	2.55	0.0108	0.0798	NC
ENSG00000060642.10	PIGV	8.49	4.25	10.39	4.78	7.36	9.7	746.65	0.23	0.29	0.81	0.417	0.661	NC
ENSG00000060688.13	SNRNP40	16.58	9.54	15.89	8.13	16.76	22.47	1476.66	0.38	0.23	1.67	0.0951	0.296	NC
ENSG00000060749.15	QSER1	23.64	8.63	24.97	18.83	25.16	46.52	2462.47	0.97	0.34	2.84	0.00444	0.0448	NC
ENSG00000060762.19	MPC1	20.99	8.66	18.38	12.69	18.8	27.07	1786.16	0.6	0.28	2.14	0.0325	0.158	NC
ENSG00000060971.18	ACAA1	60.97	24.58	51.34	32.98	55.24	69.64	4917.3	0.51	0.27	1.9	0.0569	0.219	NC
ENSG00000060982.15	BCAT1	2.79	0.73	2.73	19.44	5.85	24.64	1128.3	3.55	0.65	5.48	4.24e-08	5.61e-06	Up
ENSG00000061273.18	HDAC7	183.51	97.33	117.71	60.78	136.42	150.62	12353.4	0.01	0.3	0.05	0.962	0.985	NC
ENSG00000061656.10	SPAG4	3.7	1.93	3.71	2.51	1.81	5.84	327.45	0.41	0.44	0.92	0.357	0.61	NC
ENSG00000061676.15	NCKAP1	9.9	3.33	11.16	4.38	2.23	9.51	652.06	-0.22	0.55	-0.4	0.689	0.846	NC
ENSG00000061794.13	MRPS35	12.25	10.49	14.83	10.16	15.47	25.48	1510.65	0.63	0.3	2.09	0.0365	0.169	NC
ENSG00000061918.13	GUCY1B1	8.94	0.33	10.63	8.38	1.51	21.9	840.5	1.14	0.97	1.17	0.243	0.495	NC
ENSG00000061936.9	SFSWAP	91.1	55.89	93.51	35.77	63.17	85	6999.97	-0.15	0.22	-0.69	0.489	0.714	NC
ENSG00000061938.19	TNK2	200.12	105.5	225.52	127.32	154.97	225.02	17571.3	0.27	0.3	0.9	0.366	0.618	NC
ENSG00000061987.16	MON2	110.75	38.3	91.81	45.27	81.25	119.68	7889.93	0.32	0.3	1.05	0.295	0.55	NC
ENSG00000062194.16	GPBP1	114.4	65	96.39	49.66	77.63	93.92	8351.22	-0.04	0.26	-0.15	0.88	0.95	NC
ENSG00000062282.15	DGAT2	67.33	5.42	19.47	15.41	10.58	22	2207.39	-0.39	0.71	-0.55	0.583	0.779	NC
ENSG00000062485.19	CS	126.05	59.14	116.93	71.31	132.5	187	11468.4	0.62	0.23	2.65	0.00802	0.0657	NC
ENSG00000062524.16	LTK	7.65	5.87	7.88	0.92	4.34	10.2	572.41	-0.51	0.55	-0.94	0.35	0.603	NC
ENSG00000062582.14	MRPS24	1.74	1.13	1.17	0.55	1.39	1.38	122.95	-0.11	0.37	-0.28	0.776	0.895	NC
ENSG00000062598.18	ELMO2	64.4	24.84	50.21	53.27	55.58	86.47	5824.67	0.87	0.36	2.43	0.0149	0.0987	NC
ENSG00000062650.19	WAPL	92.38	47.53	91.89	44.38	66.39	95.3	7267.07	0.12	0.24	0.47	0.636	0.814	NC
ENSG00000062716.13	VMP1	342.34	37.03	142.14	87.02	105.65	192.16	14205.8	-0.02	0.59	-0.03	0.979	0.992	NC
ENSG00000062725.10	APPBP2	40.12	21.82	38.34	15.85	30.35	40.29	3064.54	0.02	0.22	0.1	0.923	0.967	NC
ENSG00000062822.14	POLD1	17.17	13.73	17.72	7.79	20.27	22.23	1649.69	0.2	0.3	0.65	0.516	0.734	NC
ENSG00000063046.17	EIF4B	517.31	474.72	610.03	177.83	451.33	651.3	47348.3	-0.23	0.34	-0.68	0.493	0.717	NC
ENSG00000063127.16	SLC6A16	6.55	3.95	7.28	1.16	4.6	4	437.52	-0.69	0.37	-1.86	0.0629	0.232	NC
ENSG00000063169.10	BICRA	36.11	23.91	48.42	13.37	25.86	35.27	2972.41	-0.32	0.26	-1.23	0.22	0.47	NC
ENSG00000063176.16	SPHK2	7.68	7.33	13.78	4.15	8.66	11.33	873.99	-0.07	0.34	-0.2	0.841	0.93	NC
ENSG00000063177.13	RPL18	428.48	432.41	384	143.59	413.73	456.34	38000.1	-0.23	0.39	-0.58	0.564	0.766	NC
ENSG00000063180.9	CA11	5.35	5.83	6.97	0.55	2.49	2.02	379.98	-1.77	0.46	-3.86	0.000112	0.00328	Down
ENSG00000063241.8	ISOC2	5.44	3.8	5.16	3.77	9.32	10.1	634.67	0.87	0.28	3.04	0.00238	0.0298	NC
ENSG00000063244.12	U2AF2	179.05	97.68	156.5	85.47	152.54	181.88	14278.6	0.22	0.23	0.94	0.347	0.6	NC
ENSG00000063245.14	EPN1	54.45	35.71	73.38	68.38	60.54	77.29	6693.95	0.76	0.42	1.83	0.0666	0.24	NC
ENSG00000063322.15	MED29	39.1	20.64	34.23	17.51	32.84	42.68	3096.94	0.23	0.22	1.01	0.311	0.565	NC
ENSG00000063587.14	ZNF275	20.51	16.71	17.4	9.54	27.01	23.95	1948.73	0.29	0.36	0.82	0.409	0.655	NC
ENSG00000063601.17	MTMR1	59.02	35.28	56.02	16.54	45.68	43.66	4174.34	-0.3	0.28	-1.07	0.283	0.539	NC
ENSG00000063761.16	ADCK1	7.26	6.48	8.37	3.6	7.37	10.94	733.81	0.12	0.31	0.39	0.7	0.853	NC
ENSG00000063854.13	HAGH	25.82	71.35	26.27	148.1	69.06	27.65	8558.92	1.43	0.9	1.6	0.11	0.32	NC
ENSG00000063978.16	RNF4	62.92	44.25	65.14	24.38	50.62	65.25	5164.61	-0.11	0.24	-0.45	0.653	0.825	NC
ENSG00000064012.21	CASP8	252.12	125.15	158.1	80.08	126.72	158.34	14959.3	-0.28	0.3	-0.92	0.358	0.611	NC
ENSG00000064102.15	INTS13	13.1	9.29	14.21	9.04	13.8	20.66	1359.27	0.48	0.26	1.82	0.0681	0.243	NC
ENSG00000064115.11	TM7SF3	35.53	15.16	33.68	18.97	33.28	49.96	3067.06	0.54	0.26	2.07	0.0384	0.175	NC
ENSG00000064201.15	TSPAN32	115.35	80.62	91.11	17.72	83.87	72.45	7460.23	-0.63	0.43	-1.48	0.139	0.364	NC
ENSG00000064225.12	ST3GAL6	18.37	1.47	10.59	11.84	13.92	25.35	1353.35	1.2	0.63	1.89	0.0582	0.223	NC
ENSG00000064313.12	TAF2	35.9	17.94	37.21	16.39	29.06	37.34	2863.16	0.14	0.23	0.59	0.553	0.758	NC
ENSG00000064393.16	HIPK2	133.19	49.87	151.31	160.32	70.33	211.4	13901.9	0.9	0.55	1.65	0.0997	0.304	NC
ENSG00000064419.13	TNPO3	61.14	26.31	58.13	35.5	46.41	69.76	4980.94	0.39	0.29	1.33	0.184	0.427	NC
ENSG00000064490.14	RFXANK	18.33	14.73	16.15	14.94	21	25.14	1945	0.56	0.34	1.67	0.0956	0.296	NC
ENSG00000064545.15	TMEM161A	12.48	6.67	10.48	4.16	11.15	12.75	938.71	0.11	0.28	0.39	0.697	0.851	NC
ENSG00000064547.14	LPAR2	121.27	28.08	46.56	35.39	31.87	43.85	5060.84	-0.34	0.52	-0.65	0.518	0.735	NC
ENSG00000064601.18	CTSA	126.69	19.85	98.24	165.52	155.35	271.87	14826.5	1.76	0.53	3.31	0.000929	0.0153	NC
ENSG00000064607.17	SUGP2	271.81	102.85	196	94.83	185.77	292.96	18423.6	0.24	0.3	0.81	0.42	0.663	NC
ENSG00000064651.14	SLC12A2	10.52	6.77	18.21	1.75	6.85	7.37	797.25	-0.98	0.42	-2.36	0.0181	0.111	NC
ENSG00000064652.11	SNX24	4.82	1.55	5.56	2.71	2.77	3.89	354.56	0.1	0.43	0.24	0.812	0.916	NC
ENSG00000064666.15	CNN2	277.49	152.81	194.44	120.12	198.53	211.4	19578.7	0.04	0.3	0.15	0.882	0.95	NC
ENSG00000064687.12	ABCA7	245.42	128.23	166.96	69.31	150.33	172.18	15295.7	-0.25	0.28	-0.88	0.378	0.628	NC
ENSG00000064703.12	DDX20	26.05	12.77	19.39	8.43	16.71	24.32	1752.17	-0.03	0.26	-0.1	0.923	0.968	NC
ENSG00000064726.10	BTBD1	41.56	29	50.78	23.56	44.67	60.57	4163.04	0.3	0.24	1.23	0.22	0.47	NC
ENSG00000064763.11	FAR2	19.96	4.09	13.36	12.9	12.55	29.67	1537.49	0.94	0.48	1.96	0.0503	0.205	NC
ENSG00000064886.14	CHI3L2	4.21	11.34	3.35	2.31	6.48	4.31	597.7	-0.58	0.69	-0.84	0.401	0.649	NC
ENSG00000064932.16	SBNO2	185.28	50.22	104.57	77.9	122.4	94.32	10699	0.23	0.44	0.53	0.594	0.787	NC
ENSG00000064933.17	PMS1	22.62	13.78	24.47	7.5	14.61	23.49	1720.97	-0.23	0.26	-0.9	0.37	0.621	NC
ENSG00000064961.19	HMG20B	31.67	22.6	42.43	16.99	25.02	41.45	2987.98	0.02	0.28	0.08	0.94	0.975	NC
ENSG00000064989.13	CALCRL	1.27	0.41	1.34	1.98	2.42	9.76	274.39	2.41	0.53	4.59	4.34e-06	0.000251	Up
ENSG00000064995.18	TAF11	34.73	17.17	26.18	13.38	24.63	32.74	2455.5	0.1	0.25	0.39	0.694	0.85	NC
ENSG00000064999.15	ANKS1A	30.48	9.59	30.1	30	19.87	43.59	2868.8	0.88	0.48	1.84	0.0653	0.237	NC
ENSG00000065000.18	AP3D1	132.62	73.3	147.17	81.41	127.44	175.24	12356.4	0.4	0.24	1.67	0.0948	0.295	NC
ENSG00000065029.15	ZNF76	57.17	36.43	46.71	16.36	44.3	51.01	4121.28	-0.18	0.3	-0.59	0.554	0.759	NC
ENSG00000065054.14	SLC9A3R2	1.42	1.47	1.47	1.24	2.13	3.32	190.16	0.74	0.38	1.96	0.0499	0.204	NC
ENSG00000065057.9	NTHL1	3.79	2.42	3.79	1.66	3.89	7.36	368.56	0.48	0.35	1.39	0.166	0.403	NC
ENSG00000065060.17	UHRF1BP1	55.1	18.11	52.87	32.13	38.37	42.63	4048.7	0.29	0.39	0.74	0.46	0.693	NC
ENSG00000065135.11	GNAI3	93.04	29.97	69.02	47.32	58.25	84.67	6391.49	0.36	0.35	1.03	0.305	0.561	NC
ENSG00000065150.21	IPO5	68.25	47.53	63.27	33.4	77.39	97.92	6450.24	0.38	0.27	1.42	0.154	0.387	NC
ENSG00000065154.11	OAT	43.17	14.38	30.74	29.47	29.37	46.32	3330.34	0.66	0.39	1.69	0.0902	0.287	NC
ENSG00000065183.16	WDR3	10.67	6.37	7.37	5.52	9.45	16.55	931.94	0.53	0.32	1.7	0.09	0.286	NC
ENSG00000065243.20	PKN2	154.64	35.16	87.06	48.55	66.53	100.3	7926.68	0.01	0.42	0.03	0.978	0.992	NC
ENSG00000065268.10	WDR18	9.05	6.16	8.82	7.49	15.09	19.05	1115.96	0.99	0.25	4.01	6.08e-05	0.00209	NC
ENSG00000065308.5	TRAM2	56.91	19.6	46.14	18.79	43.89	102.15	4462.83	0.58	0.42	1.38	0.168	0.405	NC
ENSG00000065328.16	MCM10	0.23	0.05	0.64	0.58	2.52	2.2	102.15	2.87	0.7	4.12	3.79e-05	0.00143	Up
ENSG00000065357.20	DGKA	219.8	237.7	154.97	51.32	210.05	145.84	17407	-0.54	0.5	-1.08	0.28	0.535	NC
ENSG00000065413.20	ANKRD44	351.08	136.98	299.73	60.55	187.7	159	18782.6	-0.69	0.34	-2.04	0.0415	0.183	NC
ENSG00000065427.14	KARS	89.67	66.2	85.51	70.96	114.47	129.04	9675.63	0.63	0.29	2.19	0.0283	0.146	NC
ENSG00000065457.10	ADAT1	25.14	15.44	22.54	12.6	22.5	24.27	2072.55	0.17	0.26	0.67	0.502	0.724	NC
ENSG00000065485.20	PDIA5	3.81	1.97	4.15	4.79	6.97	18.25	657.46	1.77	0.37	4.77	1.83e-06	0.000125	Up
ENSG00000065491.8	TBC1D22B	17.99	14.01	14.34	24.94	20.87	19.46	2142.64	0.92	0.5	1.83	0.0675	0.242	NC
ENSG00000065518.8	NDUFB4	35.37	23.32	29.25	22.45	37.49	57.56	3474.7	0.61	0.27	2.25	0.0244	0.133	NC
ENSG00000065526.11	SPEN	285.32	88.74	246.93	135.09	197.21	294.3	20435.8	0.36	0.34	1.05	0.294	0.549	NC
ENSG00000065534.18	MYLK	14.07	1.09	20.41	17.73	3.76	18.91	1349.49	0.88	0.87	1.01	0.311	0.566	NC
ENSG00000065548.18	ZC3H15	88.77	62.99	95.88	47.55	70.16	101.69	7874.39	0.07	0.26	0.25	0.801	0.91	NC
ENSG00000065559.15	MAP2K4	48.22	12.46	26.31	17.28	21.25	32.64	2589.71	0.09	0.41	0.22	0.827	0.923	NC
ENSG00000065600.12	PACC1	9.58	4.62	10.2	5.49	11.47	15.93	939.73	0.67	0.26	2.56	0.0104	0.0779	NC
ENSG00000065613.15	SLK	92.03	44.03	88.4	39.5	54.87	81.68	6608.55	-0.05	0.27	-0.17	0.861	0.941	NC
ENSG00000065615.14	CYB5R4	105.78	28.89	77.22	57.7	63.5	113.87	7439.17	0.53	0.4	1.33	0.183	0.426	NC
ENSG00000065621.15	GSTO2	8.42	2.21	3.02	2.29	1.89	2.72	339.58	-0.51	0.54	-0.95	0.344	0.597	NC
ENSG00000065665.21	SEC61A2	25.02	5.26	15.29	3.71	8.17	9.02	1018.48	-0.79	0.43	-1.84	0.0654	0.238	NC
ENSG00000065675.15	PRKCQ	55.77	35.41	61.54	8.85	35.04	19.62	3468.84	-1.05	0.41	-2.53	0.0113	0.0822	NC
ENSG00000065717.15	TLE2	9.2	11.25	9.91	0.93	5.81	1.43	653.09	-1.79	0.65	-2.74	0.00615	0.0555	NC
ENSG00000065802.12	ASB1	36.28	27.97	34.29	22.02	31.58	41.9	3341.28	0.19	0.3	0.64	0.522	0.737	NC
ENSG00000065809.13	FAM107B	185.74	144.97	170.63	58.77	119.31	145.22	13742.7	-0.46	0.28	-1.62	0.105	0.313	NC
ENSG00000065833.9	ME1	1.06	0.4	0.75	3.94	3.18	10.24	345.43	3.25	0.47	6.97	3.09e-12	1.62e-09	Up
ENSG00000065882.16	TBC1D1	82.43	35.08	72.55	58.19	76.8	146.05	7877.7	0.84	0.3	2.79	0.00531	0.0507	NC
ENSG00000065883.16	CDK13	125.48	79.92	147.02	43.35	78.34	103.44	9434.56	-0.41	0.23	-1.78	0.0751	0.257	NC
ENSG00000065911.12	MTHFD2	14.14	6.36	16.17	14.31	24.19	26.08	1745.7	1.16	0.3	3.89	0.000101	0.00304	Up
ENSG00000065923.10	SLC9A7	17.4	9.06	17.81	5.04	15.12	17.67	1312.78	-0.04	0.3	-0.14	0.89	0.954	NC
ENSG00000065970.9	FOXJ2	59.36	23.65	52.34	30.1	36.35	57.57	4319.93	0.22	0.32	0.69	0.49	0.715	NC
ENSG00000065978.19	YBX1	358.19	404.62	361.91	713.95	456.74	575.65	56619.2	1.03	0.55	1.85	0.0637	0.234	NC
ENSG00000065989.16	PDE4A	22.66	8	32.14	11.73	11.81	24.11	1785.29	-0.02	0.43	-0.03	0.972	0.989	NC
ENSG00000066027.12	PPP2R5A	152.01	63.46	132.28	63.13	79.22	144.19	10384.9	0.02	0.31	0.07	0.944	0.977	NC
ENSG00000066044.15	ELAVL1	24.38	14.7	29.57	17.88	29.61	40.31	2635.51	0.62	0.24	2.53	0.0114	0.0827	NC
ENSG00000066084.13	DIP2B	103.16	34.56	66.33	45.11	58.97	66.65	6298.64	0.14	0.37	0.38	0.703	0.855	NC
ENSG00000066117.15	SMARCD1	67.25	38.58	64.42	23.86	50.06	61.17	5002.29	-0.11	0.22	-0.5	0.614	0.8	NC
ENSG00000066135.13	KDM4A	11.81	4.48	11.01	6.33	10.43	14.13	962.01	0.49	0.29	1.68	0.093	0.292	NC
ENSG00000066136.20	NFYC	52.94	21.9	40.13	27.2	39.6	57.8	4002.19	0.42	0.28	1.47	0.14	0.367	NC
ENSG00000066230.12	SLC9A3	0.99	1.18	1.11	0.39	2.52	2.07	136.59	0.6	0.56	1.08	0.282	0.537	NC
ENSG00000066279.18	ASPM	1.69	0.41	1.09	3.38	9.99	10.49	459.03	3.17	0.42	7.5	6.47e-14	5.92e-11	Up
ENSG00000066294.14	CD84	141.59	74.16	132.03	52.04	111.29	119.46	10357.8	-0.05	0.23	-0.19	0.847	0.933	NC
ENSG00000066322.15	ELOVL1	55.32	19.09	45.69	39.09	56.28	73.39	4905.64	0.85	0.32	2.64	0.00835	0.0674	NC
ENSG00000066336.11	SPI1	359.8	43.82	236.38	196.59	242.18	355.44	23749.8	0.78	0.55	1.41	0.16	0.395	NC
ENSG00000066379.15	ZNRD1	4.31	2.94	4.52	1.77	3.54	4.42	356.11	-0.07	0.26	-0.26	0.796	0.907	NC
ENSG00000066422.5	ZBTB11	106.72	46.86	85.23	43.19	66.33	89.23	7231.88	0.04	0.27	0.13	0.893	0.956	NC
ENSG00000066427.24	ATXN3	32.98	22.8	46.39	18.73	25.54	37.31	3071.76	-0.04	0.3	-0.13	0.897	0.957	NC
ENSG00000066455.13	GOLGA5	28.73	12.35	23.22	19.5	23.22	41.43	2512.94	0.7	0.31	2.22	0.0263	0.139	NC
ENSG00000066557.6	LRRC40	11.91	7.09	14.12	7.07	10.3	15.78	1106.7	0.27	0.26	1.03	0.304	0.56	NC
ENSG00000066583.12	ISOC1	7.94	4.13	7.9	2.83	6.98	8.55	620.29	0.09	0.27	0.33	0.739	0.875	NC
ENSG00000066651.20	TRMT11	10.4	7.39	9.56	2.47	6.49	8.23	724.85	-0.54	0.3	-1.76	0.0783	0.263	NC
ENSG00000066654.14	THUMPD1	101.59	56.51	87.74	24.05	53.27	66.27	6289.47	-0.57	0.24	-2.4	0.0164	0.104	NC
ENSG00000066697.14	MSANTD3	9.15	4.89	12.12	2.06	3.88	6.54	605.58	-0.84	0.31	-2.75	0.00605	0.055	NC
ENSG00000066739.12	ATG2B	132.56	41.77	85.16	43.09	78.02	109.39	7906.31	0.12	0.33	0.36	0.715	0.862	NC
ENSG00000066777.9	ARFGEF1	92.57	47.13	107.19	54.66	73.33	106.03	8045.62	0.25	0.29	0.86	0.391	0.64	NC
ENSG00000066827.16	ZFAT	7.92	3.88	9.65	5.34	6.03	9.7	716.49	0.33	0.34	0.96	0.335	0.59	NC
ENSG00000066855.16	MTFR1	13.77	9.78	15.08	4.63	9.46	11.59	1058.11	-0.39	0.25	-1.55	0.121	0.338	NC
ENSG00000066923.17	STAG3	13	4.58	9.76	4.24	6.22	13.05	811.51	0.03	0.35	0.09	0.927	0.969	NC
ENSG00000066926.11	FECH	13.37	48.34	13.87	73.9	87.27	13.54	5468.05	1.45	0.92	1.59	0.112	0.325	NC
ENSG00000066933.16	MYO9A	40.71	24.74	47.61	14.96	24.72	39.97	3132.8	-0.28	0.25	-1.11	0.267	0.522	NC
ENSG00000067048.17	DDX3Y	624.89	186.94	332.43	124.18	284.49	294.14	29325.8	-0.41	0.37	-1.1	0.271	0.527	NC
ENSG00000067057.17	PFKP	51.8	21.11	55.47	26.85	46.49	59.88	4302.64	0.37	0.29	1.28	0.2	0.448	NC
ENSG00000067064.11	IDI1	109.58	38.36	69.25	36.9	64.44	78.48	6492.39	0.04	0.32	0.12	0.906	0.962	NC
ENSG00000067066.17	SP100	207.94	120.68	189.75	167.57	167.8	254.91	19441	0.53	0.34	1.55	0.121	0.338	NC
ENSG00000067082.15	KLF6	2750.73	1004.75	2033.75	778.43	1530.13	2292.28	165818	-0.08	0.3	-0.27	0.784	0.9	NC
ENSG00000067113.17	PLPP1	2.48	2.62	2.04	0.54	2.71	1.43	200.39	-0.54	0.54	-0.98	0.325	0.581	NC
ENSG00000067141.17	NEO1	11.38	7.26	9.65	1.72	4.36	3.19	610.22	-1.37	0.34	-4	6.28e-05	0.00214	Down
ENSG00000067167.8	TRAM1	115.45	81.43	151.5	61.63	117.27	144.08	11168.6	0.12	0.25	0.49	0.622	0.805	NC
ENSG00000067182.7	TNFRSF1A	77.67	21.72	52.21	42.19	57.93	95.78	5759.27	0.71	0.37	1.92	0.0555	0.216	NC
ENSG00000067191.16	CACNB1	16.47	6.49	14.49	3.29	10.43	10.74	972.64	-0.39	0.34	-1.15	0.25	0.503	NC
ENSG00000067208.14	EVI5	12.08	1.92	14.53	11	12.41	27.13	1304.49	1.23	0.56	2.19	0.0282	0.146	NC
ENSG00000067221.14	STOML1	4.1	3.52	3.41	2.29	4.61	5.62	402.46	0.33	0.34	0.97	0.33	0.586	NC
ENSG00000067225.18	PKM	364.75	196.02	439.69	515.89	538.47	876.31	51938.2	1.3	0.34	3.85	0.000118	0.0034	Up
ENSG00000067248.10	DHX29	28.34	18.12	29.57	19.66	28.93	45.51	2878.12	0.55	0.25	2.17	0.03	0.151	NC
ENSG00000067334.14	DNTTIP2	77.77	40.05	71.77	39.01	54.75	74.27	6000.85	0.13	0.26	0.5	0.616	0.801	NC
ENSG00000067365.14	METTL22	18.88	7.76	14.4	12.4	16.28	23.35	1585.5	0.67	0.31	2.2	0.028	0.145	NC
ENSG00000067369.13	TP53BP1	35.98	16.47	31.34	9.74	23.04	22.62	2248.2	-0.33	0.27	-1.23	0.219	0.469	NC
ENSG00000067533.6	RRP15	9.44	10.41	11.54	3.33	7.47	8.51	855.11	-0.57	0.36	-1.59	0.111	0.322	NC
ENSG00000067560.12	RHOA	578.49	218.57	494.96	450.54	538.55	845.03	53456.2	0.86	0.33	2.63	0.00853	0.0684	NC
ENSG00000067596.12	DHX8	78.87	26.48	52.83	35.69	56.98	73.84	5382.95	0.4	0.32	1.25	0.212	0.461	NC
ENSG00000067601.8	PMS2P4	2.35	1.74	2.13	0.36	1.15	1.69	151.13	-0.88	0.39	-2.23	0.0259	0.138	NC
ENSG00000067606.17	PRKCZ	7.2	6.71	7.33	1.66	4.83	4.15	531.74	-0.86	0.37	-2.3	0.0214	0.123	NC
ENSG00000067646.12	ZFY	13.22	11.48	14.91	8.64	14.18	17.74	1375.46	0.25	0.3	0.82	0.41	0.656	NC
ENSG00000067704.10	IARS2	47.22	39.29	56.75	35.53	53.61	89.29	5457.01	0.51	0.29	1.72	0.0848	0.276	NC
ENSG00000067829.19	IDH3G	51.34	22.73	44.65	28.36	47.31	72.47	4418.47	0.58	0.25	2.29	0.0221	0.125	NC
ENSG00000067836.12	ROGDI	7.22	3.86	10.16	15.21	10.87	22.69	1279.06	1.61	0.44	3.64	0.000271	0.00637	Up
ENSG00000067840.12	PDZD4	55.57	48.8	75.92	5.82	16.33	13.36	3467.18	-2.15	0.35	-6.23	4.77e-10	1.26e-07	Down
ENSG00000067900.8	ROCK1	227.34	103.25	228.31	166.05	151.49	274.33	19726.9	0.46	0.37	1.26	0.209	0.457	NC
ENSG00000067955.15	CBFB	44.45	37.47	64.97	28.38	51.76	54.44	4773.54	0.12	0.3	0.41	0.684	0.843	NC
ENSG00000067992.15	PDK3	70.56	34.48	63.63	21.77	37.5	50.07	4517.05	-0.36	0.23	-1.55	0.12	0.336	NC
ENSG00000068001.14	HYAL2	2.64	0.68	2.86	2.05	3.41	5.14	277.24	1.12	0.42	2.69	0.0071	0.0607	NC
ENSG00000068024.16	HDAC4	48.52	20.52	53.1	31.49	42.33	71.97	4450.87	0.57	0.31	1.83	0.0666	0.24	NC
ENSG00000068028.17	RASSF1	128.13	51.22	140.83	24.28	58.57	99.71	7740.08	-0.61	0.35	-1.74	0.081	0.268	NC
ENSG00000068079.7	IFI35	25.01	11.62	20.7	35.47	42.2	29.3	3086.56	1.37	0.45	3.07	0.00214	0.0277	NC
ENSG00000068097.14	HEATR6	14.86	6.03	12.01	5.82	13.71	21.01	1179.24	0.5	0.31	1.63	0.103	0.309	NC
ENSG00000068120.15	COASY	45.34	22.58	38.24	28.76	49.09	63.45	4178.61	0.68	0.24	2.89	0.00381	0.0406	NC
ENSG00000068137.15	PLEKHH3	0.6	0.31	0.75	0.97	0.68	2.45	98.85	1.59	0.51	3.11	0.0019	0.0254	NC
ENSG00000068305.17	MEF2A	59.15	21.81	58.07	65.41	58.85	155.83	7137	1.34	0.41	3.27	0.00106	0.0169	NC
ENSG00000068308.13	OTUD5	121.73	56.83	92.07	48.09	64.9	73.09	7665.6	-0.19	0.32	-0.6	0.551	0.757	NC
ENSG00000068323.17	TFE3	128.69	37.55	82.29	105.36	88.93	127.9	10132.1	0.86	0.46	1.88	0.0597	0.225	NC
ENSG00000068354.16	TBC1D25	26.36	16.92	29.18	11.19	20.4	20.48	2079.19	-0.2	0.27	-0.75	0.455	0.689	NC
ENSG00000068366.20	ACSL4	72.36	18.72	69.78	48.71	59.82	92.35	6047.08	0.72	0.41	1.76	0.0783	0.263	NC
ENSG00000068383.19	INPP5A	19.02	7.39	14.23	7.6	9.96	15.08	1208.93	0.01	0.31	0.03	0.973	0.989	NC
ENSG00000068394.11	GPKOW	8.72	9.21	11.38	7	11.74	12.75	1060.64	0.31	0.35	0.89	0.372	0.623	NC
ENSG00000068400.13	GRIPAP1	102.36	56.46	99.16	53.26	85.64	120.32	8630.65	0.27	0.23	1.18	0.238	0.49	NC
ENSG00000068438.15	FTSJ1	38.33	19.45	31.01	13.48	31.92	41.61	2859.35	0.17	0.26	0.63	0.527	0.741	NC
ENSG00000068489.12	PRR11	4	1.81	5.88	3.88	7.8	10.52	562.92	1.21	0.34	3.53	0.000418	0.00878	Up
ENSG00000068650.18	ATP11A	184.17	34.2	147.49	130.27	154.32	284.36	15566.9	1.04	0.47	2.19	0.0287	0.147	NC
ENSG00000068654.16	POLR1A	39.82	17.9	41.94	19.49	30.9	47.33	3235.3	0.26	0.27	0.95	0.34	0.595	NC
ENSG00000068697.7	LAPTM4A	124.43	27.42	104.42	84.85	91.98	131.95	9585.16	0.73	0.46	1.6	0.109	0.319	NC
ENSG00000068724.17	TTC7A	105.71	28.32	131.79	75.81	113.28	202.14	10709.5	0.9	0.43	2.08	0.0375	0.172	NC
ENSG00000068745.15	IP6K2	64.81	34.67	61.37	21.13	44.34	54.86	4574.82	-0.19	0.22	-0.85	0.396	0.644	NC
ENSG00000068784.13	SRBD1	13.13	7.03	13.61	6.03	11.51	14.94	1090.61	0.19	0.23	0.84	0.4	0.647	NC
ENSG00000068796.16	KIF2A	66.73	39.91	78.41	23.62	42.76	57.57	5031	-0.33	0.23	-1.44	0.149	0.38	NC
ENSG00000068831.19	RASGRP2	463.12	350.7	391.97	110.77	279.89	315.87	31540.9	-0.63	0.31	-2.03	0.0428	0.186	NC
ENSG00000068878.15	PSME4	130.41	58.18	119.8	77.84	102.34	109.4	10226.3	0.3	0.33	0.9	0.368	0.619	NC
ENSG00000068885.15	IFT80	13.64	10.17	11.14	2.87	9.62	9.21	929.58	-0.57	0.37	-1.55	0.12	0.336	NC
ENSG00000068903.20	SIRT2	96.73	39.57	87.55	36.13	60.64	72.95	6432.38	-0.08	0.27	-0.29	0.769	0.893	NC
ENSG00000068912.14	ERLEC1	18.08	12.82	20.81	11.33	18.46	39.11	1983.34	0.57	0.32	1.78	0.0757	0.258	NC
ENSG00000068971.14	PPP2R5B	28.17	19.62	24.09	43.65	32.2	29.04	3443.32	1.03	0.53	1.97	0.049	0.202	NC
ENSG00000068976.14	PYGM	15.16	7.6	8.2	3.52	7.21	7.12	804.64	-0.55	0.35	-1.56	0.118	0.333	NC
ENSG00000069020.18	MAST4	14.14	17.74	14.98	5.57	14.8	8.31	1321.36	-0.55	0.48	-1.14	0.253	0.507	NC
ENSG00000069188.17	SDK2	6.7	7.2	7.71	2.39	4.3	5.14	568.69	-0.71	0.36	-1.97	0.0491	0.202	NC
ENSG00000069248.12	NUP133	32.62	17.17	28.29	12.15	24.4	36.22	2458.15	0.1	0.24	0.41	0.679	0.84	NC
ENSG00000069275.13	NUCKS1	55.15	74.01	89.06	26.14	57.36	64.57	6219.97	-0.43	0.39	-1.11	0.268	0.523	NC
ENSG00000069329.18	VPS35	62.92	31.9	64.16	46.93	62.41	104.03	6292.64	0.71	0.27	2.61	0.00911	0.0715	NC
ENSG00000069345.12	DNAJA2	67.8	38.89	62.48	44.47	65.37	91.55	6302.7	0.52	0.25	2.11	0.0348	0.165	NC
ENSG00000069399.15	BCL3	96.4	18.24	76.43	56.4	84.68	58.57	6658.8	0.58	0.52	1.13	0.26	0.514	NC
ENSG00000069424.15	KCNAB2	356.72	164.59	358.44	149.42	247.09	407.89	27339.1	0.12	0.26	0.47	0.635	0.814	NC
ENSG00000069493.15	CLEC2D	144.39	92.57	147.34	24.21	81.73	80.3	9118.9	-0.89	0.32	-2.74	0.00617	0.0557	NC
ENSG00000069509.6	FUNDC1	2.17	1.77	2.22	1.65	2.42	3.61	238.33	0.53	0.32	1.65	0.0997	0.304	NC
ENSG00000069667.16	RORA	359.35	123.99	352.61	29.51	144.7	69.88	16406.3	-1.49	0.49	-3.03	0.00244	0.0304	NC
ENSG00000069702.11	TGFBR3	134.05	52	173.29	8.68	36.36	23.26	6389.86	-2.12	0.45	-4.71	2.42e-06	0.000155	Down
ENSG00000069849.11	ATP1B3	46.43	18.3	52.45	36.52	59.48	72.78	4825.4	0.87	0.31	2.79	0.00527	0.0505	NC
ENSG00000069869.16	NEDD4	10.47	4.76	9.59	3.12	5.74	7.32	662.08	-0.34	0.25	-1.38	0.169	0.406	NC
ENSG00000069943.10	PIGB	29.31	6.84	18.66	8.35	13.77	20.15	1541.99	-0.04	0.4	-0.09	0.927	0.969	NC
ENSG00000069956.12	MAPK6	44.18	14.1	35.76	43.96	53.46	77.21	4674.46	1.28	0.36	3.56	0.000368	0.00803	Up
ENSG00000069966.18	GNB5	21.74	19.21	29.18	6.61	14.11	19.01	1800.47	-0.66	0.3	-2.21	0.0268	0.141	NC
ENSG00000069974.16	RAB27A	84.84	36.7	98.95	54.65	66.72	92.55	7310.92	0.33	0.34	0.99	0.321	0.576	NC
ENSG00000069998.12	HDHD5	18.35	14.52	18.21	15.61	27.77	44.67	2358.01	0.94	0.29	3.23	0.00125	0.019	NC
ENSG00000070010.19	UFD1	84.05	29.17	59.01	43.17	58.19	75.06	5867.12	0.4	0.34	1.19	0.234	0.487	NC
ENSG00000070018.9	LRP6	5.31	4.18	3.09	1.5	2.84	1.7	323.11	-0.8	0.48	-1.65	0.0998	0.304	NC
ENSG00000070047.12	PHRF1	44.66	34.34	55.07	18.35	37.86	50.01	3962.68	-0.15	0.26	-0.58	0.562	0.764	NC
ENSG00000070061.15	ELP1	66.91	32.23	57.11	21.79	48.67	60.8	4662.17	-0.03	0.24	-0.11	0.914	0.964	NC
ENSG00000070081.17	NUCB2	24.12	44.58	33.08	11.7	24.8	32.03	2976.27	-0.55	0.49	-1.12	0.263	0.518	NC
ENSG00000070087.14	PFN2	3.04	1.84	2.49	0.35	1.43	1.22	165.23	-1.15	0.4	-2.84	0.00454	0.0455	NC
ENSG00000070182.21	SPTB	9.24	26.23	11.78	173.03	40.51	7.55	7170.55	2.85	1.08	2.64	0.0084	0.0676	NC
ENSG00000070190.13	DAPP1	56.1	10.22	47.93	26.1	37.29	92.38	4254.92	0.75	0.5	1.49	0.136	0.36	NC
ENSG00000070214.16	SLC44A1	29.3	12.88	36.43	24.54	31.67	72.24	3410.84	0.97	0.36	2.69	0.00713	0.0608	NC
ENSG00000070269.14	TMEM260	25.67	10.3	18.45	10.48	18.13	25.58	1783.98	0.27	0.28	0.95	0.343	0.596	NC
ENSG00000070366.14	SMG6	28.15	21.36	36.92	13.48	23.57	28.3	2534.01	-0.16	0.27	-0.59	0.554	0.759	NC
ENSG00000070367.16	EXOC5	43.28	26.57	51.51	21.88	38.6	49.61	3840.16	0.12	0.24	0.49	0.623	0.806	NC
ENSG00000070371.16	CLTCL1	5.59	1.13	4.18	9.2	3.94	33.59	951.04	2.38	0.67	3.54	0.000406	0.00863	Up
ENSG00000070404.10	FSTL3	4.55	2.04	6.43	6.61	5.64	17.73	726.97	1.5	0.45	3.3	0.000961	0.0157	NC
ENSG00000070413.20	DGCR2	85.5	29.61	69.23	32.3	60.14	85.14	5847.61	0.23	0.3	0.76	0.444	0.681	NC
ENSG00000070423.18	RNF126	61.59	43.97	64.86	24.39	48.83	49.86	4906.64	-0.24	0.26	-0.89	0.372	0.622	NC
ENSG00000070444.15	MNT	54.22	18.71	50.42	27	36.71	53.91	3974.56	0.29	0.33	0.87	0.387	0.636	NC
ENSG00000070476.15	ZXDC	85.62	36.67	75.94	35.76	55.41	86.13	6141.88	0.12	0.27	0.45	0.65	0.823	NC
ENSG00000070495.14	JMJD6	96.43	19.25	52.87	39.05	44.19	58.64	5137.5	0.21	0.47	0.45	0.656	0.827	NC
ENSG00000070501.12	POLB	29.55	11.98	21.85	9.55	18.55	18.87	1806.7	-0.13	0.29	-0.44	0.663	0.83	NC
ENSG00000070540.13	WIPI1	23.77	7.42	18.41	21.09	15.18	26.58	1994.07	0.83	0.47	1.77	0.0759	0.259	NC
ENSG00000070610.14	GBA2	103.33	33.91	70.38	45.59	72.99	107.49	7124.17	0.43	0.32	1.33	0.183	0.426	NC
ENSG00000070614.15	NDST1	58.64	5.61	56.24	45.94	34.45	103.43	5019.51	1.06	0.66	1.6	0.109	0.319	NC
ENSG00000070669.17	ASNS	2.49	0.91	2.37	0.23	1.03	1.07	122.89	-1.11	0.45	-2.48	0.0132	0.0911	NC
ENSG00000070718.12	AP3M2	28.41	21.34	24.86	4.85	19.85	11.25	1818.75	-0.89	0.44	-2.04	0.0413	0.183	NC
ENSG00000070731.11	ST6GALNAC2	8.38	0.75	1.98	1.86	2.4	2.76	287.32	-0.16	0.68	-0.24	0.811	0.915	NC
ENSG00000070756.16	PABPC1	1197.76	1287.96	1692.45	879.84	1272.38	1935.81	141958	0.16	0.35	0.45	0.655	0.826	NC
ENSG00000070759.17	TESK2	14.68	4.98	8.14	5.57	9.34	11.8	899.99	0.25	0.35	0.72	0.47	0.701	NC
ENSG00000070761.8	CFAP20	99.74	69.27	66.89	13.08	50.26	72.06	5960.05	-0.77	0.43	-1.77	0.0762	0.259	NC
ENSG00000070770.9	CSNK2A2	21.77	15.27	23.82	16.86	22.22	34.7	2308.65	0.53	0.28	1.89	0.0592	0.224	NC
ENSG00000070785.17	EIF2B3	6.29	6.37	11.25	3.44	6.78	12.25	758.66	0.04	0.38	0.1	0.922	0.967	NC
ENSG00000070814.20	TCOF1	57.05	43.53	78.33	24.96	49.14	53.35	5083.03	-0.25	0.28	-0.9	0.368	0.619	NC
ENSG00000070831.17	CDC42	508.53	209.43	398.11	269.93	338.89	530.69	37843.7	0.36	0.31	1.17	0.244	0.497	NC
ENSG00000070882.13	OSBPL3	57.69	19.67	49.99	20.52	39.65	48.66	3810.47	0.08	0.31	0.26	0.791	0.904	NC
ENSG00000070950.10	RAD18	15.86	6.83	15.27	4.22	10.6	12.44	1037.43	-0.24	0.29	-0.84	0.402	0.649	NC
ENSG00000070961.15	ATP2B1	195.96	47.92	173.5	36.71	79.73	86.82	9555.68	-0.69	0.4	-1.75	0.0798	0.266	NC
ENSG00000071051.14	NCK2	63.66	49.62	73.02	29.1	37.85	56.05	5214.84	-0.34	0.3	-1.15	0.252	0.505	NC
ENSG00000071054.16	MAP4K4	254.25	106.33	193.03	165.72	138.17	236.49	18954.5	0.37	0.4	0.93	0.35	0.603	NC
ENSG00000071073.13	MGAT4A	130.74	106.39	129.54	25.86	62.57	49.97	8358.97	-1.2	0.34	-3.57	0.000359	0.0079	Down
ENSG00000071082.11	RPL31	345.32	556.04	420.86	133.73	325.2	376.29	37383.2	-0.63	0.46	-1.36	0.175	0.414	NC
ENSG00000071127.17	WDR1	385.61	149.1	335.63	250.05	319.77	398.7	31374.2	0.54	0.33	1.64	0.102	0.308	NC
ENSG00000071189.21	SNX13	56.95	15.17	40.94	29.3	38.07	56.36	3933.18	0.51	0.38	1.33	0.183	0.425	NC
ENSG00000071205.12	ARHGAP10	10.55	5.81	13.21	4.82	10.28	9.62	895.42	0.03	0.29	0.11	0.909	0.963	NC
ENSG00000071242.12	RPS6KA2	10.44	4.3	8.84	3.62	7.52	8.38	701.22	0.01	0.27	0.03	0.975	0.99	NC
ENSG00000071243.16	ING3	50.01	19.84	39.71	15.53	25.3	35.84	3011.81	-0.22	0.28	-0.81	0.418	0.662	NC
ENSG00000071246.11	VASH1	45.67	6.01	56	2.2	25.86	10.26	2103.12	-1.19	0.76	-1.56	0.12	0.335	NC
ENSG00000071462.11	BUD23	68.5	39.74	61.77	28.62	59.39	68.31	5412.59	0.11	0.23	0.47	0.641	0.817	NC
ENSG00000071537.14	SEL1L	111.86	30.34	101.31	72.19	90.23	149.09	9239.5	0.73	0.39	1.87	0.0615	0.229	NC
ENSG00000071539.14	TRIP13	0.5	0.14	0.49	0.86	2.83	3.34	134.85	2.88	0.45	6.35	2.15e-10	6.41e-08	Up
ENSG00000071553.17	ATP6AP1	123.22	37.78	96.82	105.27	114.51	204.98	11691.5	1.09	0.38	2.89	0.0039	0.0412	NC
ENSG00000071564.16	TCF3	65.08	57.85	67.61	50.95	67.02	88.27	6960.29	0.36	0.34	1.05	0.293	0.549	NC
ENSG00000071575.11	TRIB2	96.26	70.63	73.92	14.22	82.01	31.73	6085.17	-0.77	0.54	-1.41	0.157	0.391	NC
ENSG00000071626.16	DAZAP1	109.56	77.81	127.89	59.54	108.47	122.72	10206.2	0.13	0.25	0.51	0.608	0.796	NC
ENSG00000071655.18	MBD3	27.88	20.77	30.33	18.65	29.41	39.21	2836.31	0.38	0.26	1.43	0.153	0.385	NC
ENSG00000071794.16	HLTF	9.65	9.25	11.72	3.2	8.91	9.76	870.1	-0.37	0.35	-1.06	0.29	0.546	NC
ENSG00000071859.15	FAM50A	38.66	24.22	36.6	23.1	32.04	49.61	3459.28	0.33	0.26	1.24	0.216	0.466	NC
ENSG00000071889.16	FAM3A	21.19	15.91	18.47	16.17	24.92	22.48	2110.24	0.48	0.35	1.36	0.173	0.412	NC
ENSG00000071894.17	CPSF1	177.58	98.43	157.59	34.51	141.06	91.63	11295.8	-0.5	0.4	-1.26	0.206	0.455	NC
ENSG00000071967.12	CYBRD1	23.73	7.2	24.88	25.21	40.57	69.09	3188.15	1.58	0.37	4.29	1.79e-05	0.00079	Up
ENSG00000071994.11	PDCD2	44.47	35.87	42.13	18.15	37.74	47.19	3780.79	-0.09	0.29	-0.31	0.759	0.887	NC
ENSG00000072042.13	RDH11	38.96	22.57	44.05	24.92	28.38	51.8	3547.52	0.29	0.31	0.93	0.352	0.605	NC
ENSG00000072062.14	PRKACA	105.95	36.13	114.82	81.15	96.52	183.38	10311.8	0.84	0.37	2.25	0.0245	0.133	NC
ENSG00000072071.16	ADGRL1	43.28	39.27	47.86	10.02	25.07	28.14	3196.51	-0.91	0.32	-2.84	0.00456	0.0456	NC
ENSG00000072110.13	ACTN1	215.37	77.91	138.4	103.72	98.82	195.46	13909.5	0.24	0.39	0.61	0.541	0.749	NC
ENSG00000072121.16	ZFYVE26	49	18.27	49.4	31.28	48.96	76.73	4524.83	0.73	0.31	2.39	0.017	0.107	NC
ENSG00000072134.15	EPN2	5.17	2.79	4.96	1.62	3.11	3.03	339.41	-0.45	0.28	-1.6	0.109	0.32	NC
ENSG00000072135.13	PTPN18	189.39	59.54	213.65	119.64	149.36	303.41	16907.2	0.64	0.4	1.62	0.106	0.314	NC
ENSG00000072163.19	LIMS2	1.37	2.64	1.07	0.46	2.54	1.43	168.4	-0.28	0.68	-0.41	0.684	0.843	NC
ENSG00000072195.15	SPEG	4.21	10.8	3.94	1.03	9.62	2.91	586.75	-0.6	0.8	-0.75	0.454	0.688	NC
ENSG00000072210.19	ALDH3A2	31.39	19	30.27	22.98	36.26	63.37	3409.46	0.81	0.26	3.14	0.0017	0.0234	NC
ENSG00000072274.13	TFRC	73.57	33.14	68.66	100.6	73.56	74.96	8036.94	1.06	0.5	2.11	0.0348	0.165	NC
ENSG00000072310.17	SREBF1	42.79	32.87	36.75	24.64	68.31	45.68	4323.77	0.5	0.38	1.33	0.183	0.426	NC
ENSG00000072364.13	AFF4	161.36	68.19	134.05	71.2	116.48	164.51	11789.3	0.24	0.26	0.93	0.355	0.607	NC
ENSG00000072401.15	UBE2D1	64.98	11.19	42.88	32.63	34.29	44.89	3863.68	0.41	0.51	0.81	0.419	0.663	NC
ENSG00000072415.9	MPP5	20.62	11.4	19.81	8.7	11.3	15.73	1460.94	-0.23	0.28	-0.8	0.421	0.664	NC
ENSG00000072422.17	RHOBTB1	6.22	0.11	7.45	9.11	2.29	11.04	653.36	1.39	1	1.39	0.165	0.401	NC
ENSG00000072501.17	SMC1A	69.09	42.38	92.04	52.25	78.11	118.36	7599.12	0.56	0.27	2.05	0.0406	0.181	NC
ENSG00000072506.12	HSD17B10	24.56	10.96	19.28	18.07	33.61	41.82	2510.67	1.04	0.25	4.13	3.57e-05	0.00137	Up
ENSG00000072518.20	MARK2	126.81	57	114.6	49.54	74.38	106.96	8678.65	-0.07	0.26	-0.28	0.78	0.898	NC
ENSG00000072571.20	HMMR	0.36	0.36	0.85	0.93	2.27	2.59	125.91	2.1	0.43	4.84	1.29e-06	9.35e-05	Up
ENSG00000072609.17	CHFR	109.19	49.19	89.68	44.84	80.77	107.48	7910.07	0.18	0.24	0.72	0.469	0.7	NC
ENSG00000072682.18	P4HA2	2.43	0.24	1.24	1.13	1.05	1.31	124.18	0.4	0.66	0.61	0.539	0.748	NC
ENSG00000072694.20	FCGR2B	37.16	5.43	18.75	8.02	31.29	30.33	2031.19	0.47	0.55	0.86	0.39	0.639	NC
ENSG00000072736.19	NFATC3	109.4	51.58	103.74	26.95	66.6	68.92	6839.49	-0.46	0.26	-1.72	0.0846	0.275	NC
ENSG00000072756.17	TRNT1	11.9	10.82	16.12	4.99	9.59	12.54	1097.56	-0.34	0.3	-1.12	0.261	0.515	NC
ENSG00000072778.20	ACADVL	313.26	101.91	206.82	156.32	286.36	357.89	23586.9	0.67	0.32	2.09	0.0364	0.169	NC
ENSG00000072786.13	STK10	489.87	219.95	456.09	143.12	283.79	318.49	30862.4	-0.36	0.25	-1.46	0.145	0.374	NC
ENSG00000072803.17	FBXW11	41.21	18.02	41.11	24.48	33.53	54.96	3548.22	0.47	0.29	1.65	0.0984	0.302	NC
ENSG00000072818.12	ACAP1	289.09	244.67	245.46	103.71	224.21	163.89	21792.5	-0.44	0.38	-1.17	0.244	0.497	NC
ENSG00000072840.13	EVC	2.56	0.82	2.41	0.47	3.16	1.18	167.39	0.01	0.6	0.02	0.987	0.995	NC
ENSG00000072849.11	DERL2	51.84	19.87	40.47	18.23	34.22	44.76	3399.43	0.07	0.28	0.27	0.79	0.903	NC
ENSG00000072858.10	SIDT1	61.62	35.4	64.61	11.36	34.31	44.18	3972.76	-0.69	0.31	-2.25	0.0246	0.134	NC
ENSG00000072864.15	NDE1	67.62	21	45.29	19.85	34.62	40.54	3695.78	-0.16	0.34	-0.47	0.636	0.814	NC
ENSG00000072952.18	MRVI1	29.81	1.6	10.1	9.02	6.78	13.91	1138.14	0.07	0.75	0.1	0.924	0.968	NC
ENSG00000072954.7	TMEM38A	2.49	0.66	2.51	5.01	3.45	15.59	501.34	2.39	0.55	4.33	1.48e-05	0.000685	Up
ENSG00000072958.8	AP1M1	68.18	42.67	72.89	38.27	66.25	88.29	6305.18	0.31	0.22	1.39	0.164	0.4	NC
ENSG00000073008.15	PVR	10.83	1.88	11.65	7.42	14.15	20.89	1084.16	1.16	0.5	2.31	0.0206	0.121	NC
ENSG00000073050.11	XRCC1	15.71	11.47	14.51	10.34	16.74	24.35	1586.15	0.5	0.28	1.83	0.0668	0.24	NC
ENSG00000073060.16	SCARB1	11.25	2.32	10.84	5.89	18.57	28.81	1217.9	1.36	0.49	2.76	0.00575	0.0532	NC
ENSG00000073111.14	MCM2	4.31	2.85	4.73	3.38	14.18	11.1	675.04	1.43	0.39	3.64	0.000268	0.00632	Up
ENSG00000073150.14	PANX2	14.71	1.18	5.05	3.21	2.61	3.61	476.91	-0.56	0.7	-0.8	0.425	0.667	NC
ENSG00000073169.14	SELENOO	37.75	17.79	36.34	16.98	31.86	43.07	3013.36	0.26	0.24	1.1	0.272	0.527	NC
ENSG00000073331.18	ALPK1	84.53	10.82	29.38	49.98	46.31	48.57	4735.45	0.8	0.62	1.28	0.199	0.446	NC
ENSG00000073350.13	LLGL2	83.65	44.41	85.68	8.66	36.39	29.38	4496.29	-1.34	0.38	-3.53	0.000423	0.00884	Down
ENSG00000073417.15	PDE8A	27.61	15.22	29.59	11.95	17.66	32.94	2202.38	0.02	0.28	0.07	0.941	0.975	NC
ENSG00000073464.12	CLCN4	4.34	1.17	2.9	4.38	5.19	13.09	518.86	1.71	0.43	3.96	7.42e-05	0.00238	Up
ENSG00000073536.18	NLE1	6.54	5.84	5.11	1.91	7.5	7.3	568.13	-0.01	0.44	-0.02	0.981	0.993	NC
ENSG00000073578.17	SDHA	15.68	10.24	17.59	5.55	11.89	12.53	1209.12	-0.3	0.25	-1.2	0.229	0.481	NC
ENSG00000073584.20	SMARCE1	10	6.19	11.06	4.08	9.2	12.94	870.37	0.13	0.26	0.49	0.623	0.806	NC
ENSG00000073605.18	GSDMB	54.99	24.21	45.27	12.28	44.6	35.84	3471.8	-0.21	0.36	-0.57	0.569	0.769	NC
ENSG00000073614.13	KDM5A	135.37	71.04	135.37	57.32	82.65	111	9823.16	-0.14	0.26	-0.55	0.579	0.776	NC
ENSG00000073711.11	PPP2R3A	1.33	0.78	2.05	0.41	0.89	1.24	106.5	-0.47	0.36	-1.29	0.196	0.443	NC
ENSG00000073737.16	DHRS9	8.42	0.5	2.19	1.41	4.54	1.49	290.23	-0.08	0.8	-0.1	0.917	0.965	NC
ENSG00000073756.12	PTGS2	284.63	24.54	59.62	11.65	9.84	6.65	5651.4	-3.01	0.77	-3.89	9.9e-05	0.003	Down
ENSG00000073792.15	IGF2BP2	6.25	39.41	11.91	38.38	17.81	12.89	2831.67	0.57	0.93	0.62	0.538	0.748	NC
ENSG00000073803.14	MAP3K13	10.32	7.11	12.16	5.05	10.31	14.98	986.12	0.22	0.26	0.85	0.394	0.643	NC
ENSG00000073849.15	ST6GAL1	140.69	98.5	145.23	35.23	99.81	101.91	10117.9	-0.53	0.29	-1.81	0.0704	0.248	NC
ENSG00000073861.3	TBX21	90.98	38.54	94.43	10.93	46.36	31.19	4835.66	-1.1	0.41	-2.66	0.00781	0.0646	NC
ENSG00000073910.22	FRY	146.71	17.06	75.24	44.13	68	122.69	7430.81	0.34	0.56	0.62	0.537	0.747	NC
ENSG00000073921.18	PICALM	332.25	50.79	211.91	150.38	183.71	299.23	20038.7	0.52	0.51	1.03	0.305	0.561	NC
ENSG00000073969.18	NSF	61.77	14.91	58.32	42.63	48.31	99.33	5375.35	0.87	0.44	1.97	0.0484	0.2	NC
ENSG00000074054.18	CLASP1	86.77	31.09	72.06	46.33	55.51	95.29	6436.25	0.4	0.34	1.18	0.238	0.491	NC
ENSG00000074071.14	MRPS34	11.24	11.34	14.14	7.92	13.33	20.24	1332.13	0.33	0.33	1	0.317	0.572	NC
ENSG00000074201.9	CLNS1A	35.19	26.24	34.76	23.94	46.35	73.54	4017.35	0.73	0.28	2.6	0.00925	0.0722	NC
ENSG00000074219.13	TEAD2	1.29	0.87	1.21	0.24	1.16	1.35	97.37	-0.22	0.46	-0.47	0.636	0.814	NC
ENSG00000074266.21	EED	20.61	12.79	24.2	7.26	14.37	18.4	1591.06	-0.29	0.23	-1.26	0.209	0.458	NC
ENSG00000074276.10	CDHR2	1.38	0.9	1.3	0.26	0.89	1.25	95.01	-0.48	0.41	-1.17	0.242	0.494	NC
ENSG00000074319.13	TSG101	23.21	12.62	20.79	23.69	27.52	37.42	2569.85	0.99	0.32	3.12	0.00179	0.0243	NC
ENSG00000074356.17	NCBP3	81.45	32.28	70.93	36.99	57.54	88.85	6032.44	0.28	0.28	1.01	0.314	0.569	NC
ENSG00000074370.18	ATP2A3	442.11	263.31	419.94	119.03	265.15	326.38	29784.3	-0.46	0.23	-2	0.0459	0.195	NC
ENSG00000074416.14	MGLL	17.27	1.64	27.14	17.87	5.21	47.66	1895.72	1.05	0.84	1.26	0.208	0.457	NC
ENSG00000074582.14	BCS1L	11.74	10.31	10.33	4.27	11.79	13.12	1029.98	-0.05	0.36	-0.13	0.898	0.958	NC
ENSG00000074590.13	NUAK1	13.19	1.42	12.33	0.09	0.2	0.59	378.4	-4.71	0.68	-6.92	4.38e-12	2.18e-09	Down
ENSG00000074603.19	DPP8	81.07	36.77	74.21	36.33	55.48	82.93	6040.29	0.15	0.26	0.59	0.558	0.761	NC
ENSG00000074621.14	SLC24A1	9.41	6.58	13.42	2.99	7.06	10.78	803.42	-0.33	0.32	-1.06	0.291	0.547	NC
ENSG00000074657.13	ZNF532	29.03	5.16	26.84	11.26	21.89	34.01	2017.92	0.47	0.48	0.98	0.325	0.581	NC
ENSG00000074660.16	SCARF1	37.62	3.33	16.47	6.8	21.21	21.7	1637.4	0.14	0.62	0.22	0.823	0.921	NC
ENSG00000074695.6	LMAN1	52.46	30.42	53.17	18.74	56.05	112.35	5082.05	0.54	0.4	1.36	0.175	0.416	NC
ENSG00000074696.13	HACD3	10.85	13.26	17	5.69	13.41	15.25	1273.52	-0.13	0.38	-0.36	0.721	0.866	NC
ENSG00000074706.13	IPCEF1	44	33.89	37.7	17.8	28.61	36.24	3362.89	-0.27	0.3	-0.9	0.371	0.622	NC
ENSG00000074755.15	ZZEF1	308.35	101.22	235.36	119.12	203.98	247.78	19867.1	0.16	0.32	0.5	0.618	0.803	NC
ENSG00000074800.16	ENO1	288.39	177.19	315.29	503.82	534.44	858.43	48203.7	1.61	0.32	4.96	7e-07	5.9e-05	Up
ENSG00000074803.19	SLC12A1	68.33	1.88	14.74	10.21	4.21	4.26	1572.64	-1.31	0.96	-1.36	0.174	0.414	NC
ENSG00000074842.7	MYDGF	21.64	12.41	28.07	17.54	34.78	63.25	2903.57	1.08	0.31	3.49	0.00048	0.0097	Up
ENSG00000074855.11	ANO8	32.22	20.2	35.38	15.46	28.92	40.27	2849.6	0.17	0.23	0.73	0.463	0.695	NC
ENSG00000074935.14	TUBE1	14.22	10.52	11.46	3.66	9.33	9.95	979.36	-0.51	0.32	-1.58	0.115	0.328	NC
ENSG00000074964.17	ARHGEF10L	17.39	1.29	21.54	10.42	36.92	35.2	1952.16	1.4	0.7	1.99	0.0467	0.196	NC
ENSG00000074966.11	TXK	76.62	53.87	59.26	23.05	54.93	62.76	5483.25	-0.27	0.31	-0.9	0.369	0.62	NC
ENSG00000075089.9	ACTR6	7.33	8.27	9.46	3.8	7.6	9.41	780.61	-0.13	0.36	-0.36	0.715	0.862	NC
ENSG00000075131.10	TIPIN	1.46	1.28	1.88	0.92	1.72	2.18	159.83	0.26	0.33	0.81	0.42	0.663	NC
ENSG00000075142.13	SRI	25.22	13.47	26.59	17.35	23.69	31.15	2342.82	0.47	0.28	1.69	0.0908	0.288	NC
ENSG00000075151.20	EIF4G3	92.44	27.9	85.99	64.06	69.92	128.87	7865.18	0.73	0.39	1.86	0.0623	0.231	NC
ENSG00000075188.9	NUP37	4.66	2.89	4.83	2.79	6.62	10.51	527.65	0.84	0.3	2.79	0.00534	0.0509	NC
ENSG00000075218.19	GTSE1	0.6	0.37	1.02	0.95	3.64	3.55	167.64	2.23	0.44	5.07	3.89e-07	3.66e-05	Up
ENSG00000075223.14	SEMA3C	6.94	0.78	8.33	6.64	3.63	13.34	663.97	1.04	0.69	1.5	0.133	0.355	NC
ENSG00000075234.17	TTC38	65.27	28.53	60.94	14.74	25.86	40.67	3733.55	-0.68	0.26	-2.59	0.00972	0.0747	NC
ENSG00000075239.14	ACAT1	10.08	9.3	12.36	6.29	12.41	18.84	1161.38	0.38	0.31	1.2	0.229	0.481	NC
ENSG00000075240.17	GRAMD4	37.49	14.58	43.63	22.96	39.36	62.72	3605.56	0.67	0.32	2.1	0.0362	0.169	NC
ENSG00000075275.16	CELSR1	5.25	4.24	5.75	1.4	4.66	6.29	445.76	-0.22	0.37	-0.6	0.549	0.755	NC
ENSG00000075292.19	ZNF638	108.6	58.09	101.76	51.47	76.01	116.01	8506.63	0.13	0.24	0.51	0.608	0.796	NC
ENSG00000075303.13	SLC25A40	15.82	7.28	17.74	12.24	15.84	31.5	1672.51	0.82	0.32	2.58	0.00994	0.076	NC
ENSG00000075336.12	TIMM21	8.61	4.51	6.73	2.97	7.91	10.69	670.92	0.28	0.3	0.92	0.357	0.61	NC
ENSG00000075340.23	ADD2	5.78	5.77	5.62	3.63	7.68	4.12	579.83	0.09	0.47	0.2	0.84	0.93	NC
ENSG00000075391.16	RASAL2	1.15	0.24	1.41	1.02	0.99	1.7	110.35	0.87	0.54	1.61	0.106	0.315	NC
ENSG00000075399.14	VPS9D1	33.1	13.59	27.97	11.76	23.85	20.88	2156.33	-0.07	0.31	-0.24	0.807	0.913	NC
ENSG00000075407.18	ZNF37A	19.13	13.64	19.06	10.47	19.06	28.7	1839.9	0.35	0.26	1.34	0.179	0.42	NC
ENSG00000075413.18	MARK3	113.64	92.93	116.92	143.55	113.19	157.92	13677.1	0.74	0.44	1.66	0.0971	0.299	NC
ENSG00000075415.12	SLC25A3	342.11	164.12	275.13	175.02	280.85	397.18	27294.8	0.4	0.25	1.6	0.109	0.319	NC
ENSG00000075420.13	FNDC3B	118.43	21.37	82.27	54.69	59.4	99.3	7141.53	0.38	0.48	0.79	0.429	0.67	NC
ENSG00000075426.12	FOSL2	382.79	50.99	299.41	149.15	189.56	276.45	21605.8	0.2	0.54	0.38	0.706	0.856	NC
ENSG00000075539.14	FRYL	134.16	47.55	113.86	45.69	85.15	99.83	8513.86	-0.04	0.3	-0.14	0.891	0.954	NC
ENSG00000075568.17	TMEM131	81.71	30.08	83.67	50.73	82.96	124.65	7486.89	0.71	0.31	2.3	0.0213	0.123	NC
ENSG00000075618.18	FSCN1	4.12	2.73	4.99	6.69	7.38	5.56	591.53	1.18	0.45	2.59	0.00956	0.0739	NC
ENSG00000075624.16	ACTB	2998.99	939.82	3042.83	2810.39	3717.25	4838.13	315675	1.1	0.37	2.97	0.00293	0.0342	NC
ENSG00000075651.16	PLD1	9.11	0.96	10.63	13.47	6.18	19.3	1064.53	1.49	0.72	2.08	0.0371	0.171	NC
ENSG00000075702.18	WDR62	2.59	1.89	2.75	1.64	5.42	6.14	336.93	0.99	0.35	2.83	0.0046	0.0458	NC
ENSG00000075711.21	DLG1	65.45	39.07	65.86	28.59	45.72	73.58	5247.93	0.02	0.24	0.09	0.929	0.97	NC
ENSG00000075785.12	RAB7A	166.39	64.28	145.62	129.76	140.51	248.62	15285.5	0.82	0.34	2.38	0.0171	0.107	NC
ENSG00000075790.10	BCAP29	20.87	10.26	24.77	12.08	18.53	26.11	1868.11	0.32	0.28	1.18	0.24	0.492	NC
ENSG00000075826.17	SEC31B	72.86	39.63	53.21	21.06	59.56	78.23	5245.71	0.08	0.32	0.26	0.794	0.906	NC
ENSG00000075856.12	SART3	29.99	19.47	31.91	13.33	26.04	32.32	2538.44	0.04	0.23	0.17	0.863	0.942	NC
ENSG00000075884.14	ARHGAP15	75.72	55.82	61.5	21.6	44.04	54.76	5211.1	-0.51	0.29	-1.74	0.0811	0.269	NC
ENSG00000075886.11	TUBA3D	1.59	1.16	1.62	0.54	1.69	1.23	129.97	-0.14	0.39	-0.37	0.713	0.861	NC
ENSG00000075914.13	EXOSC7	10.62	7.9	12.95	7.37	10.67	14.68	1094.77	0.31	0.28	1.12	0.264	0.519	NC
ENSG00000075945.13	KIFAP3	13.5	7.46	11.48	11.96	8.87	17.78	1259.06	0.62	0.41	1.5	0.134	0.357	NC
ENSG00000075975.16	MKRN2	31.45	16.14	29.16	13.8	20.7	29.14	2328.32	0.01	0.25	0.05	0.956	0.982	NC
ENSG00000076003.5	MCM6	14.19	11.03	14.63	9.03	25.81	23.84	1662.87	0.72	0.32	2.25	0.0247	0.134	NC
ENSG00000076043.10	REXO2	13.43	12.26	10.29	10.13	17.63	12.69	1375.81	0.42	0.43	0.96	0.338	0.594	NC
ENSG00000076053.10	RBM7	31.17	16.75	29.25	12.76	20.89	27.94	2294.31	-0.06	0.23	-0.25	0.8	0.909	NC
ENSG00000076067.13	RBMS2	14.26	3.73	15.57	14.46	16.15	44.58	1789.23	1.47	0.47	3.14	0.00167	0.0232	NC
ENSG00000076108.11	BAZ2A	380.16	137	295.26	176.56	255.62	320.59	26053.3	0.24	0.31	0.78	0.437	0.676	NC
ENSG00000076201.15	PTPN23	52.51	31.31	62.43	21.29	44.55	58.73	4411.64	-0.01	0.24	-0.05	0.964	0.986	NC
ENSG00000076242.14	MLH1	16.09	10.8	19.15	9.3	19.32	23.73	1638.69	0.4	0.24	1.65	0.0983	0.302	NC
ENSG00000076248.10	UNG	5.45	4.73	6.82	1.65	7.6	5.76	524.4	-0.06	0.43	-0.15	0.882	0.951	NC
ENSG00000076258.10	FMO4	2.72	1.7	1.83	1.11	1.98	3.25	209.37	0.18	0.34	0.53	0.595	0.787	NC
ENSG00000076321.11	KLHL20	21.04	13.54	19.26	7.5	15.7	17.27	1564.49	-0.19	0.25	-0.77	0.439	0.677	NC
ENSG00000076351.13	SLC46A1	2.23	1.72	3.43	0.54	1.97	1.3	180.83	-0.74	0.43	-1.74	0.0824	0.271	NC
ENSG00000076356.7	PLXNA2	15.04	0.82	7.26	9.17	6.04	9.39	825.23	0.74	0.76	0.98	0.326	0.582	NC
ENSG00000076382.17	SPAG5	6.26	3.65	5.11	4.55	9.74	13.83	721.48	1.08	0.27	4.01	6.04e-05	0.00208	Up
ENSG00000076513.17	ANKRD13A	192.32	58.53	130.07	59.08	112.17	132.36	11038.5	-0.01	0.33	-0.02	0.982	0.993	NC
ENSG00000076554.15	TPD52	12.09	15.06	12.63	4.1	13.16	20.89	1292.31	-0.09	0.47	-0.19	0.846	0.933	NC
ENSG00000076555.15	ACACB	21.88	18.18	20.7	6.14	16.39	19.16	1693.39	-0.42	0.33	-1.3	0.194	0.44	NC
ENSG00000076604.15	TRAF4	30.79	13.76	24.03	4.22	17.01	14.42	1638.26	-0.75	0.38	-1.98	0.0476	0.199	NC
ENSG00000076641.4	PAG1	191.01	128.54	167.81	76.97	138.6	110.97	13856.8	-0.29	0.33	-0.86	0.392	0.641	NC
ENSG00000076650.7	GPATCH1	10.48	7.21	10.57	3.7	10.08	12.92	895.99	0.06	0.3	0.19	0.847	0.933	NC
ENSG00000076662.10	ICAM3	88.13	19.78	33.08	17.5	33.2	57.25	3892.66	-0.12	0.47	-0.26	0.798	0.909	NC
ENSG00000076685.18	NT5C2	95.23	15.61	54.57	47.44	46.6	76.93	5607.25	0.52	0.52	1.01	0.314	0.569	NC
ENSG00000076770.14	MBNL3	62.06	78.38	77.26	93.84	131.68	71.6	9759.81	0.77	0.53	1.46	0.143	0.372	NC
ENSG00000076864.19	RAP1GAP	2.39	11.21	0.87	92.97	15.18	0.16	3519.61	3.43	2.03	1.69	0.0908	0.288	NC
ENSG00000076924.12	XAB2	60.96	39.22	56.13	26.76	50.44	61.7	4932.5	0.05	0.24	0.22	0.828	0.924	NC
ENSG00000076928.17	ARHGEF1	823.02	571.76	758.42	257.63	596.4	674.27	60765.9	-0.31	0.27	-1.18	0.237	0.49	NC
ENSG00000076944.16	STXBP2	114.78	42.43	129.09	98.14	91.26	143.25	10686	0.66	0.41	1.61	0.108	0.317	NC
ENSG00000076984.17	MAP2K7	64.85	36.25	60.9	40.03	55.57	66.56	5550.06	0.32	0.28	1.15	0.252	0.505	NC
ENSG00000077044.10	DGKD	254.19	138.11	230.93	114.01	173.37	278.33	19671.5	0.11	0.24	0.43	0.667	0.833	NC
ENSG00000077097.15	TOP2B	131.75	107.04	159.12	79.74	128.02	193.68	13471.7	0.21	0.28	0.77	0.443	0.68	NC
ENSG00000077147.16	TM9SF3	94.69	62.43	124.93	56.8	90.87	121.37	9220.38	0.2	0.26	0.76	0.445	0.681	NC
ENSG00000077150.20	NFKB2	156.24	46.44	101.14	42.28	89.89	75.83	8266.2	-0.19	0.37	-0.52	0.603	0.792	NC
ENSG00000077152.11	UBE2T	0.99	0.91	0.55	0.5	1.44	1.87	105.65	0.67	0.49	1.37	0.169	0.407	NC
ENSG00000077157.22	PPP1R12B	115.22	19.85	57.73	24.48	37.17	53.92	4813.47	-0.36	0.48	-0.75	0.454	0.689	NC
ENSG00000077232.18	DNAJC10	83.98	38.81	90.7	45.29	83.82	171.42	8259.59	0.69	0.33	2.11	0.0351	0.166	NC
ENSG00000077235.18	GTF3C1	77.33	42.59	89.47	26.95	54.96	73.86	5899.25	-0.19	0.24	-0.81	0.417	0.661	NC
ENSG00000077238.14	IL4R	190.27	85.69	128.77	77.21	132.84	109.91	12251	0.01	0.35	0.02	0.986	0.995	NC
ENSG00000077254.14	USP33	103.53	49.76	87.55	56.25	72.76	118.88	8199.19	0.33	0.28	1.19	0.234	0.487	NC
ENSG00000077312.9	SNRPA	32.96	27.05	37.3	15.53	33.48	36.02	3065.25	0	0.28	-0.01	0.991	0.996	NC
ENSG00000077348.9	EXOSC5	5.5	6.82	8.29	3.65	8.96	11.91	758.87	0.34	0.39	0.86	0.39	0.64	NC
ENSG00000077380.15	DYNC1I2	19.49	22.05	31.68	21.99	26.25	48.86	2953.8	0.6	0.39	1.57	0.117	0.332	NC
ENSG00000077420.16	APBB1IP	150.06	68.38	123.17	86.99	102.33	185.87	12047.2	0.44	0.31	1.41	0.158	0.392	NC
ENSG00000077454.16	LRCH4	111.44	30.5	54.81	34.04	61.24	80.84	6032.96	0.15	0.39	0.39	0.697	0.852	NC
ENSG00000077458.13	FAM76B	66.57	36.47	66.01	26.22	40.07	54	4778.43	-0.21	0.24	-0.87	0.383	0.633	NC
ENSG00000077463.15	SIRT6	17.08	8.54	14.85	7.17	13.18	15.38	1262.77	0.09	0.24	0.38	0.702	0.854	NC
ENSG00000077514.9	POLD3	13.92	6.26	16.42	12.35	15.74	24.62	1519.15	0.86	0.32	2.71	0.00674	0.0588	NC
ENSG00000077549.18	CAPZB	203.14	130.93	227.05	157.34	204.47	281.79	20746.6	0.5	0.28	1.76	0.0788	0.264	NC
ENSG00000077585.14	GPR137B	9.59	4.2	11.93	4.91	7.06	7.43	749.3	-0.02	0.35	-0.04	0.966	0.986	NC
ENSG00000077616.11	NAALAD2	4.09	3.83	3.26	0.97	2.59	2.51	290.99	-0.77	0.4	-1.92	0.0548	0.215	NC
ENSG00000077684.16	JADE1	65.1	40.4	54.96	17.42	34.21	41.6	4163.42	-0.57	0.25	-2.32	0.0205	0.12	NC
ENSG00000077713.19	SLC25A43	6.98	3.64	8.26	4.53	7.25	15.76	754.3	0.75	0.33	2.24	0.025	0.135	NC
ENSG00000077721.16	UBE2A	77.53	29.09	61.33	34.1	54.64	70.71	5405.33	0.25	0.29	0.85	0.396	0.645	NC
ENSG00000077782.20	FGFR1	7.7	6.36	7.41	2.43	7.67	16.42	763.86	0.3	0.46	0.66	0.509	0.729	NC
ENSG00000077984.6	CST7	143.38	68.53	136.41	14.5	44.72	34.99	6886.46	-1.64	0.33	-4.98	6.42e-07	5.45e-05	Down
ENSG00000078043.16	PIAS2	31.58	15.58	31.38	14.7	21.3	32.96	2434.84	0.1	0.26	0.37	0.709	0.858	NC
ENSG00000078053.17	AMPH	2.24	1.12	2.41	29.31	1.31	40.58	1571.64	4.1	0.9	4.55	5.41e-06	0.000303	Up
ENSG00000078061.13	ARAF	103	51.53	79.86	53.42	79.72	98.03	7887.64	0.28	0.27	1.03	0.305	0.56	NC
ENSG00000078070.13	MCCC1	17.95	11.65	18.19	9.76	18.51	24.31	1678.45	0.35	0.23	1.53	0.125	0.344	NC
ENSG00000078081.8	LAMP3	1.22	1.97	1.15	0.71	0.97	0.55	122.41	-0.71	0.62	-1.15	0.252	0.505	NC
ENSG00000078124.12	ACER3	31.07	11.41	40.45	42.55	35.74	63.47	3980.84	1.22	0.44	2.76	0.00584	0.0538	NC
ENSG00000078140.14	UBE2K	51.08	31.15	61.97	40.94	50.73	74.9	5325.09	0.52	0.3	1.76	0.0784	0.263	NC
ENSG00000078142.13	PIK3C3	49.54	24.54	40.22	24.21	34.95	57.87	3846.98	0.29	0.27	1.09	0.276	0.531	NC
ENSG00000078177.14	N4BP2	43.06	25.85	46.12	13.51	35.05	30.09	3168.72	-0.31	0.29	-1.07	0.285	0.541	NC
ENSG00000078237.7	TIGAR	7.59	2.79	7.63	3.68	4.23	7.22	544.86	0.11	0.36	0.3	0.765	0.89	NC
ENSG00000078246.17	TULP3	6.73	2.98	5.52	1.54	4.31	5.49	421.31	-0.24	0.32	-0.74	0.456	0.69	NC
ENSG00000078269.15	SYNJ2	28.97	25.26	29.23	6.27	19.64	15.36	2068.6	-0.87	0.37	-2.33	0.0197	0.117	NC
ENSG00000078304.19	PPP2R5C	342.57	160.17	344.19	74.96	155.63	187.59	20075.8	-0.76	0.24	-3.13	0.00175	0.0239	NC
ENSG00000078319.9	PMS2P1	8.53	5.31	8.5	2.77	8.4	8.66	686.68	0	0.31	0	0.996	0.999	NC
ENSG00000078369.18	GNB1	398.97	161.87	348.47	240.66	311.12	452.44	32263.3	0.49	0.3	1.61	0.108	0.318	NC
ENSG00000078403.17	MLLT10	68.11	31.55	59.33	30.42	48.68	79.01	5204.15	0.25	0.26	0.96	0.337	0.593	NC
ENSG00000078487.17	ZCWPW1	14.28	5.73	13.42	5.25	8.55	13.64	981.51	-0.01	0.29	-0.02	0.981	0.993	NC
ENSG00000078589.13	P2RY10	24.64	19.62	19.96	3.24	14.46	10.69	1516.96	-1.08	0.44	-2.47	0.0136	0.0929	NC
ENSG00000078596.11	ITM2A	55.16	53.86	57.85	6.58	25.93	13	3522.69	-1.73	0.47	-3.66	0.000255	0.00607	Down
ENSG00000078618.21	NRDC	230.26	77.43	154.5	165.17	166.74	247.72	18089.3	0.74	0.39	1.89	0.0588	0.223	NC
ENSG00000078668.14	VDAC3	52.6	28.48	48.44	26.31	42.99	68.77	4429.25	0.32	0.24	1.35	0.176	0.416	NC
ENSG00000078674.17	PCM1	118.42	90.07	139.85	93.65	95.14	152.57	12009.2	0.28	0.35	0.79	0.427	0.668	NC
ENSG00000078687.17	TNRC6C	51.2	59.99	80.48	8.74	26.64	19.75	4077.03	-1.65	0.41	-3.99	6.69e-05	0.00222	Down
ENSG00000078699.21	CBFA2T2	57.08	32.91	52.76	16.32	36.77	46.19	3927.59	-0.32	0.24	-1.37	0.17	0.408	NC
ENSG00000078747.15	ITCH	107.1	46.67	102.53	48.87	70.84	116.88	8077.04	0.17	0.28	0.62	0.534	0.745	NC
ENSG00000078795.16	PKD2L2	1.29	1.45	3.03	0.36	0.6	0.74	121.03	-1.51	0.44	-3.42	0.000626	0.0116	NC
ENSG00000078804.13	TP53INP2	96.68	11.56	45.58	22.82	29.48	30.17	3731.63	-0.38	0.58	-0.67	0.504	0.725	NC
ENSG00000078808.17	SDF4	100.23	53.97	98.22	52.29	86.75	117.9	8489.84	0.29	0.22	1.3	0.194	0.44	NC
ENSG00000078814.15	MYH7B	2.41	2.48	3.13	0.58	2.01	1.86	205.65	-0.75	0.41	-1.82	0.0692	0.245	NC
ENSG00000078902.16	TOLLIP	36.06	18.87	35.83	37.42	39.87	65.81	4092.69	0.99	0.32	3.09	0.00202	0.0266	NC
ENSG00000078967.13	UBE2D4	5.25	5.09	6.3	2.22	3.83	5.62	475.79	-0.35	0.33	-1.07	0.283	0.538	NC
ENSG00000079134.12	THOC1	36.25	24.75	43.16	12.9	29.12	35.03	2961.18	-0.24	0.25	-0.94	0.349	0.602	NC
ENSG00000079215.14	SLC1A3	0.45	0.06	0.47	18.7	1.71	23.21	940.59	6.11	0.9	6.78	1.24e-11	5.16e-09	Up
ENSG00000079246.16	XRCC5	172.17	110.34	157.61	138.86	166.77	276.5	17669.6	0.67	0.3	2.24	0.0249	0.135	NC
ENSG00000079257.8	LXN	3.15	1.38	2.3	3.26	1.77	4.39	293.76	0.9	0.5	1.78	0.0756	0.258	NC
ENSG00000079263.19	SP140	51.08	32.96	49.65	14.21	43.97	48.29	3892.01	-0.18	0.31	-0.58	0.562	0.764	NC
ENSG00000079277.21	MKNK1	109.23	19.06	59.32	77.94	50.91	106.43	7359.55	0.85	0.56	1.51	0.13	0.351	NC
ENSG00000079308.19	TNS1	8.17	61.68	9.84	97.93	83.01	10.88	6312.71	1.5	1.07	1.4	0.162	0.397	NC
ENSG00000079313.15	REXO1	52.2	32.88	56.56	18.92	40.34	44.43	4033.84	-0.22	0.24	-0.93	0.354	0.607	NC
ENSG00000079332.15	SAR1A	117.04	66.81	117.24	58.05	82.74	104.74	9194.89	0.01	0.26	0.04	0.968	0.987	NC
ENSG00000079335.20	CDC14A	47.24	36.6	46.31	11.17	30.31	25.09	3251.73	-0.78	0.33	-2.37	0.0177	0.109	NC
ENSG00000079337.16	RAPGEF3	2.41	0.75	1.39	0.44	1.35	1.35	121.24	-0.29	0.42	-0.7	0.485	0.711	NC
ENSG00000079385.22	CEACAM1	16.07	2.38	4.03	1.92	3.72	2.44	471.37	-1.02	0.62	-1.65	0.0997	0.304	NC
ENSG00000079387.14	SENP1	24.21	10.93	20.39	9.83	18.03	22.82	1746.27	0.14	0.24	0.57	0.569	0.77	NC
ENSG00000079432.7	CIC	147.37	74.26	152.46	55.1	110.7	114.02	10719	-0.13	0.25	-0.53	0.597	0.788	NC
ENSG00000079435.10	LIPE	3.4	4.87	4.28	0.84	3.26	3.15	334.5	-0.78	0.49	-1.59	0.112	0.323	NC
ENSG00000079459.13	FDFT1	59.9	43.29	56.9	55.95	63.74	77.59	6383.99	0.62	0.35	1.77	0.0767	0.26	NC
ENSG00000079462.7	PAFAH1B3	3	2.8	3.47	1.32	3.53	4.11	303.77	0.07	0.35	0.2	0.84	0.93	NC
ENSG00000079482.13	OPHN1	3.06	0.23	3.09	1.64	1.51	3.16	204.48	0.48	0.7	0.68	0.494	0.717	NC
ENSG00000079616.12	KIF22	42.51	26.92	35.17	6.53	25.62	23.57	2576.08	-0.78	0.37	-2.09	0.0365	0.17	NC
ENSG00000079691.18	CARMIL1	3.16	4.53	3.73	2.94	3.33	7.9	446.59	0.39	0.48	0.81	0.416	0.661	NC
ENSG00000079739.17	PGM1	19.07	9.98	19	9.66	17.07	29.86	1710.1	0.44	0.26	1.68	0.093	0.292	NC
ENSG00000079785.15	DDX1	24.53	24.28	27.52	15.82	24.24	42.91	2707.56	0.26	0.35	0.74	0.458	0.691	NC
ENSG00000079805.16	DNM2	300.83	143.54	294.22	166.32	235.34	339.27	24737.3	0.31	0.26	1.19	0.235	0.488	NC
ENSG00000079819.19	EPB41L2	13.16	5.67	15.89	7.14	16.91	9.96	1151.41	0.34	0.41	0.83	0.405	0.652	NC
ENSG00000079950.14	STX7	104.91	20.63	85.59	60.84	67.86	119.59	7596.58	0.65	0.47	1.4	0.162	0.398	NC
ENSG00000079974.17	RABL2B	52.47	24.44	38.13	10.65	31.38	33.25	3041.72	-0.42	0.31	-1.33	0.184	0.427	NC
ENSG00000079999.14	KEAP1	11.38	9.22	17.17	10.93	20.28	23.94	1586.72	0.78	0.29	2.66	0.0078	0.0646	NC
ENSG00000080007.8	DDX43	1.55	1.6	2.32	0.37	3.13	1.97	177.46	0.06	0.58	0.11	0.915	0.965	NC
ENSG00000080189.15	SLC35C2	58.14	37.65	52.25	25.48	56.84	67.03	4946.27	0.2	0.25	0.81	0.419	0.662	NC
ENSG00000080200.10	CRYBG3	15.48	2.21	16.44	12.28	14.96	30.02	1502.01	1.15	0.56	2.07	0.0386	0.175	NC
ENSG00000080298.15	RFX3	28.7	15.39	26.78	10.99	18.75	22.5	2035.26	-0.16	0.23	-0.69	0.489	0.714	NC
ENSG00000080345.18	RIF1	75.44	36.64	76.39	28.75	50.64	66.02	5449.31	-0.1	0.23	-0.41	0.679	0.84	NC
ENSG00000080371.6	RAB21	48.28	33.92	50.38	32.05	38.7	55.15	4456.32	0.22	0.31	0.7	0.483	0.711	NC
ENSG00000080493.17	SLC4A4	8.42	2.69	8.1	0.91	2.41	1.81	370.13	-1.57	0.4	-3.95	7.67e-05	0.00246	Down
ENSG00000080503.24	SMARCA2	269.65	115.33	245.52	124.22	162.97	234.7	19120.6	0.06	0.29	0.22	0.826	0.923	NC
ENSG00000080546.13	SESN1	49.2	33.82	34.61	43.83	30.57	95.13	5018.9	0.76	0.46	1.64	0.101	0.305	NC
ENSG00000080561.13	MID2	3.72	3.16	3.35	0.54	2.66	1.28	243.33	-1.06	0.51	-2.07	0.038	0.174	NC
ENSG00000080573.7	COL5A3	0.33	3.15	0.62	0.26	1.44	4.15	171.51	0.04	0.99	0.04	0.964	0.986	NC
ENSG00000080603.17	SRCAP	8.93	4.28	9.33	3.67	6.77	8.75	681.19	0.04	0.25	0.16	0.871	0.946	NC
ENSG00000080608.10	PUM3	10.78	11.09	14	4.97	10.73	15.52	1119.39	-0.09	0.34	-0.26	0.797	0.908	NC
ENSG00000080802.18	CNOT4	31.57	14.81	31.34	13.39	21.6	29.84	2339.29	0.03	0.25	0.11	0.913	0.964	NC
ENSG00000080815.19	PSEN1	102.09	25.35	80.86	70.18	73.85	155.41	8472.35	0.9	0.43	2.09	0.0368	0.17	NC
ENSG00000080819.9	CPOX	9.15	7.29	13.1	7.55	9.92	13.73	1044.16	0.36	0.32	1.13	0.259	0.513	NC
ENSG00000080822.17	CLDND1	81.89	35.09	73.72	22.61	48.57	61.65	5174.38	-0.27	0.26	-1.05	0.292	0.548	NC
ENSG00000080823.23	MOK	4.09	1.05	2.34	0.53	2.04	1.82	182.82	-0.52	0.47	-1.11	0.266	0.521	NC
ENSG00000080824.18	HSP90AA1	433.03	348.82	455.39	221.04	374.85	398.09	38129.6	-0.07	0.3	-0.25	0.802	0.91	NC
ENSG00000080839.12	RBL1	15.39	11	16.87	5.19	13.21	13.49	1236.57	-0.25	0.28	-0.89	0.373	0.623	NC
ENSG00000080845.17	DLGAP4	39.09	22.94	48.44	16.44	28.62	43.32	3238.37	-0.08	0.25	-0.33	0.743	0.878	NC
ENSG00000080854.15	IGSF9B	31.56	22.22	29.89	3.71	29.28	6.23	2003.04	-0.91	0.66	-1.4	0.163	0.399	NC
ENSG00000080947.15	CROCCP3	14.86	11.78	17.92	4.03	11.08	11.9	1167.77	-0.56	0.31	-1.84	0.0658	0.238	NC
ENSG00000080986.13	NDC80	2.76	2.14	2.56	1.33	3.92	4.41	284.4	0.49	0.35	1.42	0.155	0.388	NC
ENSG00000081014.11	AP4E1	21.44	10.33	24.3	13.67	19.84	34.41	2051.9	0.55	0.29	1.92	0.0545	0.214	NC
ENSG00000081019.13	RSBN1	44.18	37.4	48.76	13.39	24.63	27.39	3267.22	-0.78	0.29	-2.68	0.00745	0.0626	NC
ENSG00000081026.19	MAGI3	1.99	1.51	3.03	0.92	2.06	2.37	195.1	-0.07	0.33	-0.2	0.838	0.929	NC
ENSG00000081041.9	CXCL2	3.09	0.27	1.88	1.85	0.84	3.81	193.95	0.79	0.73	1.08	0.28	0.535	NC
ENSG00000081052.12	COL4A4	3.33	1.54	4.2	0.76	2.1	11.75	346.61	0.68	0.68	1	0.32	0.575	NC
ENSG00000081059.20	TCF7	198.08	387.11	212.4	22.82	164.64	58.07	18479.6	-1.74	0.69	-2.51	0.0119	0.0849	NC
ENSG00000081087.15	OSTM1	38.34	29.46	49.85	22.83	34.83	37.61	3630.45	-0.01	0.31	-0.04	0.964	0.986	NC
ENSG00000081148.12	IMPG2	2.31	1.1	1.98	0.62	1.17	1.51	140.12	-0.46	0.29	-1.57	0.116	0.33	NC
ENSG00000081154.12	PCNP	84.51	73.46	106.08	59.4	73.79	99.49	8603.01	0.09	0.33	0.27	0.785	0.9	NC
ENSG00000081177.18	EXD2	6.04	4.76	4.5	3.62	5.32	10.44	587.8	0.47	0.37	1.29	0.199	0.446	NC
ENSG00000081181.8	ARG2	1.88	0.7	1.92	3.05	0.78	1.63	197.13	1	0.72	1.38	0.166	0.404	NC
ENSG00000081189.15	MEF2C	39.55	9.47	45.31	32.39	43.59	88.44	4244.79	1.14	0.45	2.52	0.0117	0.0841	NC
ENSG00000081237.20	PTPRC	1676.64	607.93	1276.26	523	931.29	945.56	97078.2	-0.23	0.31	-0.73	0.468	0.699	NC
ENSG00000081307.12	UBA5	26.64	17.73	28.67	10.64	25.82	36.5	2377.72	0.15	0.27	0.56	0.579	0.776	NC
ENSG00000081320.11	STK17B	420.02	199.39	380.09	271.29	296.13	425.36	34178.6	0.36	0.33	1.09	0.277	0.533	NC
ENSG00000081377.17	CDC14B	25.83	7.34	30.23	10.11	4.93	19.25	1554.93	-0.45	0.57	-0.8	0.424	0.666	NC
ENSG00000081386.12	ZNF510	10.59	7.11	8.93	4.49	7.47	11.14	831.48	-0.01	0.28	-0.03	0.975	0.99	NC
ENSG00000081665.14	ZNF506	27.83	30.54	39.24	7.04	18.56	20.3	2376.39	-0.97	0.36	-2.68	0.0073	0.0618	NC
ENSG00000081692.12	JMJD4	1.53	1.44	1.64	0.74	1.89	2.56	163.08	0.27	0.37	0.72	0.474	0.704	NC
ENSG00000081721.12	DUSP12	15.1	7.72	14.78	6.7	12.23	17.68	1216.63	0.2	0.23	0.86	0.389	0.638	NC
ENSG00000081760.17	AACS	13.1	8.13	14.27	6.8	11.39	14.98	1147.24	0.16	0.24	0.66	0.507	0.728	NC
ENSG00000081791.9	DELE1	85.9	34.93	77.62	34.94	77.62	110.86	6799.84	0.4	0.28	1.42	0.155	0.387	NC
ENSG00000081870.11	HSPB11	18.8	10.14	16.25	4.39	13.74	15.73	1265.69	-0.25	0.31	-0.81	0.418	0.662	NC
ENSG00000081913.14	PHLPP1	8.4	2.91	7.8	4.06	4.24	6.47	562.87	0.04	0.38	0.09	0.925	0.968	NC
ENSG00000081923.14	ATP8B1	2.21	3.88	6.9	1.07	2.21	2.8	315.61	-0.94	0.49	-1.92	0.0548	0.215	NC
ENSG00000081985.11	IL12RB2	4.56	3.41	5.75	1.29	4.06	2.36	353.2	-0.59	0.41	-1.46	0.144	0.373	NC
ENSG00000082014.16	SMARCD3	29.13	7.51	29.38	33.24	42.96	93.52	3938.96	1.69	0.43	3.93	8.44e-05	0.00264	Up
ENSG00000082068.9	WDR70	16.97	11.52	20.51	10.49	16.95	24.19	1688.44	0.32	0.25	1.26	0.207	0.456	NC
ENSG00000082074.18	FYB1	506.75	454.18	546.85	221.37	371.78	353.03	42065.2	-0.43	0.34	-1.26	0.209	0.458	NC
ENSG00000082146.13	STRADB	13.98	220.21	11.27	160.54	200.12	22.61	14164.9	0.71	1.63	0.44	0.663	0.831	NC
ENSG00000082153.18	BZW1	197.3	76.01	148.9	105.59	153.74	191.66	14707.8	0.44	0.3	1.44	0.149	0.38	NC
ENSG00000082196.20	C1QTNF3	3.57	1.54	2.92	0.47	1.91	2.93	205.17	-0.49	0.44	-1.1	0.27	0.525	NC
ENSG00000082212.13	ME2	67.22	35.6	69.44	46.07	77.22	100.71	6681.37	0.66	0.23	2.87	0.00415	0.0428	NC
ENSG00000082213.18	C5orf22	10.79	7.13	10.84	9.49	10.08	20.59	1186.22	0.74	0.33	2.21	0.0274	0.143	NC
ENSG00000082258.13	CCNT2	106.77	49.81	98.46	39.12	67.8	96.51	7463.67	-0.06	0.24	-0.26	0.792	0.905	NC
ENSG00000082269.16	FAM135A	11.51	4.08	11.91	4.94	10.72	16.75	955.7	0.48	0.34	1.42	0.155	0.387	NC
ENSG00000082293.13	COL19A1	9.12	3.04	8.1	2.04	10.76	7.12	633.74	0.21	0.48	0.44	0.659	0.829	NC
ENSG00000082397.17	EPB41L3	23.57	2.21	34.78	26.96	34.45	66.26	3116.87	1.51	0.68	2.23	0.0257	0.137	NC
ENSG00000082438.17	COBLL1	7.97	3.95	9.27	3.34	6.74	19.45	788.96	0.59	0.44	1.34	0.18	0.422	NC
ENSG00000082458.12	DLG3	14.58	6.27	15.25	2.14	8.56	5.05	810.96	-0.93	0.42	-2.19	0.0282	0.146	NC
ENSG00000082512.15	TRAF5	55.32	45	57.58	14.39	49.31	42.29	4344.55	-0.44	0.36	-1.22	0.223	0.473	NC
ENSG00000082515.18	MRPL22	7.26	7.1	10.56	4.7	8.48	12.44	850.07	0.21	0.32	0.64	0.52	0.736	NC
ENSG00000082516.9	GEMIN5	7	5.69	7.39	3.11	7.7	10.18	679.76	0.19	0.31	0.61	0.54	0.749	NC
ENSG00000082641.16	NFE2L1	86.71	30.68	80.58	41.03	71.27	91.75	6589.06	0.36	0.3	1.21	0.227	0.479	NC
ENSG00000082701.15	GSK3B	93.98	30.11	81.07	38.91	58.02	90.29	6365.92	0.2	0.33	0.59	0.557	0.761	NC
ENSG00000082781.12	ITGB5	14.97	0.51	22.66	11.28	3.31	16.19	1128.75	0.32	0.94	0.34	0.733	0.872	NC
ENSG00000082805.20	ERC1	29.17	15.24	35.76	21.79	27.51	48.71	2989.71	0.59	0.31	1.92	0.0548	0.215	NC
ENSG00000082898.17	XPO1	127.11	74.69	126.98	60.15	116.38	170.94	11132.3	0.28	0.23	1.25	0.21	0.459	NC
ENSG00000082996.19	RNF13	73	14.55	42.8	34.28	39.93	63.53	4434.68	0.5	0.46	1.08	0.278	0.534	NC
ENSG00000083093.9	PALB2	8.18	4.51	7.99	3.61	6.38	11.29	684.16	0.24	0.27	0.88	0.381	0.631	NC
ENSG00000083097.14	DOP1A	48.08	11.25	35.45	16.15	38.5	50.97	3174.46	0.44	0.4	1.1	0.271	0.526	NC
ENSG00000083099.11	LYRM2	11.3	13.93	14.91	7.52	12.85	19.38	1369.94	0.1	0.38	0.27	0.784	0.9	NC
ENSG00000083123.15	BCKDHB	8.1	6.88	6.94	1.47	6.32	6.22	588.27	-0.59	0.43	-1.36	0.173	0.413	NC
ENSG00000083168.11	KAT6A	287.63	107.74	230.44	90.41	128.44	165	16412.2	-0.35	0.31	-1.15	0.25	0.503	NC
ENSG00000083223.18	TUT7	187.38	30.85	98.71	87.31	91.3	158.51	10817.2	0.53	0.51	1.04	0.297	0.552	NC
ENSG00000083290.20	ULK2	32.94	14.99	36.38	10.6	27.43	41.06	2583.16	0.1	0.32	0.32	0.75	0.882	NC
ENSG00000083312.17	TNPO1	99.5	49.53	101.91	46	73.13	96.61	7718.81	0.08	0.24	0.31	0.753	0.883	NC
ENSG00000083444.17	PLOD1	49.92	15.9	42.96	40.69	52.48	94.49	4988.92	1.12	0.35	3.17	0.00152	0.022	NC
ENSG00000083454.22	P2RX5	12.5	7.11	9.41	6.27	11.07	33.39	1270.22	0.88	0.43	2.02	0.043	0.187	NC
ENSG00000083457.12	ITGAE	11.12	5.51	9.37	3.44	10.02	16.53	887.6	0.33	0.35	0.94	0.347	0.6	NC
ENSG00000083520.15	DIS3	60.85	28.01	51.32	25.19	42.8	54.6	4339.5	0.09	0.24	0.37	0.711	0.859	NC
ENSG00000083535.16	PIBF1	14.54	13.17	17.77	6.91	10.66	16.64	1339.84	-0.23	0.31	-0.73	0.466	0.697	NC
ENSG00000083544.14	TDRD3	13.09	10.38	16.53	6.64	11.31	16.52	1241.78	-0.01	0.27	-0.04	0.967	0.987	NC
ENSG00000083635.8	NUFIP1	3.27	2.39	3.32	1.81	3.78	5.34	331.9	0.45	0.29	1.57	0.116	0.33	NC
ENSG00000083642.19	PDS5B	47.92	23.45	50.21	22.42	31.39	51.05	3725.64	0.07	0.27	0.27	0.784	0.9	NC
ENSG00000083720.13	OXCT1	24.32	17.23	23.84	5.77	25.01	18.86	1874.21	-0.26	0.4	-0.65	0.516	0.734	NC
ENSG00000083750.12	RRAGB	10.62	8.13	11.95	5.39	9.26	14.36	995.68	0.1	0.27	0.38	0.704	0.855	NC
ENSG00000083799.17	CYLD	361.09	203.39	300.78	89.19	260.8	162.66	22643.1	-0.5	0.37	-1.37	0.171	0.409	NC
ENSG00000083807.10	SLC27A5	1.76	1.43	1.26	0.31	1.33	1.4	122.84	-0.5	0.47	-1.06	0.287	0.543	NC
ENSG00000083812.12	ZNF324	22.64	9.7	16.12	5.05	12.66	11.98	1257.49	-0.45	0.31	-1.48	0.139	0.365	NC
ENSG00000083814.13	ZNF671	11.58	7.88	10.08	2.39	8.29	10.48	815.41	-0.39	0.36	-1.07	0.286	0.542	NC
ENSG00000083817.9	ZNF416	1.36	1.2	1.68	0.36	0.85	1.24	109.32	-0.66	0.37	-1.8	0.0717	0.25	NC
ENSG00000083828.16	ZNF586	31.4	11.4	19.07	8.14	16.29	26.77	1801.38	-0.05	0.34	-0.16	0.873	0.947	NC
ENSG00000083838.16	ZNF446	5.7	3.05	4.07	1.26	3.54	3.74	345.84	-0.4	0.32	-1.25	0.211	0.459	NC
ENSG00000083844.10	ZNF264	40.92	19.26	43.29	11.27	26.84	34.31	2797.92	-0.29	0.27	-1.06	0.288	0.543	NC
ENSG00000083845.9	RPS5	314.68	305.83	255.83	92.08	255.41	241.22	24825.9	-0.47	0.4	-1.19	0.232	0.484	NC
ENSG00000083896.12	YTHDC1	173.8	89.19	142.78	96.01	115.54	169.89	13390.4	0.23	0.3	0.76	0.445	0.681	NC
ENSG00000083937.9	CHMP2B	30	11.85	23.47	19.66	23.15	36.98	2467	0.63	0.33	1.94	0.0528	0.211	NC
ENSG00000084070.12	SMAP2	592.74	162.67	318.33	343.96	208.75	613.87	38061.8	0.53	0.51	1.04	0.3	0.556	NC
ENSG00000084072.16	PPIE	48.38	14.32	42.05	14.3	19.4	49.39	2932.77	-0.08	0.41	-0.18	0.853	0.937	NC
ENSG00000084073.9	ZMPSTE24	21.52	8.87	23.67	19.08	21.04	34.5	2205.41	0.84	0.35	2.39	0.0168	0.106	NC
ENSG00000084090.13	STARD7	65.67	37.32	79.46	37.88	72.36	99.72	6476.34	0.44	0.24	1.83	0.0677	0.242	NC
ENSG00000084092.7	NOA1	16.01	13.31	21.69	10.42	18.76	29.1	1824.96	0.37	0.29	1.28	0.202	0.45	NC
ENSG00000084093.17	REST	61.58	39.66	71.45	26.26	39.12	44.5	4719.3	-0.35	0.28	-1.24	0.216	0.465	NC
ENSG00000084110.11	HAL	71.17	4.51	21.98	23.28	10.13	49.05	2865.25	0.24	0.78	0.31	0.757	0.886	NC
ENSG00000084112.15	SSH1	117.21	30.04	106.19	41.93	62.21	82.45	7058.83	-0.05	0.39	-0.14	0.889	0.954	NC
ENSG00000084207.17	GSTP1	87.34	36.33	100.84	44.71	95.42	144.55	8205.94	0.58	0.31	1.88	0.0601	0.226	NC
ENSG00000084234.17	APLP2	439.45	80.68	468.38	437.11	574.8	851.1	48414.3	1.35	0.49	2.72	0.00648	0.0575	NC
ENSG00000084444.14	FAM234B	5.32	2.54	4.62	3.89	4.77	5.98	470.25	0.59	0.33	1.8	0.0724	0.252	NC
ENSG00000084463.8	WBP11	119.03	59.68	112.03	39.64	82.72	109.78	8467.94	-0.1	0.23	-0.42	0.676	0.839	NC
ENSG00000084623.11	EIF3I	73.66	43.19	61.11	48.34	88.11	109.34	7198.5	0.7	0.24	2.91	0.00359	0.0393	NC
ENSG00000084652.16	TXLNA	46.48	24.92	47.8	23.25	39.99	49.01	3854.14	0.19	0.23	0.84	0.402	0.649	NC
ENSG00000084676.15	NCOA1	244.19	66.56	166.77	70.85	94.8	130.48	12430.9	-0.3	0.38	-0.8	0.421	0.664	NC
ENSG00000084693.16	AGBL5	15.2	9.87	14.12	10.44	11.24	14.77	1323.01	0.23	0.35	0.67	0.503	0.725	NC
ENSG00000084731.15	KIF3C	9.56	2.99	10.03	4.94	3.53	5.84	617.08	-0.14	0.49	-0.29	0.769	0.892	NC
ENSG00000084733.11	RAB10	59.21	29.84	73.92	58.83	67.43	122.61	7031.3	0.93	0.33	2.83	0.00462	0.0459	NC
ENSG00000084754.12	HADHA	143.68	89.29	146.94	144.67	186.15	330.86	17900.7	1.05	0.28	3.77	0.000165	0.00435	Up
ENSG00000084764.12	MAPRE3	6.45	2.56	4.69	2.94	3.78	9.32	482.62	0.45	0.37	1.21	0.225	0.476	NC
ENSG00000084774.14	CAD	32.99	24.21	33.61	10.9	34.87	36.37	2832.9	-0.01	0.33	-0.03	0.975	0.99	NC
ENSG00000085063.16	CD59	31.5	10.91	17.68	9.2	17.77	11.16	1628.34	-0.27	0.43	-0.62	0.532	0.744	NC
ENSG00000085117.12	CD82	57.63	25.87	41.28	33.61	29.46	32.94	3877.55	0.09	0.44	0.2	0.841	0.93	NC
ENSG00000085185.15	BCORL1	15.44	5.94	16.4	5.44	7.23	12.92	1014.74	-0.25	0.33	-0.74	0.457	0.69	NC
ENSG00000085224.22	ATRX	114.73	153.71	205.71	48.49	75.62	107.14	11920.2	-0.87	0.39	-2.2	0.0276	0.144	NC
ENSG00000085231.14	AK6	2.23	2.42	2.05	1.69	3.03	4.71	277.56	0.59	0.4	1.47	0.141	0.368	NC
ENSG00000085265.11	FCN1	679.91	69.6	932.9	661.23	1689.73	2097.98	99607.3	1.77	0.64	2.74	0.0061	0.0553	NC
ENSG00000085274.15	MYNN	24.49	10.81	18.98	9.03	15.45	19.43	1615.25	-0.02	0.26	-0.08	0.937	0.974	NC
ENSG00000085365.18	SCAMP1	19.15	9.9	25.99	13.44	15.42	24.99	1829.72	0.32	0.34	0.92	0.356	0.608	NC
ENSG00000085377.14	PREP	29.63	12.78	31.27	22.38	31.87	53.02	3029.31	0.84	0.29	2.87	0.00414	0.0427	NC
ENSG00000085382.12	HACE1	13.99	7.22	15.34	5.73	10.09	13.54	1077.29	-0.05	0.24	-0.2	0.844	0.932	NC
ENSG00000085415.16	SEH1L	14.82	12.32	19.41	10.16	17.32	26.05	1684.57	0.39	0.28	1.39	0.166	0.403	NC
ENSG00000085433.15	WDR47	26.7	7.33	19.64	10.81	14.2	25.92	1693.21	0.26	0.38	0.68	0.498	0.721	NC
ENSG00000085449.15	WDFY1	51.47	20.2	50.59	28.34	54.37	59.59	4390.62	0.54	0.29	1.86	0.0626	0.232	NC
ENSG00000085465.13	OVGP1	6.4	6.28	4.18	1.41	4.85	4.32	464.8	-0.62	0.47	-1.32	0.187	0.43	NC
ENSG00000085491.17	SLC25A24	18.8	7.88	28.52	22.13	21.44	37.8	2357.79	0.97	0.42	2.29	0.0222	0.125	NC
ENSG00000085511.20	MAP3K4	38.2	19.36	39.73	15.42	29.35	42.72	3002.95	0.08	0.24	0.35	0.726	0.869	NC
ENSG00000085514.16	PILRA	143.88	13.78	72.83	45.03	70.4	95.35	7000.06	0.3	0.59	0.52	0.605	0.794	NC
ENSG00000085563.14	ABCB1	22.6	11.21	22.2	3.51	7.59	13.03	1250	-1.03	0.29	-3.51	0.00044	0.00909	Down
ENSG00000085644.14	ZNF213	6.39	3.88	5.9	9.6	9.19	11.81	864.18	1.31	0.39	3.37	0.000756	0.0132	NC
ENSG00000085662.14	AKR1B1	37.5	22.88	33.85	12.7	32.61	48.12	3036.12	0.12	0.3	0.42	0.673	0.837	NC
ENSG00000085719.13	CPNE3	48.06	29.78	59.71	29.77	43.99	77.64	4791.09	0.37	0.28	1.36	0.174	0.414	NC
ENSG00000085721.12	RRN3	43.17	19.9	38.45	18.92	33.49	46.23	3289.97	0.22	0.24	0.94	0.35	0.603	NC
ENSG00000085733.16	CTTN	19.43	0.85	33.1	14.18	2.46	21.45	1477.68	0.13	0.97	0.14	0.89	0.954	NC
ENSG00000085760.15	MTIF2	16.82	13.41	18.3	12.01	13.78	32.6	1805.37	0.45	0.36	1.25	0.212	0.461	NC
ENSG00000085788.14	DDHD2	64.44	44.03	64.5	16.73	37.52	43.77	4425.4	-0.63	0.25	-2.52	0.0117	0.0841	NC
ENSG00000085832.17	EPS15	91.18	42.35	106.44	56.08	71.27	126.57	8186.41	0.39	0.31	1.25	0.212	0.461	NC
ENSG00000085840.13	ORC1	1.56	1.33	1.6	1.68	3.72	3.86	238.35	1.23	0.33	3.73	0.000194	0.00494	Up
ENSG00000085871.9	MGST2	8.25	1.35	7.07	7.44	12.9	21.22	962.18	1.67	0.49	3.39	0.000703	0.0126	NC
ENSG00000085872.15	CHERP	29.49	11.86	27.07	9.27	17.8	23.8	1914.6	-0.15	0.27	-0.57	0.57	0.77	NC
ENSG00000085978.22	ATG16L1	63.09	33.82	64.42	17.21	41.2	39.84	4199.26	-0.46	0.26	-1.78	0.0744	0.256	NC
ENSG00000085982.13	USP40	20.67	11.84	19.83	10.55	22.02	33.77	1947.25	0.53	0.25	2.08	0.0375	0.172	NC
ENSG00000085998.14	POMGNT1	33.22	22.46	24.56	7.9	24.42	26.82	2280.42	-0.32	0.35	-0.92	0.358	0.61	NC
ENSG00000085999.13	RAD54L	0.63	0.99	1.21	0.73	1.69	2.19	126.95	0.8	0.46	1.74	0.0822	0.271	NC
ENSG00000086015.21	MAST2	18.38	6.94	20.26	7.9	15.86	19.06	1430.49	0.21	0.31	0.69	0.492	0.716	NC
ENSG00000086061.16	DNAJA1	305.7	92.2	172.88	81.63	110.72	145.12	14698	-0.39	0.38	-1.04	0.3	0.556	NC
ENSG00000086062.12	B4GALT1	182.47	64.11	155.78	99.21	116.3	215.19	13804.1	0.43	0.35	1.26	0.208	0.457	NC
ENSG00000086065.14	CHMP5	22.55	11.17	18.13	19.78	18.83	29.39	2117.17	0.76	0.36	2.09	0.0367	0.17	NC
ENSG00000086102.19	NFX1	52.95	35.17	49.5	21.34	41.57	63.49	4349.84	0.05	0.26	0.19	0.853	0.936	NC
ENSG00000086189.10	DIMT1	27.37	31.2	39.34	10.1	21.69	25.34	2602.98	-0.64	0.35	-1.8	0.0726	0.252	NC
ENSG00000086200.16	IPO11	9.36	4.85	8.59	2.9	6.26	10.14	675.31	-0.06	0.28	-0.22	0.826	0.923	NC
ENSG00000086232.13	EIF2AK1	109.31	104.64	102.55	261.03	155.61	163.01	18227.9	1.34	0.58	2.32	0.0205	0.12	NC
ENSG00000086288.12	NME8	11.15	2.1	10.8	4.82	4.52	16.11	773.98	0.4	0.56	0.72	0.474	0.704	NC
ENSG00000086289.12	EPDR1	0.99	0.25	1.55	2.35	0.94	2.19	158.16	1.62	0.68	2.37	0.0176	0.109	NC
ENSG00000086300.15	SNX10	50.05	13.12	42.28	30.65	50.81	67.09	4212.66	0.85	0.37	2.28	0.0227	0.127	NC
ENSG00000086475.15	SEPHS1	16.6	12.99	18.06	8.13	17.2	25.04	1625.21	0.23	0.28	0.81	0.418	0.662	NC
ENSG00000086504.17	MRPL28	26.68	13.42	23.09	20.84	29.83	41.78	2668.18	0.84	0.26	3.24	0.00122	0.0186	NC
ENSG00000086506.3	HBQ1	0.76	9.33	0.6	46.14	8.49	0.67	1853.79	2.81	1.9	1.47	0.14	0.367	NC
ENSG00000086544.3	ITPKC	6.51	4.82	7.2	10.08	6.22	20.7	985.24	1.27	0.47	2.72	0.00663	0.0583	NC
ENSG00000086570.12	FAT2	1.01	0.44	1.43	1.77	1.37	2.8	158.2	1.47	0.47	3.1	0.00194	0.0259	NC
ENSG00000086589.12	RBM22	95.39	38.06	70.66	36.58	53.86	78	6125.26	0.03	0.29	0.1	0.921	0.967	NC
ENSG00000086598.11	TMED2	89.95	59.23	99.99	42.61	69.11	110.9	7802.82	0.05	0.25	0.21	0.831	0.925	NC
ENSG00000086619.14	ERO1B	32.18	18.54	31.31	6.82	16.09	19.85	1999.46	-0.74	0.24	-3.04	0.00233	0.0294	NC
ENSG00000086666.19	ZFAND6	55.57	23.28	57.85	42.1	45.95	78.21	5148.28	0.64	0.34	1.89	0.0592	0.224	NC
ENSG00000086712.13	TXLNG	23.86	15.47	20.56	15.25	23.41	39.68	2331.57	0.59	0.28	2.12	0.0341	0.163	NC
ENSG00000086730.17	LAT2	158.36	26.45	100.12	101.43	110.78	237.61	12170.4	1.05	0.5	2.09	0.0368	0.17	NC
ENSG00000086758.16	HUWE1	320.88	128.94	303.38	121.81	238.73	282.84	22685.2	0.07	0.27	0.25	0.804	0.911	NC
ENSG00000086827.9	ZW10	6.76	4.66	5.71	4.28	7.47	12.73	697.97	0.67	0.3	2.26	0.0241	0.132	NC
ENSG00000086848.15	ALG9	5.78	3.14	4.84	1.58	3.93	5.4	397.49	-0.16	0.29	-0.57	0.571	0.771	NC
ENSG00000087008.16	ACOX3	8.42	4.09	9.56	5.9	9.46	14.03	859.09	0.7	0.27	2.58	0.00979	0.0751	NC
ENSG00000087053.18	MTMR2	19.61	9.14	19.06	8.82	16.76	21.99	1563.86	0.26	0.24	1.06	0.287	0.543	NC
ENSG00000087074.8	PPP1R15A	1649.8	510.67	945.81	249.15	463.43	716.36	70553.1	-0.86	0.35	-2.43	0.0152	0.0996	NC
ENSG00000087077.14	TRIP6	4.88	4.5	5.35	3.94	7.75	10.59	631.01	0.74	0.32	2.34	0.0192	0.115	NC
ENSG00000087085.15	ACHE	0.09	0.82	0.09	6.3	1.55	0.03	248.62	3.43	1.92	1.79	0.0735	0.254	NC
ENSG00000087086.15	FTL	1958.09	666.6	1260.16	4062.43	1704.76	3278.66	258130	1.82	0.59	3.09	0.00199	0.0263	NC
ENSG00000087087.20	SRRT	162.83	94.04	137.8	48.36	107.16	114.05	10905.9	-0.33	0.25	-1.3	0.192	0.438	NC
ENSG00000087088.20	BAX	63.76	28.65	56.96	40.56	72.56	87.84	5892.08	0.72	0.25	2.93	0.00339	0.0378	NC
ENSG00000087095.13	NLK	14.73	7.85	18.68	6.14	9.78	16.41	1190.04	-0.1	0.29	-0.34	0.735	0.873	NC
ENSG00000087111.21	PIGS	47.18	22.09	49.91	30.12	54.17	67.61	4527.31	0.64	0.25	2.57	0.0102	0.0773	NC
ENSG00000087116.16	ADAMTS2	0.35	0	0.38	183.15	20.37	409.38	11529.3	10.24	1.64	6.26	3.83e-10	1.06e-07	Up
ENSG00000087152.15	ATXN7L3	130.58	55.91	101.23	62.72	96.58	119.93	9491.8	0.27	0.28	0.99	0.324	0.579	NC
ENSG00000087157.19	PGS1	83.33	21.28	55.17	44.66	52.01	58.93	5359.12	0.42	0.43	0.98	0.327	0.582	NC
ENSG00000087191.13	PSMC5	59.76	38.12	49.19	30.55	55.77	69.73	5116.55	0.3	0.26	1.18	0.238	0.49	NC
ENSG00000087206.17	UIMC1	47.28	23.28	37.55	44.65	29.04	57.74	4303.59	0.7	0.45	1.57	0.117	0.331	NC
ENSG00000087237.12	CETP	0.95	0.99	1.58	1.24	1.19	3.17	156.49	0.87	0.46	1.9	0.0572	0.22	NC
ENSG00000087253.13	LPCAT2	52.95	7.05	37.07	31.64	35.35	44.91	3523.96	0.72	0.55	1.3	0.194	0.44	NC
ENSG00000087258.15	GNAO1	13.49	1.89	18.09	2.1	2.84	4.07	622.86	-1.44	0.59	-2.45	0.0144	0.0968	NC
ENSG00000087263.17	OGFOD1	9.19	7.63	10.01	4.67	10.14	13.5	921.06	0.23	0.29	0.77	0.441	0.678	NC
ENSG00000087266.17	SH3BP2	354.41	82.26	264.54	177.6	262.59	393.81	25169.9	0.62	0.4	1.53	0.126	0.345	NC
ENSG00000087269.16	NOP14	17.85	16.91	22.24	10.34	17.14	25.4	1860.21	0.06	0.31	0.21	0.837	0.928	NC
ENSG00000087274.17	ADD1	295.75	178.37	274.56	156.01	236.66	282.13	24160.3	0.14	0.26	0.52	0.602	0.791	NC
ENSG00000087299.12	L2HGDH	3.44	3.18	3.88	1.58	4.09	3.58	334.19	-0.02	0.36	-0.04	0.966	0.987	NC
ENSG00000087301.9	TXNDC16	13.62	5.17	13.85	8.32	10.23	12.73	1080.2	0.34	0.36	0.96	0.336	0.591	NC
ENSG00000087302.9	RTRAF	50.1	32.34	44.6	30.78	54.53	74.59	4848.54	0.54	0.24	2.23	0.0255	0.136	NC
ENSG00000087303.18	NID2	2.54	1.84	2.58	0.77	1.33	1.51	175.62	-0.7	0.31	-2.3	0.0214	0.123	NC
ENSG00000087338.5	GMCL1	30.68	19.71	33.32	14.68	21.13	27.9	2473.77	-0.11	0.26	-0.43	0.669	0.835	NC
ENSG00000087365.16	SF3B2	206.57	131.04	224.62	110.87	162.53	238.97	18013.2	0.13	0.25	0.5	0.614	0.801	NC
ENSG00000087448.11	KLHL42	31.99	12.69	27.8	6.52	17.29	19.96	1829.16	-0.49	0.3	-1.63	0.103	0.31	NC
ENSG00000087460.25	GNAS	535.5	439.83	565.81	595.42	574.7	664.22	61764	0.61	0.41	1.48	0.139	0.364	NC
ENSG00000087470.18	DNM1L	72.27	33.93	72.13	47.79	68.54	106.09	6722.28	0.61	0.27	2.31	0.0207	0.121	NC
ENSG00000087502.18	ERGIC2	13.12	18.36	19.51	6.83	11.58	16.65	1476.33	-0.42	0.41	-1.04	0.298	0.554	NC
ENSG00000087586.17	AURKA	0.65	0.41	1.13	1.58	2.04	3.57	163.84	2.02	0.39	5.17	2.35e-07	2.43e-05	Up
ENSG00000087589.16	CASS4	22.94	7.78	11.35	2.62	5.54	6.45	884.92	-1.26	0.37	-3.42	0.000617	0.0115	NC
ENSG00000087884.14	AAMDC	1.2	1.45	2.15	1.27	1.25	2.26	167.95	0.25	0.45	0.55	0.585	0.78	NC
ENSG00000087903.13	RFX2	30.53	3.87	16.23	5.39	9.9	8.37	1144.57	-0.64	0.55	-1.15	0.25	0.503	NC
ENSG00000087995.15	METTL2A	5.32	5.86	7.94	2.76	5	8.05	584.48	-0.14	0.36	-0.4	0.69	0.847	NC
ENSG00000088035.18	ALG6	20.44	9.99	18.85	8.24	15.75	22.21	1558.83	0.14	0.24	0.62	0.538	0.747	NC
ENSG00000088038.19	CNOT3	44.24	29.14	51	18.18	34.52	48.39	3701.79	-0.09	0.23	-0.38	0.706	0.856	NC
ENSG00000088053.11	GP6	8.14	1.11	12.57	10.13	2.83	14.72	858.18	0.93	0.77	1.2	0.229	0.481	NC
ENSG00000088179.9	PTPN4	102.2	49.39	100.37	19.31	50.88	38.7	5748.37	-0.93	0.32	-2.92	0.00354	0.0388	NC
ENSG00000088205.13	DDX18	59.59	46.5	64.54	40.55	64.84	90.49	6249.88	0.41	0.27	1.52	0.127	0.348	NC
ENSG00000088247.17	KHSRP	86.04	56.91	105.7	44.25	87.79	104.27	8055.15	0.16	0.24	0.68	0.5	0.723	NC
ENSG00000088256.9	GNA11	1.74	1.61	2.32	1.35	3.61	4.97	258.82	0.92	0.36	2.56	0.0104	0.0783	NC
ENSG00000088280.19	ASAP3	1.04	1.1	1.13	1.1	1.05	1.13	121.11	0.34	0.5	0.68	0.495	0.719	NC
ENSG00000088298.13	EDEM2	33.14	12.09	30.38	22.41	34.65	51.6	3076.41	0.84	0.3	2.77	0.00552	0.052	NC
ENSG00000088305.18	DNMT3B	1.08	0.54	1.3	1.02	1.24	3.21	138.56	1.13	0.41	2.79	0.0053	0.0507	NC
ENSG00000088325.16	TPX2	1.13	0.88	1.34	4.41	10.24	9.82	494.04	3.08	0.31	9.85	7.07e-23	4.01e-19	Up
ENSG00000088340.16	FER1L4	0.53	0.71	0.34	1.34	1.16	14.88	284.06	3.21	0.83	3.88	0.000103	0.00308	Up
ENSG00000088356.6	PDRG1	7.56	5.93	9.25	2.71	6.28	7.6	646.44	-0.28	0.28	-0.99	0.323	0.579	NC
ENSG00000088387.19	DOCK9	59.73	49.74	54.23	9.8	41.81	22.24	3931.62	-1	0.46	-2.18	0.0293	0.149	NC
ENSG00000088448.14	ANKRD10	124.36	57.22	111.96	70.47	103.16	135.1	10137.4	0.39	0.27	1.47	0.141	0.369	NC
ENSG00000088451.11	TGDS	7.69	5.17	7.69	3.23	6.76	9.62	661.27	0.11	0.26	0.4	0.686	0.844	NC
ENSG00000088538.13	DOCK3	6.81	3.66	4.69	0.84	5.99	2.75	397.23	-0.51	0.55	-0.93	0.354	0.607	NC
ENSG00000088543.15	C3orf18	11.66	7.73	9.48	2.43	11.76	5.64	801.92	-0.37	0.48	-0.77	0.441	0.678	NC
ENSG00000088682.14	COQ9	14.16	8.26	12.46	7.2	13.4	22.29	1282.05	0.48	0.26	1.81	0.0698	0.246	NC
ENSG00000088726.16	TMEM40	11.29	0.07	9.73	15.2	1.66	20.92	1060.3	1.51	1.57	0.97	0.334	0.59	NC
ENSG00000088727.12	KIF9	3.88	2.09	3.22	1.55	2.39	3.67	277.61	-0.03	0.28	-0.11	0.91	0.963	NC
ENSG00000088766.12	CRLS1	2.11	3.06	3.98	3.87	3.57	7.22	427.28	0.9	0.48	1.89	0.0589	0.224	NC
ENSG00000088808.18	PPP1R13B	20.07	12.72	16.32	4.22	10.34	11.34	1222.33	-0.74	0.28	-2.62	0.00889	0.0704	NC
ENSG00000088812.18	ATRN	47.37	17.11	44.54	23.1	47.56	65.98	3988.99	0.6	0.3	1.97	0.0485	0.201	NC
ENSG00000088826.18	SMOX	20.56	10.45	24.2	142.99	19.22	37.55	6192.78	2.71	0.85	3.18	0.00149	0.0217	NC
ENSG00000088827.12	SIGLEC1	15.12	0.9	18.79	514.67	39.24	89.77	18693.8	5.3	1.1	4.84	NA	NA	NC
ENSG00000088832.17	FKBP1A	125.22	38.65	137.71	89.17	128.56	210.46	12068.7	0.85	0.37	2.28	0.0228	0.128	NC
ENSG00000088833.17	NSFL1C	66.48	28.06	50.14	52.06	47.34	87.02	5753.65	0.73	0.38	1.96	0.0502	0.205	NC
ENSG00000088854.12	C20orf194	24.57	7	28.91	19.45	24.27	47.13	2501.49	0.94	0.42	2.23	0.0255	0.136	NC
ENSG00000088876.12	ZNF343	6.56	4.23	4.64	2.11	5.67	7.26	500.14	0.09	0.34	0.26	0.796	0.908	NC
ENSG00000088881.20	EBF4	5.14	5.35	5.43	0.34	1.52	2.62	330.97	-1.87	0.51	-3.66	0.000247	0.00595	Down
ENSG00000088888.18	MAVS	147.3	82.65	146.92	75.59	119.11	177.13	12455.8	0.23	0.23	1.02	0.309	0.564	NC
ENSG00000088899.15	LZTS3	4.84	10.1	4.54	1.06	4.68	3.06	506.4	-1.21	0.63	-1.91	0.0562	0.218	NC
ENSG00000088930.8	XRN2	124.46	52.51	108.51	100.76	114.58	180.9	11741.5	0.83	0.32	2.56	0.0105	0.0785	NC
ENSG00000088970.16	KIZ	40.37	17.32	28.35	9.92	19.8	26.53	2287.23	-0.37	0.27	-1.36	0.173	0.413	NC
ENSG00000088986.11	DYNLL1	35.33	15.82	34.13	50.38	47.48	71.27	4603.97	1.4	0.37	3.75	0.00018	0.00466	Up
ENSG00000088992.18	TESC	16.11	64.96	15.63	68.95	33.02	17.48	4883.92	0.65	0.93	0.7	0.484	0.711	NC
ENSG00000089006.16	SNX5	56.12	27.75	52.32	34.47	55.62	95.37	5329.64	0.68	0.26	2.66	0.00789	0.065	NC
ENSG00000089009.15	RPL6	656.23	692.42	699.84	248.62	580.73	795.9	61638.1	-0.25	0.36	-0.7	0.485	0.711	NC
ENSG00000089012.14	SIRPG	9.04	17.5	8.31	1.98	19.48	5.97	1096.92	-0.41	0.75	-0.55	0.582	0.778	NC
ENSG00000089022.14	MAPKAPK5	39.01	28.1	43.14	13.69	29.46	41.67	3191.43	-0.21	0.26	-0.82	0.414	0.659	NC
ENSG00000089041.17	P2RX7	19.06	4.77	18.7	12.24	39.62	39.75	2179.14	1.39	0.43	3.21	0.00133	0.02	NC
ENSG00000089048.14	ESF1	7.82	17.53	19.58	3.85	6.91	9.88	1127.77	-1.04	0.51	-2.05	0.0404	0.18	NC
ENSG00000089050.16	RBBP9	7.76	4.8	7.8	2.67	5.12	9.55	608.61	-0.08	0.3	-0.25	0.8	0.909	NC
ENSG00000089053.13	ANAPC5	184.59	94.85	164.55	67.47	140.85	190.23	13728.3	0.06	0.23	0.27	0.788	0.902	NC
ENSG00000089057.15	SLC23A2	76.46	23.08	61.41	33.27	63.76	97.77	5735.87	0.56	0.34	1.63	0.103	0.308	NC
ENSG00000089060.11	SLC8B1	57.05	30.81	45.8	22.45	40.67	51.26	4115.44	0.02	0.24	0.08	0.937	0.973	NC
ENSG00000089063.15	TMEM230	63.66	34.81	57.3	35.63	68.45	95.72	5912.33	0.58	0.22	2.58	0.00975	0.0749	NC
ENSG00000089091.16	DZANK1	3.7	1.8	3.75	1.22	1.73	3.47	251.65	-0.29	0.32	-0.9	0.369	0.62	NC
ENSG00000089094.19	KDM2B	57.92	32.41	72.94	17.25	51.04	49.59	4506.42	-0.25	0.31	-0.8	0.425	0.667	NC
ENSG00000089123.16	TASP1	5.22	4.48	5.86	1.7	4.53	4.76	439.59	-0.35	0.33	-1.08	0.279	0.534	NC
ENSG00000089127.13	OAS1	25.36	8.31	25.77	92.33	50.88	77.61	5670.21	2.49	0.55	4.54	5.6e-06	0.000311	Up
ENSG00000089154.11	GCN1	121.27	72.59	115.18	46.52	103.69	132.49	9703.79	0.07	0.23	0.28	0.778	0.897	NC
ENSG00000089157.16	RPLP0	698.29	697.77	656.32	239.21	686.91	784.58	63082.6	-0.19	0.38	-0.5	0.618	0.803	NC
ENSG00000089159.16	PXN	261.21	102.07	191.72	87.57	142.73	150.93	15401.1	-0.2	0.31	-0.65	0.518	0.735	NC
ENSG00000089169.15	RPH3A	2.18	0.82	4	10.86	5.48	9.03	655.65	2.49	0.62	4.04	5.46e-05	0.00193	Up
ENSG00000089177.18	KIF16B	12.11	8.65	13.87	7.34	11.64	17.81	1199.57	0.31	0.26	1.17	0.241	0.493	NC
ENSG00000089195.15	TRMT6	14.32	8.48	16.3	47.25	20.17	35.78	2906.06	1.96	0.57	3.43	0.000612	0.0114	NC
ENSG00000089220.5	PEBP1	64.56	57.86	59.3	15.34	54.86	62.83	5173.16	-0.39	0.4	-0.99	0.321	0.576	NC
ENSG00000089234.16	BRAP	26.06	12.94	25.97	18.33	19.85	36.03	2363.53	0.51	0.32	1.6	0.11	0.32	NC
ENSG00000089248.7	ERP29	99.52	78.11	118.97	63.82	111.93	179.24	10898.7	0.43	0.27	1.58	0.113	0.326	NC
ENSG00000089280.18	FUS	515.36	271.1	386.03	170.87	349.77	389.59	34373.6	-0.13	0.26	-0.49	0.626	0.807	NC
ENSG00000089289.16	IGBP1	44.75	32.11	42.03	32.6	45.52	63.89	4506.49	0.5	0.29	1.75	0.0805	0.267	NC
ENSG00000089327.15	FXYD5	122.68	103.86	130.77	71.02	155.43	214.42	13366.4	0.44	0.3	1.47	0.142	0.369	NC
ENSG00000089335.21	ZNF302	18.29	28.28	16.85	5.74	16.68	20.28	1834.44	-0.6	0.51	-1.18	0.236	0.489	NC
ENSG00000089351.14	GRAMD1A	117.23	86.54	78.64	50.12	90.77	101.89	8989.67	-0.02	0.34	-0.06	0.948	0.979	NC
ENSG00000089486.17	CDIP1	25.46	17.5	30.69	4.73	15.16	21.62	1821.32	-0.72	0.35	-2.05	0.0406	0.18	NC
ENSG00000089597.18	GANAB	217.32	132.51	207.26	120.92	232.82	310.37	20398.7	0.47	0.22	2.12	0.034	0.163	NC
ENSG00000089639.11	GMIP	238.69	76.56	156.87	120.97	124.16	181.7	15220.5	0.27	0.4	0.68	0.494	0.717	NC
ENSG00000089682.16	RBM41	9.62	10.09	11.23	4.78	8.88	13.82	985.41	-0.06	0.35	-0.16	0.869	0.945	NC
ENSG00000089685.15	BIRC5	0.54	0.32	0.64	1.67	7.77	6.27	289.01	3.56	0.45	7.95	1.84e-15	2.48e-12	Up
ENSG00000089692.9	LAG3	9.81	9.45	12.38	3.08	16.14	5.11	942.96	-0.21	0.57	-0.37	0.714	0.861	NC
ENSG00000089693.10	MLF2	135.23	47.89	86.57	44.64	75.01	91.93	7870.42	-0.03	0.32	-0.11	0.915	0.964	NC
ENSG00000089723.10	OTUB2	1.11	2.2	2.09	0.5	0.76	1.87	145.55	-0.78	0.55	-1.42	0.154	0.387	NC
ENSG00000089737.17	DDX24	209.35	132.7	170.52	102.06	162.47	172.53	16230.9	0.05	0.3	0.16	0.873	0.947	NC
ENSG00000089775.11	ZBTB25	64.31	54.6	60.52	13.33	40.15	35.78	4445.65	-0.87	0.36	-2.46	0.014	0.0948	NC
ENSG00000089818.18	NECAP1	177.54	47.55	108.1	57.41	79.69	121.22	9560.35	-0.01	0.38	-0.04	0.971	0.989	NC
ENSG00000089820.15	ARHGAP4	412.74	233.55	387.8	110.34	280.43	296.29	27890.7	-0.38	0.26	-1.49	0.137	0.362	NC
ENSG00000089847.12	ANKRD24	1.46	1.55	1.45	0.52	2.16	2.72	161.86	0.28	0.48	0.57	0.567	0.768	NC
ENSG00000089876.12	DHX32	6.61	4.88	6.86	5.65	6.88	13.33	757.33	0.71	0.32	2.22	0.0266	0.14	NC
ENSG00000089902.10	RCOR1	77.15	18.69	57.81	44.65	53.19	100.29	5813.46	0.73	0.42	1.76	0.078	0.262	NC
ENSG00000089916.18	GPATCH2L	139.68	44.05	122.01	55.24	96.15	133.91	9546.66	0.22	0.33	0.67	0.506	0.727	NC
ENSG00000090006.17	LTBP4	95.8	57.02	103.1	10.94	36.68	26.69	5212.95	-1.56	0.35	-4.5	6.82e-06	0.000366	Down
ENSG00000090013.11	BLVRB	22.05	67.15	21.11	156.63	105.26	76.15	9862.6	1.89	0.79	2.38	0.0175	0.109	NC
ENSG00000090020.11	SLC9A1	34.59	15.92	33.12	18.01	26.48	35.04	2724.72	0.25	0.27	0.92	0.357	0.61	NC
ENSG00000090054.15	SPTLC1	41.47	20.13	37.55	29.01	37.03	60.4	3827.51	0.65	0.28	2.31	0.0211	0.122	NC
ENSG00000090060.18	PAPOLA	260.29	133	243.44	136.56	196.91	292.34	21096.2	0.26	0.25	1.04	0.299	0.555	NC
ENSG00000090061.17	CCNK	35.31	9.23	28.65	24.11	24.54	31.77	2641.05	0.61	0.44	1.39	0.164	0.401	NC
ENSG00000090097.21	PCBP4	19.62	9.55	16.44	1.91	9.72	5.22	981.08	-1.23	0.46	-2.66	0.00782	0.0646	NC
ENSG00000090104.12	RGS1	53.62	27.37	43.05	9.76	29.14	22.8	2985.42	-0.78	0.33	-2.36	0.0182	0.112	NC
ENSG00000090238.12	YPEL3	206.84	103.53	104.8	235.42	122.75	100.31	17304.9	0.76	0.65	1.17	0.243	0.495	NC
ENSG00000090263.16	MRPS33	6.5	7.78	6.94	3.47	8.6	12.51	772.32	0.25	0.41	0.6	0.547	0.754	NC
ENSG00000090266.13	NDUFB2	24.17	14.38	22.62	8.95	23.64	25.1	1950.52	0.11	0.27	0.41	0.685	0.844	NC
ENSG00000090273.14	NUDC	30.61	28.94	35.36	23.3	33.64	49.5	3478.93	0.36	0.33	1.11	0.265	0.52	NC
ENSG00000090316.16	MAEA	68	31.47	49.78	23.86	43.93	51.17	4423.18	-0.05	0.26	-0.21	0.836	0.928	NC
ENSG00000090339.9	ICAM1	167.75	10.9	56.32	38.29	93.79	63.34	6790.13	0.2	0.7	0.29	0.773	0.894	NC
ENSG00000090372.15	STRN4	93.2	31.86	85.61	46.88	69.41	92.69	6933.02	0.34	0.32	1.06	0.29	0.546	NC
ENSG00000090376.11	IRAK3	100.27	7.58	94.64	255.73	100.09	476.94	18771.6	2.57	0.77	3.35	0.000811	0.0139	NC
ENSG00000090382.6	LYZ	1252.74	151.3	1662.4	1444.22	1988.66	3657.97	168795	1.62	0.61	2.65	0.00807	0.066	NC
ENSG00000090432.7	MUL1	25.23	8.38	20.39	10.6	18.3	24.19	1748.29	0.29	0.31	0.94	0.349	0.602	NC
ENSG00000090447.12	TFAP4	6.94	6.73	8.41	2.89	6.52	9.98	686.56	-0.09	0.34	-0.25	0.799	0.909	NC
ENSG00000090470.15	PDCD7	16.34	17.74	25.65	6.36	12.87	19.65	1630.25	-0.49	0.35	-1.4	0.161	0.396	NC
ENSG00000090487.11	SPG21	81.14	26.73	69.53	50.59	78.49	137.61	7306.54	0.88	0.33	2.65	0.00804	0.0658	NC
ENSG00000090520.11	DNAJB11	59.72	14.71	44.22	26.98	45.46	65.3	4168.62	0.55	0.38	1.45	0.148	0.379	NC
ENSG00000090554.13	FLT3LG	4.11	6.37	4.9	1.27	6.85	2.54	452.92	-0.47	0.62	-0.77	0.442	0.679	NC
ENSG00000090565.16	RAB11FIP3	30.53	24.43	38.04	13.89	21.46	27.8	2620.7	-0.31	0.28	-1.11	0.266	0.521	NC
ENSG00000090581.10	GNPTG	44.62	20.07	38.19	24.47	41.25	62.87	3834.23	0.58	0.25	2.3	0.0213	0.122	NC
ENSG00000090612.21	ZNF268	5.94	5.17	5.71	2.78	6.44	7.4	563.94	0.12	0.33	0.38	0.705	0.855	NC
ENSG00000090615.15	GOLGA3	78.13	55.64	104.87	45.99	69.45	90.89	7483.78	0.06	0.28	0.23	0.817	0.918	NC
ENSG00000090621.14	PABPC4	129.05	95.64	142.55	56.69	119.26	192.4	12059.5	0.14	0.28	0.51	0.611	0.798	NC
ENSG00000090659.18	CD209	0.57	0.02	1.13	1.37	1.82	0.69	106.19	1.88	0.92	2.04	0.0412	0.182	NC
ENSG00000090661.12	CERS4	13.93	12.68	19.02	3.43	11.07	15.67	1220.58	-0.52	0.38	-1.37	0.171	0.409	NC
ENSG00000090674.16	MCOLN1	23.77	13.11	19.68	29.78	28.09	30.01	2680.69	1.07	0.42	2.55	0.0108	0.0798	NC
ENSG00000090686.16	USP48	117.04	55.65	113.64	65.37	92.22	154.11	9929.8	0.4	0.27	1.5	0.133	0.356	NC
ENSG00000090776.6	EFNB1	5.35	2.08	7.77	2.01	5.68	4.13	432.52	-0.03	0.43	-0.07	0.945	0.977	NC
ENSG00000090857.13	PDPR	115.28	30.96	84.37	54	67.49	60.18	6952.52	0.14	0.44	0.32	0.75	0.882	NC
ENSG00000090861.15	AARS	23.48	18.04	25.82	15.57	30.27	43.68	2632.83	0.58	0.27	2.18	0.029	0.148	NC
ENSG00000090863.11	GLG1	201.32	144.46	233.87	96.03	177.49	226.65	17993.2	0.01	0.24	0.03	0.979	0.992	NC
ENSG00000090889.12	KIF4A	0.25	0.27	0.19	1.21	2.58	2.46	126.12	3.27	0.45	7.27	3.64e-13	2.58e-10	Up
ENSG00000090905.19	TNRC6A	94.65	64.29	97.71	38.43	69.62	97.95	7656.09	-0.11	0.24	-0.48	0.632	0.811	NC
ENSG00000090924.15	PLEKHG2	88.1	25.21	69.63	50.62	113.85	85.54	7282.5	0.82	0.39	2.1	0.036	0.168	NC
ENSG00000090971.5	NAT14	2.28	1.54	3.22	0.86	2.54	2.55	210.57	-0.04	0.35	-0.12	0.904	0.961	NC
ENSG00000090975.12	PITPNM2	38.71	33.55	40.79	15.02	27.68	37.56	3239.91	-0.33	0.29	-1.11	0.266	0.521	NC
ENSG00000090989.18	EXOC1	34.75	10.92	28.97	16.65	29.82	44.26	2691.2	0.58	0.33	1.76	0.0779	0.262	NC
ENSG00000091009.8	RBM27	18.76	19.47	23.9	8.85	14.21	18.44	1764.65	-0.39	0.34	-1.16	0.246	0.499	NC
ENSG00000091039.17	OSBPL8	175.42	66.81	162.06	68.46	108.67	128.98	11623.5	-0.06	0.3	-0.19	0.853	0.936	NC
ENSG00000091073.19	DTX2	21.5	9.35	18.21	10.07	16.47	23.53	1636.81	0.31	0.26	1.2	0.23	0.482	NC
ENSG00000091106.19	NLRC4	7.5	1.11	8.93	13.05	11.89	25.71	1191.49	1.99	0.58	3.41	0.000653	0.012	NC
ENSG00000091127.14	PUS7	3.33	2.54	4.15	1.23	3.3	4.53	309.35	-0.01	0.33	-0.03	0.973	0.989	NC
ENSG00000091129.20	NRCAM	1.99	4.48	1.04	0.08	5.73	1.8	264.71	-0.21	1.05	-0.2	0.843	0.931	NC
ENSG00000091136.14	LAMB1	2.84	1.19	2.7	1.67	2.33	2.14	219.89	0.27	0.38	0.73	0.466	0.698	NC
ENSG00000091140.14	DLD	28.13	16.77	33.89	23.31	26.15	53.78	3078.36	0.66	0.32	2.04	0.0411	0.182	NC
ENSG00000091157.13	WDR7	52.01	15.39	42.39	13.16	25.52	36.55	2908.36	-0.25	0.34	-0.74	0.46	0.693	NC
ENSG00000091164.13	TXNL1	42.05	22.67	41.35	32.35	41.56	57.7	4091	0.63	0.28	2.24	0.0251	0.135	NC
ENSG00000091181.19	IL5RA	8.41	1.46	7.75	0.04	0.21	0.25	251.89	-4.89	0.59	-8.33	7.78e-17	1.47e-13	Down
ENSG00000091262.15	ABCC6	7.2	1.51	6.41	3.07	4.42	15.48	586.16	0.82	0.54	1.52	0.129	0.35	NC
ENSG00000091317.8	CMTM6	152.29	43.83	137.88	82.52	119.83	158.05	11496.9	0.49	0.37	1.34	0.181	0.422	NC
ENSG00000091409.15	ITGA6	56.78	65.73	43.48	13.09	60.59	31.06	4656.24	-0.61	0.54	-1.11	0.266	0.521	NC
ENSG00000091436.17	MAP3K20	15.92	2.08	20.81	22.46	22.78	34.84	2081.37	1.56	0.61	2.55	0.0108	0.0797	NC
ENSG00000091483.6	FH	10.52	8.39	13.14	12.34	17.82	33.84	1636.3	1.18	0.31	3.83	0.000129	0.00363	Up
ENSG00000091490.11	SEL1L3	70.57	40.1	78.28	17.18	54.81	149.58	6281.94	0.26	0.49	0.53	0.596	0.788	NC
ENSG00000091527.15	CDV3	259.5	133.44	253.85	137.8	203.6	339	21993.5	0.33	0.25	1.31	0.19	0.435	NC
ENSG00000091536.19	MYO15A	1.88	0.94	1.77	0.62	1.35	2.8	148.05	0.19	0.38	0.51	0.609	0.796	NC
ENSG00000091542.9	ALKBH5	73.17	40.51	82.76	32.73	43.46	54.58	5448.13	-0.25	0.29	-0.85	0.393	0.642	NC
ENSG00000091592.16	NLRP1	638.67	234.95	397.94	169.64	407.28	499	37658.1	0	0.32	-0.01	0.988	0.995	NC
ENSG00000091640.8	SPAG7	24.23	14.43	25.69	12.48	24.57	34.26	2240.6	0.36	0.23	1.6	0.11	0.321	NC
ENSG00000091651.9	ORC6	4.87	3.18	4.69	0.95	4.99	4.19	366.61	-0.22	0.44	-0.5	0.62	0.804	NC
ENSG00000091732.16	ZC3HC1	5.79	4.07	5.88	2.98	5.79	8.83	553.26	0.33	0.27	1.22	0.221	0.472	NC
ENSG00000091831.23	ESR1	9.11	4.31	8.78	2.57	5.29	5.61	575.99	-0.44	0.26	-1.69	0.0918	0.29	NC
ENSG00000091879.13	ANGPT2	1.2	1.3	1.96	0.44	0.72	1	110.36	-0.85	0.39	-2.16	0.0308	0.154	NC
ENSG00000091947.10	TMEM101	5.82	6.24	7.67	6.39	8.6	13.7	846.35	0.73	0.36	2.02	0.0438	0.189	NC
ENSG00000091972.18	CD200	2.32	1.96	1.19	0.93	1.99	3.69	202.02	0.3	0.48	0.63	0.529	0.742	NC
ENSG00000091986.15	CCDC80	4.19	2.23	2.88	0.39	0.96	0.83	182.81	-1.86	0.35	-5.27	1.37e-07	1.52e-05	Down
ENSG00000092010.15	PSME1	177.32	103.03	134.09	79.34	197.21	140.14	14100.4	0.26	0.34	0.76	0.447	0.683	NC
ENSG00000092020.10	PPP2R3C	20.76	15.32	23.96	16.06	16.85	25.67	2064.71	0.28	0.34	0.8	0.421	0.664	NC
ENSG00000092036.18	HAUS4	10.58	3.67	7.71	5.97	10.51	13.37	864.28	0.75	0.31	2.43	0.0149	0.0988	NC
ENSG00000092051.17	JPH4	0.76	0.2	1.19	1.96	1.8	2.93	161.12	2.12	0.53	3.99	6.57e-05	0.0022	Up
ENSG00000092068.20	SLC7A8	1.3	1.87	1.62	4.33	1.16	1.23	254.46	1.1	0.82	1.35	0.178	0.419	NC
ENSG00000092094.11	OSGEP	47.53	25.12	35.28	15.31	38.74	53.48	3492.91	0.16	0.3	0.52	0.6	0.791	NC
ENSG00000092096.16	SLC22A17	4.25	6.8	2.68	1	4.67	1.53	376.57	-0.91	0.69	-1.32	0.188	0.432	NC
ENSG00000092098.17	RNF31	4.8	2.17	4.18	1.71	2.63	3.17	306.66	-0.25	0.29	-0.87	0.383	0.633	NC
ENSG00000092108.21	SCFD1	36.39	17.27	35.04	30.38	33.75	68.37	3755.76	0.87	0.32	2.71	0.0067	0.0586	NC
ENSG00000092140.16	G2E3	19.98	13.85	22.73	6.29	15.81	15.09	1537.94	-0.39	0.28	-1.4	0.162	0.397	NC
ENSG00000092148.13	HECTD1	158.63	61.87	148.92	78.25	114.11	166.57	12015.1	0.28	0.29	0.96	0.335	0.59	NC
ENSG00000092199.17	HNRNPC	364.41	181.97	308.83	197.73	307.65	414.99	29842.2	0.39	0.24	1.59	0.113	0.325	NC
ENSG00000092200.12	RPGRIP1	9.51	0.57	2.86	1.24	4.01	5.6	353.89	0.05	0.73	0.07	0.943	0.977	NC
ENSG00000092201.10	SUPT16H	55.77	37.32	59.79	28.42	51.76	70.21	5055.92	0.19	0.23	0.84	0.402	0.649	NC
ENSG00000092203.14	TOX4	59.59	27.4	53.1	42.84	53.01	75.06	5334.07	0.63	0.3	2.1	0.0359	0.168	NC
ENSG00000092208.17	GEMIN2	3.1	2.12	2.37	1.34	2.8	4.43	267.37	0.3	0.33	0.91	0.361	0.613	NC
ENSG00000092295.12	TGM1	1.68	0.64	1.21	0.7	1.31	1.23	112.64	0.2	0.37	0.55	0.581	0.777	NC
ENSG00000092330.18	TINF2	57.99	24.47	48.14	31.63	49.77	64.66	4634.09	0.47	0.27	1.76	0.0787	0.263	NC
ENSG00000092421.16	SEMA6A	5.82	5.08	5.71	2.2	3.9	5.09	469.05	-0.39	0.32	-1.24	0.214	0.463	NC
ENSG00000092439.16	TRPM7	109.1	53.05	107.49	49.11	79.23	114.63	8434.3	0.12	0.24	0.52	0.602	0.792	NC
ENSG00000092470.12	WDR76	7.78	6.17	8.37	1.79	7.8	5.4	610.76	-0.44	0.42	-1.04	0.298	0.554	NC
ENSG00000092529.24	CAPN3	3.43	1.84	2.98	3.35	3.85	7.47	394.64	1.1	0.33	3.37	0.000741	0.013	NC
ENSG00000092531.10	SNAP23	36.89	8.88	25.2	17.06	22.18	35.24	2389	0.45	0.41	1.1	0.272	0.527	NC
ENSG00000092621.12	PHGDH	2.07	3.87	2.45	0.8	6.04	5.23	343.23	0.41	0.64	0.64	0.522	0.738	NC
ENSG00000092758.18	COL9A3	7.64	0.57	4.62	4.48	1.95	17.81	580.3	1.24	0.8	1.55	0.121	0.338	NC
ENSG00000092820.18	EZR	127.56	96.97	165.36	68.18	119.5	157.34	12282	0.05	0.26	0.19	0.851	0.936	NC
ENSG00000092841.18	MYL6	251.94	137.72	206.73	175.34	214.54	247.7	21566.5	0.45	0.33	1.36	0.175	0.415	NC
ENSG00000092847.12	AGO1	116.95	36.73	113.69	45.06	84.68	127.82	8378.4	0.24	0.34	0.7	0.486	0.712	NC
ENSG00000092853.14	CLSPN	1.7	1.09	2.43	1.79	5.45	4.71	289.3	1.42	0.36	3.96	7.59e-05	0.00244	Up
ENSG00000092871.16	RFFL	40.62	17.54	33.89	17.56	22.91	28.19	2686.08	-0.06	0.31	-0.2	0.843	0.931	NC
ENSG00000092929.11	UNC13D	247.11	93.64	185.47	102.8	143.84	199.96	16087.2	0.1	0.31	0.32	0.75	0.881	NC
ENSG00000092931.11	MFSD11	21.65	12.2	23.64	11.52	19.76	27.88	1934.15	0.29	0.23	1.27	0.203	0.451	NC
ENSG00000092964.18	DPYSL2	34.29	8	59.41	36.57	45.02	86.72	4462.16	1.12	0.54	2.09	0.0365	0.17	NC
ENSG00000092978.11	GPATCH2	13.34	5.16	13.53	3.99	10.05	11.52	915.44	-0.07	0.31	-0.21	0.834	0.927	NC
ENSG00000093000.19	NUP50	134.06	42.37	105	64.77	117.57	171.44	10368.2	0.62	0.32	1.93	0.0534	0.212	NC
ENSG00000093009.10	CDC45	0.5	0.19	0.51	0.73	4.34	3	153.3	2.95	0.53	5.58	2.36e-08	3.67e-06	Up
ENSG00000093010.13	COMT	21.9	13.53	31.7	20.43	32.86	51.65	2888.68	0.9	0.29	3.09	0.00197	0.0262	NC
ENSG00000093072.18	ADA2	189.35	64.41	262.26	229.02	356.69	540.37	27735.2	1.47	0.39	3.78	0.000158	0.00422	Up
ENSG00000093134.14	VNN3	46.77	2.3	10.93	13.05	5.55	9.51	1434.81	-0.34	0.85	-0.4	0.691	0.848	NC
ENSG00000093144.19	ECHDC1	24.03	17.37	27.42	24.9	32.45	61.38	3210.49	1	0.3	3.36	0.000792	0.0136	NC
ENSG00000093167.18	LRRFIP2	69.97	21.55	73.53	47.66	46.04	94.98	5897.48	0.58	0.42	1.39	0.164	0.401	NC
ENSG00000093183.14	SEC22C	57.82	29.68	50.21	19.46	43.37	49.08	4078.94	-0.07	0.24	-0.27	0.784	0.9	NC
ENSG00000093217.11	XYLB	1.31	0.87	2.17	0.36	1.9	0.9	120.84	-0.23	0.54	-0.43	0.668	0.834	NC
ENSG00000094631.21	HDAC6	73.38	37.63	55.64	28.5	57.97	73.53	5387.42	0.16	0.25	0.66	0.51	0.729	NC
ENSG00000094804.12	CDC6	1.01	0.39	0.75	1.07	3.74	4.79	191.72	2.32	0.41	5.63	1.76e-08	2.85e-06	Up
ENSG00000094841.14	UPRT	11.93	6.85	13.27	4.03	8.57	10.9	900.62	-0.22	0.24	-0.93	0.353	0.606	NC
ENSG00000094880.11	CDC23	15.17	8.52	14.12	6.45	15.56	20.51	1312.14	0.35	0.26	1.36	0.172	0.412	NC
ENSG00000094914.14	AAAS	27.63	18	23.26	11.09	25.51	35.52	2322.25	0.22	0.28	0.77	0.442	0.679	NC
ENSG00000094916.16	CBX5	75.93	49.19	57.39	30.48	74.41	80.08	6134.44	0.19	0.3	0.65	0.514	0.732	NC
ENSG00000094975.14	SUCO	71.82	30.89	59.96	50.84	51.18	67.01	5781.3	0.47	0.37	1.26	0.206	0.455	NC
ENSG00000095002.14	MSH2	12.47	18.44	13.61	4.4	12.59	13	1284.4	-0.54	0.47	-1.16	0.247	0.5	NC
ENSG00000095015.6	MAP3K1	223.48	83.74	186.2	94.54	146.16	227.44	15698.6	0.22	0.29	0.76	0.448	0.684	NC
ENSG00000095059.16	DHPS	11.88	8	10.48	3.55	7.64	9.28	837.29	-0.38	0.27	-1.44	0.149	0.38	NC
ENSG00000095066.11	HOOK2	8.8	8.27	9.76	6.51	8.73	15.01	981.7	0.35	0.34	1.03	0.301	0.557	NC
ENSG00000095139.14	ARCN1	56.97	36.56	54	38.86	54.99	112.81	5921.04	0.67	0.3	2.25	0.0244	0.133	NC
ENSG00000095209.12	TMEM38B	5.05	4.29	5.28	3.07	4.98	5.78	489.97	0.15	0.32	0.46	0.645	0.82	NC
ENSG00000095261.14	PSMD5	18.5	11.57	18.51	12.39	21.58	30.7	1906.9	0.64	0.23	2.77	0.00558	0.0523	NC
ENSG00000095303.17	PTGS1	144.48	5.6	166.07	105.94	41.28	177.67	10563.6	0.61	0.87	0.71	0.479	0.707	NC
ENSG00000095319.14	NUP188	59.91	37.3	51.55	21.69	54.47	67.6	4798.75	0.11	0.27	0.42	0.677	0.839	NC
ENSG00000095321.17	CRAT	19.89	10.82	20.34	21.45	16.82	44.17	2315.44	1	0.4	2.51	0.0122	0.0864	NC
ENSG00000095370.20	SH2D3C	85.59	31.26	65.31	19.74	43.95	52.34	4733.36	-0.38	0.29	-1.3	0.193	0.439	NC
ENSG00000095380.11	NANS	21.71	11.89	22.09	17.87	23.72	35.53	2276.29	0.77	0.27	2.84	0.00446	0.045	NC
ENSG00000095383.20	TBC1D2	20.48	3.84	22.88	41.45	35.5	86.68	3704.25	2.22	0.54	4.12	3.73e-05	0.00141	Up
ENSG00000095397.14	WHRN	16.05	4.48	12.1	1.31	6.62	3.43	667.19	-1.24	0.51	-2.43	0.0151	0.0996	NC
ENSG00000095464.10	PDE6C	2.1	1.76	1.96	0.39	1.06	1.26	139.77	-0.99	0.37	-2.67	0.00762	0.0637	NC
ENSG00000095485.18	CWF19L1	30.79	16.66	28.2	20.47	26.74	41.31	2792.3	0.52	0.27	1.89	0.0586	0.223	NC
ENSG00000095539.15	SEMA4G	1.44	0.92	2.02	0.38	1.51	1.83	127.48	-0.1	0.43	-0.22	0.822	0.921	NC
ENSG00000095564.14	BTAF1	274.46	86.23	187.92	94.06	183.43	324.84	18323.3	0.37	0.35	1.05	0.293	0.548	NC
ENSG00000095574.11	IKZF5	105.12	43.63	68.93	33.61	54.59	65.67	6112.76	-0.2	0.3	-0.65	0.513	0.731	NC
ENSG00000095585.16	BLNK	7.78	3.49	7.46	3.08	8.67	19.77	781.12	0.85	0.43	1.97	0.0484	0.2	NC
ENSG00000095637.22	SORBS1	0.87	0.74	0.96	3.15	0.74	1	166.6	1.63	0.8	2.04	0.0411	0.182	NC
ENSG00000095739.11	BAMBI	0.83	0.11	0.64	2.27	0.31	1.07	113.21	2.06	0.9	2.29	0.0222	0.125	NC
ENSG00000095787.23	WAC	228.84	122.21	223.41	111.6	148.3	221.99	17645	0.04	0.27	0.17	0.868	0.944	NC
ENSG00000095794.19	CREM	9.89	5.95	11.76	4.22	6.17	7.18	750.69	-0.33	0.29	-1.15	0.249	0.503	NC
ENSG00000095906.17	NUBP2	21.32	18.91	28.29	8.62	19.53	23.09	1985.63	-0.25	0.3	-0.84	0.401	0.649	NC
ENSG00000095932.7	SMIM24	0.72	1.95	0.66	22.27	3.68	0.6	842.33	3.64	1.57	2.32	0.0205	0.12	NC
ENSG00000095951.17	HIVEP1	49.53	18.51	35.49	14.16	31.37	32.93	2940.71	-0.12	0.3	-0.39	0.697	0.851	NC
ENSG00000096060.14	FKBP5	70.59	60.28	81.01	415.81	93.8	626.2	26357.3	2.78	0.66	4.21	2.61e-05	0.00107	Up
ENSG00000096063.16	SRPK1	34.96	11.13	23.3	15.76	16.11	22.7	2082.95	0.08	0.4	0.2	0.844	0.931	NC
ENSG00000096070.19	BRPF3	69.41	31.98	61.67	23.78	41.87	48.35	4534.56	-0.22	0.25	-0.88	0.379	0.629	NC
ENSG00000096080.11	MRPS18A	4.15	2.22	3.71	3.8	5.06	7.29	455.06	0.98	0.29	3.38	0.000712	0.0127	NC
ENSG00000096092.6	TMEM14A	4.19	3.66	2.88	0.68	2.9	2.58	280.29	-0.75	0.47	-1.59	0.111	0.323	NC
ENSG00000096093.16	EFHC1	19.26	6.17	12.93	5.3	10.81	18.19	1148.87	0.07	0.35	0.2	0.838	0.929	NC
ENSG00000096384.20	HSP90AB1	393.07	302.66	392.7	166.46	377.51	403.62	34112.4	-0.02	0.28	-0.06	0.949	0.979	NC
ENSG00000096401.8	CDC5L	34.67	22.48	34.57	24.82	28.78	46.34	3297.99	0.41	0.3	1.35	0.179	0.42	NC
ENSG00000096433.11	ITPR3	132.95	70.66	109.68	24.02	86.07	77.41	8005.45	-0.56	0.34	-1.64	0.1	0.305	NC
ENSG00000096654.15	ZNF184	5.43	3.46	5.79	1.72	3.9	4.42	403.78	-0.33	0.26	-1.29	0.198	0.445	NC
ENSG00000096717.12	SIRT1	34.83	22.7	30.61	12.69	21.57	34.62	2592.31	-0.17	0.26	-0.64	0.524	0.738	NC
ENSG00000096746.17	HNRNPH3	226.63	132.84	206.94	103.69	172.66	242.87	18076.3	0.11	0.23	0.49	0.621	0.804	NC
ENSG00000096872.16	IFT74	5.76	4.08	7.05	3.62	5.85	5.62	547.78	0.14	0.32	0.45	0.651	0.824	NC
ENSG00000096968.13	JAK2	73.86	16.54	74.71	80.28	128.95	147.87	8979.45	1.53	0.44	3.49	0.000481	0.00972	Up
ENSG00000096996.16	IL12RB1	57.35	33.85	56.92	13.88	46.9	29.28	3879.94	-0.48	0.37	-1.3	0.195	0.441	NC
ENSG00000097007.19	ABL1	43.26	25.1	50.61	25.09	41.3	60.35	4082.42	0.35	0.24	1.44	0.151	0.382	NC
ENSG00000097021.19	ACOT7	5.42	3.38	6.13	2.43	8.73	4.9	516.54	0.34	0.41	0.83	0.405	0.652	NC
ENSG00000097033.14	SH3GLB1	148.52	45.12	115.54	96.4	98.57	155.06	11228.8	0.6	0.4	1.51	0.131	0.353	NC
ENSG00000097046.13	CDC7	12.82	7.9	12.25	5.21	13.86	11.32	1055.2	0.11	0.31	0.36	0.718	0.863	NC
ENSG00000097096.9	SYDE2	4.46	5	4.22	0.81	2.65	1.69	320.26	-1.29	0.47	-2.75	0.00598	0.0546	NC
ENSG00000099139.13	PCSK5	11.28	10.38	11.86	8.39	15.16	24.91	1387.51	0.66	0.33	2	0.0457	0.194	NC
ENSG00000099194.6	SCD	4.11	2.63	4.2	9.49	16.01	9.37	863.67	2.04	0.42	4.88	1.05e-06	8.12e-05	Up
ENSG00000099203.7	TMED1	4.57	2.65	5.88	2.59	4.27	5.6	424.85	0.21	0.28	0.76	0.446	0.683	NC
ENSG00000099204.20	ABLIM1	179.71	173.01	150.5	31.92	126.09	75.23	12389.4	-1	0.47	-2.15	0.0318	0.156	NC
ENSG00000099219.14	ERMP1	36.66	16.48	35.1	8.88	31.44	29.56	2511.73	-0.13	0.35	-0.37	0.711	0.859	NC
ENSG00000099246.16	RAB18	69.44	28.85	55.98	35.21	46.27	69.39	5101.91	0.29	0.3	0.99	0.324	0.579	NC
ENSG00000099250.18	NRP1	3.61	0.36	3.66	1.84	2.45	0.62	211.1	0.07	0.8	0.09	0.93	0.971	NC
ENSG00000099251.14	HSD17B7P2	5.29	3.14	4.09	1.77	4.93	6.2	414.4	0.19	0.32	0.58	0.563	0.765	NC
ENSG00000099282.10	TSPAN15	1.01	1.17	1.09	0.44	1.06	1.12	100.66	-0.21	0.43	-0.49	0.623	0.806	NC
ENSG00000099284.14	H2AFY2	2.72	2.5	2.37	0.77	2.05	1.64	204.08	-0.61	0.4	-1.51	0.13	0.351	NC
ENSG00000099290.17	WASHC2A	127.61	60.92	123.89	77.98	107.98	160.32	11070.4	0.45	0.27	1.71	0.0881	0.283	NC
ENSG00000099308.10	MAST3	163.57	55.29	134.71	54.51	67.88	104.37	9393.13	-0.28	0.34	-0.82	0.414	0.659	NC
ENSG00000099326.9	MZF1	36.08	18.6	36.32	10	31.14	33.94	2656.34	-0.09	0.31	-0.29	0.775	0.895	NC
ENSG00000099330.9	OCEL1	7.88	4.08	9.86	3.63	7.38	12.53	728.43	0.32	0.31	1.03	0.305	0.561	NC
ENSG00000099331.13	MYO9B	435.67	156.36	390.1	169.94	283	372.91	29391.5	0.07	0.3	0.24	0.808	0.914	NC
ENSG00000099337.5	KCNK6	33.56	11.99	41.35	19.82	35.71	51.69	3159.75	0.61	0.35	1.76	0.0788	0.264	NC
ENSG00000099338.23	CATSPERG	6.69	2.43	7.43	1.06	2.37	2.16	341.44	-1.23	0.36	-3.43	0.000598	0.0112	NC
ENSG00000099341.11	PSMD8	55.17	27.46	47.5	40.64	62.99	87.43	5464.92	0.83	0.24	3.41	0.000644	0.0119	NC
ENSG00000099364.16	FBXL19	17.23	10.12	25.69	9.76	16.62	21.92	1668.83	0.15	0.3	0.51	0.613	0.8	NC
ENSG00000099365.11	STX1B	1.08	2.04	1.06	0.65	1.77	1.01	138.5	-0.22	0.61	-0.36	0.718	0.864	NC
ENSG00000099381.18	SETD1A	43.82	38.03	65.31	19.37	40.32	47.35	4209.84	-0.26	0.3	-0.87	0.385	0.635	NC
ENSG00000099385.11	BCL7C	11.71	8.4	11.67	3.74	9.31	10.21	906.7	-0.28	0.28	-0.98	0.327	0.582	NC
ENSG00000099622.14	CIRBP	297.91	211.41	297.01	90.31	191.34	241.45	21848.9	-0.44	0.25	-1.77	0.0768	0.26	NC
ENSG00000099624.8	ATP5F1D	19.29	21.64	29.18	15.24	29.31	38.99	2617.1	0.4	0.35	1.16	0.246	0.499	NC
ENSG00000099725.14	PRKY	128.02	78.51	124.32	23.01	84.54	62.1	8055.62	-0.77	0.36	-2.14	0.0323	0.158	NC
ENSG00000099783.12	HNRNPM	186.27	172.46	233.76	120.57	187.2	216.46	19251.6	0.06	0.32	0.19	0.849	0.935	NC
ENSG00000099785.10	2020-03-02	61.39	11.85	55.09	209.28	41.1	75.73	10137.8	2.22	0.82	2.72	0.00648	0.0575	NC
ENSG00000099795.7	NDUFB7	21.23	14.51	24.8	11.46	22.06	27.39	2027.34	0.23	0.24	0.98	0.327	0.582	NC
ENSG00000099797.15	TECR	44.27	34.11	41.75	13.13	34.52	41.07	3438.5	-0.31	0.31	-1	0.319	0.574	NC
ENSG00000099800.8	TIMM13	10.02	8.43	10.86	9.3	17.67	23.14	1361.71	0.95	0.29	3.32	0.000888	0.0148	NC
ENSG00000099804.9	CDC34	27.92	64.22	25.84	195.16	61.03	24.47	9739.6	1.8	0.95	1.9	0.0571	0.22	NC
ENSG00000099810.21	MTAP	15.41	10.04	14.44	6.73	14.3	20.19	1338	0.22	0.26	0.86	0.392	0.641	NC
ENSG00000099814.16	CEP170B	2.16	2.73	2.45	0.86	2.92	1.34	216.96	-0.38	0.53	-0.71	0.48	0.708	NC
ENSG00000099817.12	POLR2E	81.17	42.77	83.1	55.73	88.64	129.97	8087.78	0.67	0.23	2.87	0.00407	0.0423	NC
ENSG00000099821.14	POLRMT	50.08	51.83	57.32	18.33	46.98	44.97	4550.58	-0.4	0.36	-1.1	0.271	0.526	NC
ENSG00000099822.3	HCN2	1.36	2.57	1.62	0.55	1.31	0.58	144.94	-1.05	0.62	-1.68	0.0922	0.29	NC
ENSG00000099834.18	CDHR5	2.19	2.02	4.92	1.21	2.31	2.43	248.33	-0.34	0.41	-0.84	0.399	0.646	NC
ENSG00000099840.13	IZUMO4	6.43	3.48	3.43	1.16	3.63	3.97	357.86	-0.47	0.4	-1.19	0.235	0.487	NC
ENSG00000099849.15	RASSF7	19.34	14.8	19.39	3.76	15.15	10.99	1362.78	-0.7	0.4	-1.75	0.0795	0.265	NC
ENSG00000099860.9	GADD45B	132.64	23.45	64.95	77.99	156.54	150.27	10195.5	1.19	0.48	2.5	0.0125	0.0876	NC
ENSG00000099875.14	MKNK2	351.65	117.21	205.54	141.32	184.65	274.88	21137.5	0.18	0.36	0.49	0.623	0.806	NC
ENSG00000099889.14	ARVCF	8.21	6.01	9.78	1.43	2.77	5.23	532.64	-1.21	0.32	-3.79	0.000149	0.00404	Down
ENSG00000099899.15	TRMT2A	25.54	14.94	27.99	10.26	29.22	33.83	2301.31	0.28	0.29	0.98	0.327	0.582	NC
ENSG00000099901.17	RANBP1	20.72	16.13	22.26	10.04	27.24	30.94	2113.09	0.35	0.3	1.16	0.245	0.498	NC
ENSG00000099904.15	ZDHHC8	46.8	27.99	55.36	13.62	35.8	46.13	3612.47	-0.26	0.28	-0.94	0.347	0.6	NC
ENSG00000099910.17	KLHL22	17.11	13.63	16	5.28	15.14	16.76	1386.05	-0.21	0.33	-0.63	0.527	0.741	NC
ENSG00000099917.17	MED15	189.48	102.12	193.91	69.87	147.39	148.88	13990.2	-0.14	0.24	-0.57	0.571	0.771	NC
ENSG00000099940.12	SNAP29	41.58	19.62	46.42	19.96	33.83	50.43	3461.07	0.23	0.26	0.86	0.39	0.639	NC
ENSG00000099942.13	CRKL	105.41	32.46	79.48	46.93	69.54	103.56	7170.14	0.35	0.34	1.04	0.296	0.552	NC
ENSG00000099949.21	LZTR1	23.3	9	16.93	7.28	19.16	22.49	1578.63	0.22	0.31	0.7	0.484	0.711	NC
ENSG00000099953.10	MMP11	1.04	1.38	1.09	0.27	1.17	1.66	109.53	-0.24	0.55	-0.43	0.665	0.832	NC
ENSG00000099956.19	SMARCB1	35.38	25.7	51.04	19.37	38.71	58.62	3750.91	0.25	0.29	0.86	0.388	0.637	NC
ENSG00000099958.14	DERL3	1.58	0.37	1.13	0.87	2.07	11.68	258.85	2.29	0.7	3.27	0.00109	0.0172	NC
ENSG00000099968.18	BCL2L13	34.24	24.27	36.75	37.33	46.64	74.29	4427.31	0.99	0.29	3.38	0.000738	0.0129	NC
ENSG00000099974.8	DDTL	13.06	6.37	8.92	5.76	14	13.43	1027.19	0.46	0.3	1.52	0.129	0.35	NC
ENSG00000099977.14	DDT	2.07	1.05	2.49	0.46	1.44	1.3	139.36	-0.58	0.37	-1.57	0.116	0.33	NC
ENSG00000099985.4	OSM	42.84	4.64	13.82	2.63	6.92	2.75	1078.25	-1.83	0.68	-2.71	0.00672	0.0587	NC
ENSG00000099991.18	CABIN1	125.49	68.22	117.44	33.01	85.41	93.73	8442.81	-0.35	0.26	-1.34	0.181	0.423	NC
ENSG00000099992.15	TBC1D10A	29.43	15.8	28.54	6.45	17.35	18.42	1855.43	-0.6	0.27	-2.2	0.0278	0.144	NC
ENSG00000099994.11	SUSD2	2.74	1.36	1.75	0.42	1.39	0.85	137.66	-0.9	0.43	-2.07	0.0384	0.175	NC
ENSG00000099995.19	SF3A1	182.65	93.03	159.89	91.49	126.18	180.9	13996.4	0.17	0.26	0.64	0.522	0.737	NC
ENSG00000099999.15	RNF215	4.78	2.62	4.35	2.69	5.79	8.77	476.8	0.74	0.27	2.71	0.00674	0.0588	NC
ENSG00000100003.18	SEC14L2	1.44	4.09	2.51	4.67	2.36	1.48	353.16	0.52	0.81	0.64	0.523	0.738	NC
ENSG00000100014.20	SPECC1L	16.89	14.29	16.47	6.43	12.45	20.78	1448.09	-0.15	0.32	-0.46	0.643	0.819	NC
ENSG00000100023.19	PPIL2	55.76	26.12	46.89	26.14	47.09	64.65	4406.12	0.35	0.24	1.49	0.135	0.359	NC
ENSG00000100024.15	UPB1	4.02	1.34	1.79	1.81	0.66	0.76	184.93	-0.44	0.72	-0.6	0.546	0.753	NC
ENSG00000100027.16	YPEL1	19.2	8.74	20.98	2.94	5.75	7.72	1014.94	-1.31	0.27	-4.91	9.03e-07	7.28e-05	Down
ENSG00000100028.12	SNRPD3	25.62	18.92	30.38	11.89	21.98	34.76	2366.48	0.05	0.27	0.19	0.85	0.935	NC
ENSG00000100029.18	PES1	19.14	17.51	21.94	19.59	31.69	48.84	2732.92	0.94	0.31	3.03	0.00241	0.0301	NC
ENSG00000100030.14	MAPK1	301.26	93.16	230.06	106.92	146.84	241.31	18082.1	0	0.35	0	0.996	0.998	NC
ENSG00000100034.14	PPM1F	213.3	35.02	119.84	65.14	109.91	131.11	10775.8	0.14	0.48	0.29	0.775	0.895	NC
ENSG00000100036.13	SLC35E4	1.47	0.67	2.92	1.84	2.83	2.74	214.95	0.97	0.46	2.1	0.0362	0.169	NC
ENSG00000100038.19	TOP3B	1.7	0.52	0.85	0.85	1.26	1.5	112.96	0.57	0.43	1.35	0.178	0.42	NC
ENSG00000100055.21	CYTH4	403.86	115.24	232.08	99.76	189.06	215.32	20089.1	-0.25	0.36	-0.68	0.494	0.717	NC
ENSG00000100056.12	ESS2	26.7	11.67	24.52	13.62	24.38	23.79	2090.57	0.31	0.29	1.07	0.287	0.543	NC
ENSG00000100058.12	CRYBB2P1	15.77	8.73	17.64	3.88	8.1	12.28	1055.87	-0.59	0.26	-2.27	0.0231	0.129	NC
ENSG00000100060.18	MFNG	125.03	73.68	98.71	51.34	108.7	145.54	9970.18	0.22	0.26	0.87	0.386	0.635	NC
ENSG00000100068.13	LRP5L	13.29	6.71	12.35	6.8	11.71	16.45	1116.68	0.37	0.23	1.58	0.115	0.329	NC
ENSG00000100075.10	SLC25A1	20.13	15.15	22.86	9.17	21.11	21.29	1833.88	0.03	0.28	0.11	0.909	0.963	NC
ENSG00000100077.15	GRK3	68.05	11.65	77.49	65.52	72.94	148.88	7424.89	1.28	0.53	2.41	0.016	0.103	NC
ENSG00000100079.7	LGALS2	23.21	0.68	36.96	2.31	21.64	10.82	1380.62	-0.46	0.94	-0.49	0.624	0.806	NC
ENSG00000100083.19	GGA1	75.63	42.42	78.13	31.98	68.97	87.15	6295.18	0.16	0.23	0.71	0.479	0.707	NC
ENSG00000100084.14	HIRA	14.52	7.03	15.63	6.17	9.49	12.88	1078.41	-0.08	0.26	-0.29	0.769	0.893	NC
ENSG00000100092.23	SH3BP1	24.16	25.54	36.4	7.38	18.58	27.96	2288.01	-0.59	0.37	-1.6	0.11	0.321	NC
ENSG00000100095.19	SEZ6L	3.73	0.29	5.11	0.12	1.36	0.5	155.5	-1.86	0.86	-2.17	0.0304	0.152	NC
ENSG00000100097.12	LGALS1	78.04	24.41	87.87	90.05	107.44	220.86	10285.8	1.48	0.4	3.69	0.000226	0.00554	Up
ENSG00000100099.20	HPS4	48.39	26.3	42.75	17	39.01	44.86	3574.61	0	0.24	-0.01	0.994	0.997	NC
ENSG00000100100.13	PIK3IP1	175	170.56	144.79	72.4	106.38	179.26	14511.5	-0.32	0.38	-0.85	0.394	0.643	NC
ENSG00000100104.13	SRRD	10.01	10.82	11.61	20.35	16.31	11.46	1602.84	1.02	0.57	1.77	0.076	0.259	NC
ENSG00000100105.18	PATZ1	34.56	31.54	36.02	10.42	29.74	34.61	2927.47	-0.35	0.35	-1.01	0.312	0.566	NC
ENSG00000100106.22	TRIOBP	59.83	22.34	60.47	32	48.27	78.45	4936.91	0.46	0.31	1.48	0.14	0.366	NC
ENSG00000100109.17	TFIP11	32.24	16.01	31.01	14.85	28.88	29.27	2533.12	0.17	0.26	0.68	0.495	0.719	NC
ENSG00000100116.16	GCAT	0.33	0.52	0.34	4.46	1.24	0.49	190.17	3.05	0.95	3.19	0.00142	0.0209	NC
ENSG00000100124.15	ANKRD54	15.37	8.49	17.28	4.14	11.16	11.09	1085.04	-0.41	0.28	-1.45	0.146	0.375	NC
ENSG00000100129.18	EIF3L	181.2	111.65	154.16	78.99	204.83	259.05	16279.8	0.44	0.28	1.55	0.122	0.339	NC
ENSG00000100138.15	SNU13	44.53	31.21	49.29	26.97	45.9	66.02	4433.08	0.37	0.24	1.51	0.131	0.353	NC
ENSG00000100139.13	MICALL1	27.06	19.84	31.74	12.6	23.89	23.42	2330.86	-0.14	0.28	-0.48	0.63	0.81	NC
ENSG00000100142.15	POLR2F	20.48	10.41	16.94	10.11	15.03	21.24	1578.77	0.23	0.26	0.9	0.366	0.617	NC
ENSG00000100147.13	CCDC134	6.45	2.81	8.54	2.06	4.65	5.94	481.18	-0.23	0.33	-0.69	0.492	0.716	NC
ENSG00000100150.19	DEPDC5	16.42	9.33	19.51	7.12	11.85	19.36	1361.51	0	0.26	-0.01	0.989	0.996	NC
ENSG00000100151.16	PICK1	16.71	9.28	13.67	24.88	12.69	52.89	2304.88	1.48	0.51	2.92	0.00346	0.0383	NC
ENSG00000100154.14	TTC28	2.24	2.48	3.15	0.87	1.86	5.59	259.23	0.06	0.51	0.12	0.905	0.961	NC
ENSG00000100156.10	SLC16A8	0.42	0.32	0.19	1.13	0.56	4.02	112.99	2.68	0.69	3.89	0.000102	0.00306	Up
ENSG00000100162.15	CENPM	0.65	0.59	0.94	0.55	2.96	3.15	142.85	1.67	0.5	3.35	0.000817	0.0139	NC
ENSG00000100181.22	TPTEP1	4.19	1.21	4.73	1.64	1.43	5.22	288.46	0	0.51	0.01	0.996	0.998	NC
ENSG00000100197.22	CYP2D6	15.22	12.61	9.12	3.06	12.17	9.63	1034.24	-0.5	0.47	-1.06	0.287	0.543	NC
ENSG00000100201.21	DDX17	1918.56	804.73	1394.13	481.69	1082.27	1294.35	112047	-0.28	0.27	-1.03	0.301	0.557	NC
ENSG00000100207.18	TCF20	121.17	47.62	88.68	32.37	66.76	75.6	6966.51	-0.28	0.28	-1	0.318	0.573	NC
ENSG00000100209.10	HSCB	1.78	2.3	2.45	0.88	2.03	2.92	208.28	-0.1	0.42	-0.23	0.819	0.919	NC
ENSG00000100211.10	CBY1	1.74	1.39	1.88	0.58	1.51	2.2	151.84	-0.11	0.35	-0.32	0.751	0.882	NC
ENSG00000100216.6	TOMM22	31.85	20.56	33.36	26.66	41.23	62.25	3678.55	0.84	0.24	3.44	0.000582	0.011	NC
ENSG00000100219.16	XBP1	93.12	65.45	97.29	54.91	70.45	167.33	9101.75	0.36	0.34	1.08	0.278	0.534	NC
ENSG00000100220.12	RTCB	21.55	19.21	30.14	32.13	31.43	46.97	3281.3	0.96	0.39	2.48	0.0131	0.0908	NC
ENSG00000100221.10	JOSD1	150.23	56.34	102.72	52.72	84.25	100.21	8991.11	-0.05	0.31	-0.18	0.859	0.939	NC
ENSG00000100225.18	FBXO7	223.46	552.7	176.38	1820.23	484.17	212.54	86810.6	1.95	0.99	1.98	0.0481	0.2	NC
ENSG00000100226.16	GTPBP1	162.29	41.41	91.21	86.08	94	87.73	9719.26	0.37	0.48	0.77	0.441	0.678	NC
ENSG00000100227.18	POLDIP3	82.58	40.33	71.19	60.28	80.29	119.41	7760.2	0.73	0.27	2.65	0.00807	0.066	NC
ENSG00000100228.12	RAB36	2.64	0.79	1.24	0.55	0.44	1.36	111.49	-0.69	0.52	-1.32	0.187	0.43	NC
ENSG00000100239.16	PPP6R2	105.45	71.01	104.87	40.77	97.82	100.32	8625.39	-0.03	0.26	-0.13	0.895	0.957	NC
ENSG00000100241.21	SBF1	254.8	168.57	237.19	78.1	223.61	191.6	19032.8	-0.23	0.31	-0.73	0.463	0.695	NC
ENSG00000100242.15	SUN2	379.54	256.42	416.66	96.34	271.64	209.06	26630.2	-0.64	0.32	-2.01	0.0445	0.191	NC
ENSG00000100243.21	CYB5R3	59.15	24.86	59.05	50.7	70.37	91.35	6104.86	0.92	0.3	3.08	0.00208	0.0271	NC
ENSG00000100246.13	DNAL4	6.47	3.37	4.92	2.68	4.86	6.17	473.34	0.14	0.26	0.51	0.607	0.795	NC
ENSG00000100258.18	LMF2	121.8	67.51	95	28.35	92.74	81.68	7903.16	-0.3	0.33	-0.91	0.36	0.612	NC
ENSG00000100263.14	RHBDD3	7.2	5.25	8.31	4.5	9.33	10.95	766.32	0.46	0.26	1.79	0.0736	0.254	NC
ENSG00000100266.19	PACSIN2	105.63	20.37	64.08	54.06	43.64	69.69	6042.2	0.33	0.52	0.64	0.52	0.736	NC
ENSG00000100271.17	TTLL1	3.19	2.09	2.94	1.18	2.25	3.17	244.43	-0.13	0.28	-0.46	0.649	0.822	NC
ENSG00000100280.16	AP1B1	87.65	42.9	110.02	105.19	115.01	195.95	11409.3	1.14	0.34	3.34	0.000841	0.0142	NC
ENSG00000100281.14	HMGXB4	18.41	11.02	21.02	12.26	20.04	27.04	1847.95	0.5	0.24	2.09	0.0367	0.17	NC
ENSG00000100284.21	TOM1	84.4	23.56	76.52	65.67	61.79	103.4	7119.49	0.77	0.43	1.78	0.0744	0.256	NC
ENSG00000100285.10	NEFH	1.57	1.32	2.98	0.59	1.9	3.15	181.54	0.05	0.45	0.11	0.914	0.964	NC
ENSG00000100288.19	CHKB	3.4	2.12	2.37	1.56	2.49	2.86	252.7	0.06	0.33	0.18	0.86	0.94	NC
ENSG00000100292.17	HMOX1	38.96	5.75	45.65	70.24	67.72	116.52	6136.12	1.99	0.58	3.45	0.00056	0.0108	NC
ENSG00000100294.13	MCAT	6.57	1.72	4.58	2.35	4.06	4.53	386.89	0.13	0.39	0.33	0.739	0.875	NC
ENSG00000100296.13	THOC5	40.08	16.85	31.12	19.18	23.86	32.48	2750.6	0.13	0.32	0.41	0.678	0.84	NC
ENSG00000100297.16	MCM5	45.06	21.56	42.35	18.04	54.6	63.21	3953.85	0.51	0.3	1.67	0.0949	0.295	NC
ENSG00000100298.15	APOBEC3H	6.67	1.37	4.86	0.83	6.54	2.4	349.8	-0.11	0.65	-0.17	0.866	0.943	NC
ENSG00000100299.18	ARSA	99.37	45.51	72.89	24.63	65.53	66.89	6048.13	-0.25	0.29	-0.84	0.399	0.647	NC
ENSG00000100300.18	TSPO	83.18	29.44	87.51	99.28	125.48	181.87	10553.6	1.4	0.35	4	6.22e-05	0.00212	Up
ENSG00000100304.13	TTLL12	20.98	16.9	25.01	13.14	34.91	29.95	2385.44	0.51	0.32	1.58	0.114	0.328	NC
ENSG00000100307.13	CBX7	78.78	48.74	74.49	16.45	34.2	34.91	4669.16	-1	0.25	-4.01	6.11e-05	0.0021	NC
ENSG00000100311.17	PDGFB	4.58	3.54	5.05	1.74	1.45	5.53	358.76	-0.44	0.46	-0.95	0.343	0.597	NC
ENSG00000100316.16	RPL3	1396.35	1717.5	1377.98	392.51	1265.74	1248.19	125641	-0.59	0.44	-1.33	0.183	0.425	NC
ENSG00000100319.13	ZMAT5	6.5	2.51	4.52	5.1	6.55	8.36	582.87	0.92	0.34	2.7	0.00703	0.0604	NC
ENSG00000100321.15	SYNGR1	13.15	8.32	12.65	3.91	7.47	19.17	1027.37	-0.07	0.39	-0.18	0.854	0.937	NC
ENSG00000100324.14	TAB1	25.93	21.16	29.63	14.84	30.49	41.74	2740.96	0.34	0.28	1.24	0.216	0.465	NC
ENSG00000100325.15	ASCC2	72.51	157.71	63.54	300.99	182.89	84.9	19171.1	1.36	0.81	1.68	0.093	0.292	NC
ENSG00000100330.15	MTMR3	41.92	9.52	25.95	28.39	19.98	50.56	3002.2	0.79	0.5	1.56	0.118	0.332	NC
ENSG00000100335.15	MIEF1	29.45	16.5	31.82	17.9	29.27	47.33	2858.39	0.52	0.24	2.11	0.0345	0.164	NC
ENSG00000100336.17	APOL4	0.33	0.09	0.32	0.63	6.12	0.5	140.65	3.61	0.88	4.08	4.45e-05	0.00162	Up
ENSG00000100342.20	APOL1	29.6	13.95	28.78	12.04	41.35	19.42	2415.25	0.31	0.44	0.7	0.482	0.709	NC
ENSG00000100345.21	MYH9	1362.35	755.83	1784.58	983.71	1108.51	1721.58	130851	0.31	0.33	0.95	0.342	0.596	NC
ENSG00000100346.18	CACNA1I	33.29	41.34	19.09	10.87	20.99	11.99	2485.16	-0.93	0.57	-1.62	0.104	0.311	NC
ENSG00000100347.15	SAMM50	19.12	14.54	20.66	12.89	22.85	34.44	2097.03	0.55	0.27	2.07	0.0382	0.174	NC
ENSG00000100348.10	TXN2	30.87	17.39	26.67	21.15	39.92	44.8	3080.25	0.75	0.24	3.14	0.00169	0.0233	NC
ENSG00000100350.14	FOXRED2	1.57	1.77	2.64	0.82	3.1	3.81	223.89	0.44	0.45	0.98	0.329	0.585	NC
ENSG00000100351.17	GRAP2	139.09	44.57	152.09	58.5	50.8	82.89	8616.43	-0.34	0.44	-0.77	0.441	0.678	NC
ENSG00000100353.18	EIF3D	138.21	111.12	134.67	72.87	137.47	168.68	12943.5	0.17	0.28	0.59	0.555	0.759	NC
ENSG00000100354.21	TNRC6B	266.65	144.43	297.88	80.74	131.73	164.71	17607.9	-0.62	0.24	-2.53	0.0113	0.082	NC
ENSG00000100359.21	SGSM3	4.19	1.94	2.47	0.92	2.83	3.85	258.55	-0.04	0.39	-0.1	0.917	0.965	NC
ENSG00000100360.15	IFT27	18.97	9.36	15.3	6.61	15.6	24.3	1451.74	0.26	0.29	0.89	0.375	0.625	NC
ENSG00000100364.18	KIAA0930	60.22	24.52	88.1	116.19	124.66	186.22	10732.8	1.72	0.41	4.22	2.44e-05	0.00101	Up
ENSG00000100365.16	NCF4	138	19.34	56.81	47.32	50.23	81.07	6387.09	0.2	0.55	0.36	0.718	0.863	NC
ENSG00000100368.14	CSF2RB	468.43	36.92	224.39	75.29	135	84.67	15632.2	-0.77	0.66	-1.16	0.247	0.501	NC
ENSG00000100372.15	SLC25A17	9.56	7.29	10.4	3.79	8.33	11.34	836.37	-0.06	0.28	-0.21	0.83	0.925	NC
ENSG00000100376.12	FAM118A	32.29	30.53	39.51	16.72	25.97	35.22	3065.69	-0.19	0.32	-0.61	0.545	0.752	NC
ENSG00000100379.17	KCTD17	15.42	6.87	15.3	6.88	13.77	16.57	1225.7	0.26	0.26	1.02	0.307	0.562	NC
ENSG00000100380.14	ST13	101.35	163.12	117.95	70.36	121.04	115.39	12385.5	-0.19	0.48	-0.39	0.698	0.852	NC
ENSG00000100385.14	IL2RB	245.38	132.37	278.71	27.44	116.27	77.04	13702.5	-1.36	0.4	-3.38	0.000734	0.0129	NC
ENSG00000100387.9	RBX1	21.56	13.43	27.59	33.14	26.88	36.83	2938.55	1.07	0.43	2.5	0.0124	0.0872	NC
ENSG00000100393.13	EP300	304.53	81.76	248.76	151.99	204.5	287.98	21127.7	0.41	0.38	1.07	0.283	0.538	NC
ENSG00000100395.15	L3MBTL2	18.23	12.15	19.96	8.75	18.07	21.2	1636.27	0.15	0.24	0.63	0.526	0.74	NC
ENSG00000100401.19	RANGAP1	51.19	41.55	50.95	19.55	42.94	53.17	4323.73	-0.16	0.29	-0.55	0.581	0.777	NC
ENSG00000100403.12	ZC3H7B	86.13	63.62	100.08	43.11	87.34	101.02	8050.37	0.1	0.25	0.41	0.684	0.843	NC
ENSG00000100410.8	PHF5A	20.98	6.52	13.74	9.38	14.45	22.38	1435.73	0.47	0.34	1.38	0.167	0.405	NC
ENSG00000100412.16	ACO2	35.17	21.05	38.53	38.63	54.2	75.1	4568.54	1.12	0.26	4.28	1.88e-05	0.000817	Up
ENSG00000100413.17	POLR3H	12.85	10.52	15.15	6	13.07	16.1	1228.01	0.04	0.28	0.14	0.888	0.954	NC
ENSG00000100416.15	TRMU	41.38	24.53	33.64	13.35	34.3	42.82	3101.69	0.02	0.28	0.08	0.933	0.971	NC
ENSG00000100417.12	PMM1	16.02	8.31	12.03	4.67	11.41	11.72	1049.62	-0.17	0.28	-0.59	0.553	0.758	NC
ENSG00000100418.8	DESI1	36.48	21.09	35.27	23.33	46.69	54.31	3658.17	0.66	0.22	2.98	0.00293	0.0342	NC
ENSG00000100422.14	CERK	163.35	85.43	135.75	41.01	103.25	102.71	10240.6	-0.41	0.27	-1.54	0.124	0.343	NC
ENSG00000100425.18	BRD1	65.98	37.69	68.12	23.18	47.04	59.34	4916.82	-0.18	0.22	-0.81	0.416	0.661	NC
ENSG00000100426.7	ZBED4	39.07	22.7	43.24	21.98	36.84	51.63	3588.4	0.33	0.23	1.43	0.154	0.386	NC
ENSG00000100427.15	MLC1	18.42	10.72	21.37	2.35	13.29	9.12	1182.19	-0.87	0.46	-1.9	0.0571	0.22	NC
ENSG00000100429.18	HDAC10	4.73	2.81	3.58	1.18	3.3	4.31	321.98	-0.21	0.33	-0.62	0.537	0.747	NC
ENSG00000100439.10	ABHD4	27.71	6.07	14.76	16.6	14.71	27.69	1829.67	0.72	0.48	1.49	0.135	0.359	NC
ENSG00000100441.10	KHNYN	150.12	58.19	105.29	90.05	102.58	97.54	10530.2	0.34	0.41	0.82	0.41	0.655	NC
ENSG00000100442.11	FKBP3	14.21	11.83	14.08	9.6	15.18	20.19	1465.07	0.37	0.3	1.22	0.221	0.471	NC
ENSG00000100445.17	SDR39U1	16.38	6.97	8.35	4.17	10.25	10.56	924.87	-0.12	0.36	-0.33	0.743	0.878	NC
ENSG00000100450.13	GZMH	223.23	93.55	197	12.35	111.63	50.79	10554.8	-1.37	0.58	-2.38	0.0175	0.109	NC
ENSG00000100453.13	GZMB	181.6	67.08	181.3	14.11	86.76	47.09	8791.46	-1.31	0.51	-2.58	0.00996	0.0761	NC
ENSG00000100461.18	RBM23	100.87	40.61	69.51	43.08	61.56	98.47	6843.7	0.23	0.3	0.77	0.44	0.677	NC
ENSG00000100462.16	PRMT5	10.9	4.16	6.99	7.56	11.08	17.1	979.22	0.99	0.32	3.1	0.00196	0.026	NC
ENSG00000100473.18	COCH	2.01	0.49	1.88	0.74	1.25	3.43	151.35	0.53	0.5	1.05	0.292	0.547	NC
ENSG00000100478.15	AP4S1	10.68	9.81	15.57	4.54	7.95	10.45	982.32	-0.45	0.31	-1.45	0.147	0.377	NC
ENSG00000100479.13	POLE2	0.87	0.74	1.32	0.5	2.1	2.16	125.03	0.82	0.45	1.85	0.065	0.237	NC
ENSG00000100483.14	VCPKMT	34.28	15.83	24.01	7.51	19.38	25.04	2014.29	-0.33	0.3	-1.08	0.279	0.534	NC
ENSG00000100485.12	SOS2	167.28	36.5	108.08	47.24	62.54	106.28	8364.92	-0.16	0.43	-0.38	0.704	0.855	NC
ENSG00000100490.9	CDKL1	8.51	5.99	8.82	5.74	8.46	7.3	784.09	0.22	0.35	0.61	0.543	0.75	NC
ENSG00000100503.23	NIN	278.58	120.86	246.35	125.19	191.08	276.95	20431.3	0.17	0.26	0.67	0.506	0.727	NC
ENSG00000100504.17	PYGL	135.84	18.1	68.19	102.21	80.04	153.02	9671.56	1.11	0.58	1.91	0.0567	0.219	NC
ENSG00000100519.12	PSMC6	89	39.07	79.69	44.02	69.39	98.99	6957.02	0.32	0.26	1.26	0.207	0.455	NC
ENSG00000100522.10	GNPNAT1	5.35	4.99	4.34	2.91	5.76	6.6	516.7	0.2	0.37	0.55	0.582	0.778	NC
ENSG00000100523.14	DDHD1	111.48	38.76	98.26	29.53	84.49	78.33	7008.42	-0.09	0.34	-0.27	0.785	0.901	NC
ENSG00000100526.20	CDKN3	0.72	0.6	0.92	1	2.16	2.73	139.26	1.58	0.33	4.74	2.15e-06	0.000142	Up
ENSG00000100528.12	CNIH1	39.48	24.44	38.56	15.86	36.66	50.47	3359.24	0.18	0.25	0.7	0.482	0.709	NC
ENSG00000100532.12	CGRRF1	13.02	7.8	10.42	6.99	10.9	15.21	1089.07	0.32	0.27	1.2	0.228	0.48	NC
ENSG00000100554.12	ATP6V1D	27.96	12.96	27.05	26.24	30.61	36.06	2836.77	0.85	0.34	2.47	0.0135	0.0925	NC
ENSG00000100558.9	PLEK2	0.25	4.05	0.34	40.83	4.25	0.08	1474.09	3.77	2.14	1.76	0.0776	0.261	NC
ENSG00000100564.9	PIGH	24.11	12.08	22.07	7.82	16.13	19.38	1652.46	-0.18	0.23	-0.78	0.435	0.674	NC
ENSG00000100567.13	PSMA3	40.75	28.23	51.38	20.88	43.89	48.61	3888.09	0.14	0.26	0.57	0.571	0.771	NC
ENSG00000100568.11	VTI1B	33.77	22.93	36.02	51.93	39.67	44.64	4341.35	1.02	0.47	2.17	0.0301	0.152	NC
ENSG00000100575.14	TIMM9	6.39	6.43	5.88	3.55	7.17	13.61	718.65	0.42	0.4	1.06	0.289	0.545	NC
ENSG00000100577.19	GSTZ1	4.5	2.09	4.15	5.45	6.67	11.6	598.08	1.45	0.31	4.69	2.69e-06	0.00017	Up
ENSG00000100578.17	KIAA0586	30	19.02	31.31	10.66	19.72	24.6	2227.88	-0.31	0.23	-1.38	0.166	0.404	NC
ENSG00000100580.8	TMED8	43.83	14.56	39.07	42.38	37.18	82.6	4468.79	1.11	0.41	2.71	0.00664	0.0584	NC
ENSG00000100591.8	AHSA1	33.78	26.21	33.47	21.18	32.64	44.84	3287.32	0.3	0.28	1.04	0.297	0.552	NC
ENSG00000100592.15	DAAM1	12.57	8.65	18.74	6.17	8.11	16.73	1158.29	-0.13	0.34	-0.4	0.69	0.847	NC
ENSG00000100596.6	SPTLC2	58.6	17.13	73.68	102.16	81.71	207.99	9464.68	1.8	0.48	3.72	0.000202	0.00508	Up
ENSG00000100599.16	RIN3	162.25	83.94	179.21	103.69	120.15	231.87	14728.6	0.39	0.31	1.26	0.207	0.456	NC
ENSG00000100600.15	LGMN	7.26	4.05	7.35	7.8	4.56	9.99	738.81	0.69	0.47	1.46	0.145	0.374	NC
ENSG00000100601.10	ALKBH1	4.93	3.49	4.49	1.94	4	6.6	418.03	0.09	0.31	0.3	0.765	0.89	NC
ENSG00000100603.13	SNW1	41.45	27.25	42.99	29.24	38.26	61.82	4108.53	0.47	0.28	1.69	0.0904	0.287	NC
ENSG00000100605.17	ITPK1	147.07	29.84	89.08	85.07	84.88	151.32	9872.68	0.7	0.47	1.5	0.135	0.358	NC
ENSG00000100612.14	DHRS7	56.42	30.26	49.82	31.93	44.25	70.07	4754.99	0.37	0.26	1.41	0.158	0.392	NC
ENSG00000100614.18	PPM1A	100.65	93.3	108.87	146.3	100.95	97.59	12506.1	0.65	0.54	1.2	0.231	0.483	NC
ENSG00000100628.12	ASB2	2.3	0.78	1.85	0.33	1.73	0.96	124.02	-0.46	0.52	-0.89	0.371	0.622	NC
ENSG00000100629.17	CEP128	7.75	3.32	9.22	2.4	4.8	13.62	632.48	0.18	0.45	0.39	0.696	0.851	NC
ENSG00000100632.11	ERH	26.59	12.04	26.92	16.55	28.2	42.6	2532.02	0.68	0.26	2.65	0.00815	0.0664	NC
ENSG00000100644.17	HIF1A	392.14	72.87	201.09	173.18	205.95	203.91	21036.8	0.31	0.51	0.62	0.536	0.746	NC
ENSG00000100647.8	SUSD6	241.66	50.08	150.73	88.3	129.98	163.7	13394.7	0.19	0.43	0.45	0.655	0.826	NC
ENSG00000100650.16	SRSF5	1091.55	392.38	669.08	268.22	465.04	620.58	56379.5	-0.38	0.31	-1.21	0.226	0.478	NC
ENSG00000100664.11	EIF5	567.34	146.01	294.69	144.86	233.4	288.68	26873.3	-0.24	0.4	-0.6	0.546	0.753	NC
ENSG00000100678.18	SLC8A3	1.08	0	1.19	2.97	0.25	2.33	158.71	2.13	1.85	1.15	0.25	0.504	NC
ENSG00000100697.14	DICER1	249.82	62.6	165.88	121.59	156.66	206.07	16049.8	0.43	0.4	1.06	0.288	0.544	NC
ENSG00000100711.13	ZFYVE21	9.27	4.15	8.92	3.92	8.16	10.99	737.95	0.29	0.26	1.11	0.266	0.521	NC
ENSG00000100714.17	MTHFD1	20.24	15.2	20.15	12.5	34.72	35.98	2328.56	0.74	0.31	2.41	0.0159	0.103	NC
ENSG00000100721.11	TCL1A	5.6	3.39	5.77	1.61	4.62	11.44	504.37	0.31	0.45	0.68	0.499	0.722	NC
ENSG00000100722.20	ZC3H14	31.42	18.83	31.33	13.62	25.99	36.33	2595.42	0.11	0.22	0.5	0.62	0.804	NC
ENSG00000100726.15	TELO2	29.31	15.32	30.91	11.82	33.69	31.21	2488.13	0.25	0.29	0.86	0.39	0.639	NC
ENSG00000100731.16	PCNX1	305.27	84.62	225.29	113.84	146.66	209.01	17672	0	0.38	0	0.997	0.999	NC
ENSG00000100744.15	GSKIP	12.38	7.9	9.84	12.12	8.61	7.67	1102.01	0.43	0.54	0.79	0.43	0.671	NC
ENSG00000100749.8	VRK1	8.7	7.71	9.82	4.46	9.23	11.31	863.59	0.1	0.3	0.32	0.752	0.883	NC
ENSG00000100764.14	PSMC1	23.93	17.43	25.43	25.3	25.94	38.58	2789.82	0.75	0.35	2.12	0.0342	0.163	NC
ENSG00000100767.16	PAPLN	12.47	1.97	7.94	7.82	7.44	13.92	867.29	0.84	0.53	1.6	0.11	0.321	NC
ENSG00000100784.12	RPS6KA5	41.96	25.01	38.88	5.22	17.02	14.16	2263.82	-1.35	0.33	-4.1	4.06e-05	0.00151	Down
ENSG00000100796.17	PPP4R3A	141.58	97.27	153.65	78.1	114.74	162.21	12616.4	0.11	0.26	0.42	0.675	0.839	NC
ENSG00000100802.15	C14orf93	9.83	5.98	7.77	6.62	9.52	12.39	899.43	0.54	0.29	1.86	0.0626	0.232	NC
ENSG00000100804.19	PSMB5	6.73	5.09	6.18	5.85	11.1	12.33	819.54	0.91	0.29	3.14	0.00169	0.0233	NC
ENSG00000100811.14	YY1	165.8	106.04	165.66	70.67	118.97	150.29	12967.2	-0.12	0.23	-0.5	0.619	0.803	NC
ENSG00000100813.14	ACIN1	316.75	149.92	273	133.05	221.53	307.98	23109.8	0.11	0.24	0.47	0.638	0.816	NC
ENSG00000100814.18	CCNB1IP1	15.19	8.69	14.61	5.77	14.21	18.88	1257.22	0.19	0.26	0.73	0.465	0.697	NC
ENSG00000100815.12	TRIP11	37.98	26.46	38.38	17.39	28.44	43.38	3200.6	0	0.25	0	0.999	1	NC
ENSG00000100823.12	APEX1	62.95	50.75	60.05	35.65	71.37	102.45	6442.36	0.41	0.29	1.41	0.159	0.394	NC
ENSG00000100836.10	PABPN1	116.43	65.25	106.51	43.92	75.03	119.65	8624.61	-0.06	0.24	-0.24	0.813	0.916	NC
ENSG00000100852.13	ARHGAP5	22.16	15.76	23.88	8.16	14.77	16.6	1687.08	-0.4	0.26	-1.57	0.118	0.332	NC
ENSG00000100865.15	CINP	11	5.81	12.27	7.81	10.71	17.93	1099.9	0.61	0.28	2.17	0.0297	0.15	NC
ENSG00000100883.12	SRP54	26.44	12.25	25.2	19.57	29.88	51.15	2748.6	0.91	0.27	3.41	0.000652	0.0119	NC
ENSG00000100888.13	CHD8	139.21	70.5	126.45	66	111.18	149.66	11006.8	0.23	0.23	1	0.317	0.573	NC
ENSG00000100889.12	PCK2	9.84	6.27	13.33	29.04	19.14	23.63	2002.62	1.81	0.51	3.57	0.00036	0.0079	Up
ENSG00000100890.16	PRORP	7.96	6.24	8.92	4.85	7	9.61	760.83	0.14	0.29	0.46	0.645	0.82	NC
ENSG00000100897.17	DCAF11	80.4	50.8	64.89	81.45	77.8	64.91	7810.79	0.64	0.47	1.37	0.172	0.411	NC
ENSG00000100902.11	PSMA6	19.09	5.99	12.7	18.44	17.41	26.5	1777.98	1.16	0.42	2.78	0.00551	0.0519	NC
ENSG00000100906.10	NFKBIA	3201.77	365.98	1008.12	600.65	968.11	1340.31	116014	-0.25	0.59	-0.43	0.669	0.835	NC
ENSG00000100908.14	EMC9	3.51	1.61	2.86	2	4.39	3.82	307.64	0.65	0.31	2.05	0.04	0.179	NC
ENSG00000100911.16	PSME2	93.63	46.12	65.67	44.15	168.84	90.77	8572.89	0.8	0.43	1.86	0.0623	0.231	NC
ENSG00000100916.14	BRMS1L	3.14	2.32	3.52	1.62	2.28	2.56	263.58	-0.18	0.33	-0.55	0.582	0.778	NC
ENSG00000100918.13	REC8	39.9	22.61	35.64	22.67	42.13	26.27	3278.35	0.24	0.38	0.64	0.523	0.738	NC
ENSG00000100926.15	TM9SF1	1.68	1.07	2.02	1.08	1.51	2.25	161.69	0.3	0.31	0.95	0.34	0.594	NC
ENSG00000100934.15	SEC23A	36.92	20.15	39.3	21.23	30.94	47.25	3269.71	0.32	0.25	1.28	0.202	0.45	NC
ENSG00000100938.17	GMPR2	58.33	21.64	39.26	30.33	42.66	58.05	4209.56	0.47	0.32	1.47	0.141	0.368	NC
ENSG00000100941.9	PNN	172.49	132.62	176.42	54.89	108.82	157.75	13226.7	-0.42	0.27	-1.56	0.118	0.332	NC
ENSG00000100949.14	RABGGTA	24.81	12.12	22.81	10.51	23.36	29.17	2007.89	0.31	0.24	1.27	0.204	0.452	NC
ENSG00000100979.15	PLTP	1.17	0.22	1.15	6.86	0.92	1.35	286.74	2.84	0.95	3	NA	NA	NC
ENSG00000100982.12	PCIF1	36.77	20.73	37.04	18.99	31.34	46.37	3175.32	0.28	0.23	1.22	0.224	0.475	NC
ENSG00000100983.12	GSS	25.58	15.46	20.15	10.24	26.83	28.93	2106.22	0.29	0.29	0.98	0.325	0.58	NC
ENSG00000100985.7	MMP9	29.51	5.15	9.37	9.34	3.84	14.16	1169.82	-0.19	0.66	-0.28	0.778	0.896	NC
ENSG00000100991.12	TRPC4AP	223.37	59.18	131.15	71.6	113.63	151.13	12137.5	0.05	0.38	0.13	0.895	0.957	NC
ENSG00000100994.12	PYGB	82.72	45.16	82.31	48.5	75.35	129.62	7692.66	0.5	0.25	2	0.0456	0.194	NC
ENSG00000100997.20	ABHD12	24.62	13.72	27.27	13.35	24.11	28.86	2199.4	0.29	0.23	1.23	0.218	0.468	NC
ENSG00000101000.6	PROCR	1.63	1.1	2.24	0.2	0.94	0.77	108.09	-1.21	0.45	-2.7	0.00694	0.0598	NC
ENSG00000101003.10	GINS1	0.66	0.52	1.06	0.41	1.9	2.11	106.93	1.09	0.48	2.28	0.0224	0.126	NC
ENSG00000101004.15	NINL	6.28	4.56	6.09	0.6	3.98	3.51	397.74	-1	0.49	-2.03	0.0422	0.185	NC
ENSG00000101017.14	CD40	10	4.65	10.18	2.77	14.24	8.91	814.33	0.27	0.45	0.6	0.549	0.755	NC
ENSG00000101019.22	UQCC1	18.89	12.48	18.49	6.64	19.06	27.02	1658.72	0.2	0.32	0.62	0.532	0.744	NC
ENSG00000101040.19	ZMYND8	47.99	41.26	61.41	25.22	39.97	51.71	4523.89	-0.14	0.29	-0.47	0.637	0.815	NC
ENSG00000101052.13	IFT52	13.05	9.54	13.29	7.59	12.63	16.86	1236.6	0.27	0.26	1.02	0.308	0.563	NC
ENSG00000101057.16	MYBL2	1.39	1.8	2.02	7.05	17.65	31.35	1017.67	3.45	0.44	7.93	2.26e-15	2.91e-12	Up
ENSG00000101079.21	NDRG3	38.06	22.88	33.49	21.95	32.84	50.74	3371.47	0.4	0.25	1.56	0.119	0.334	NC
ENSG00000101082.14	SLA2	49.86	27.67	54.79	22.65	25.62	40.63	3681.42	-0.25	0.31	-0.79	0.429	0.669	NC
ENSG00000101084.18	RAB5IF	30.61	5.23	15	19.87	24.55	33.34	2195.48	1.06	0.5	2.13	0.0332	0.161	NC
ENSG00000101096.20	NFATC2	120.27	57.6	136.67	14.74	61.34	41.38	6711.87	-1.19	0.4	-2.94	0.00332	0.0373	NC
ENSG00000101104.12	PABPC1L	55.19	21.07	32.66	11.36	30.88	34.57	2959.73	-0.28	0.34	-0.83	0.405	0.652	NC
ENSG00000101109.12	STK4	359.16	151.68	290.58	122.88	178.05	271.91	22399.8	-0.19	0.28	-0.68	0.496	0.719	NC
ENSG00000101126.17	ADNP	84.9	62.52	91.11	36.85	64.08	97.06	7247.44	-0.08	0.26	-0.31	0.756	0.885	NC
ENSG00000101132.10	PFDN4	8.49	5.53	8.22	3.75	6.97	9.45	704.66	0.07	0.24	0.28	0.783	0.899	NC
ENSG00000101138.12	CSTF1	12.86	7.07	11.48	4.16	10.11	13.51	958.33	0	0.27	0.01	0.989	0.996	NC
ENSG00000101146.13	RAE1	35.42	13.92	30.72	17.11	32.37	39.57	2788.04	0.45	0.27	1.65	0.0991	0.303	NC
ENSG00000101150.17	TPD52L2	179.61	32.72	94.6	100.15	112.07	171.34	11633.3	0.76	0.49	1.57	0.116	0.33	NC
ENSG00000101152.11	DNAJC5	100.3	36.43	100.25	84.29	104.43	139.72	9718.72	0.86	0.35	2.48	0.0131	0.0907	NC
ENSG00000101158.15	NELFCD	88.32	40.47	64.67	33.78	65.46	100.43	6409.65	0.26	0.27	0.96	0.339	0.594	NC
ENSG00000101160.14	CTSZ	178.67	34.31	193.36	243.75	362.16	502.45	26072.6	1.86	0.48	3.88	0.000104	0.00312	Up
ENSG00000101161.8	PRPF6	47.11	48.17	60.99	25.54	44.25	67.41	4952.78	-0.04	0.33	-0.12	0.901	0.96	NC
ENSG00000101162.3	TUBB1	189.58	2.98	211.69	94.62	21.49	143	10537.4	-0.01	1.02	-0.01	0.989	0.996	NC
ENSG00000101166.16	PRELID3B	43.45	29.91	42.45	16.57	39.92	39.95	3527.09	-0.06	0.27	-0.24	0.812	0.916	NC
ENSG00000101181.17	MTG2	16.23	11.95	13.38	7.85	13.81	18.27	1380.95	0.13	0.29	0.45	0.654	0.825	NC
ENSG00000101182.15	PSMA7	80.74	47.55	75.94	68.33	99.08	152.97	8976.14	0.9	0.25	3.62	0.000294	0.0068	NC
ENSG00000101187.16	SLCO4A1	0.55	0.4	0.79	2.19	2.2	2.57	167.13	2.41	0.44	5.43	5.62e-08	7.21e-06	Up
ENSG00000101188.5	NTSR1	2	0.19	3.73	12.43	10.04	47.43	1263.5	3.9	0.77	5.09	3.49e-07	3.34e-05	Up
ENSG00000101189.7	MRGBP	10.35	5.57	9.46	7.83	10.33	15.61	1013.1	0.7	0.28	2.54	0.0109	0.0803	NC
ENSG00000101190.13	TCFL5	6.72	5.59	6.62	2.64	3.73	8.68	562.04	-0.21	0.37	-0.57	0.569	0.769	NC
ENSG00000101191.16	DIDO1	139.08	81.27	124.47	38.81	101.81	103.95	9605.02	-0.29	0.27	-1.09	0.274	0.529	NC
ENSG00000101193.8	GID8	57.74	35.09	60.6	40.95	46.45	58.17	5193.17	0.28	0.33	0.84	0.398	0.646	NC
ENSG00000101194.18	SLC17A9	20.1	6.87	14.57	6.12	24.28	48.31	1844.07	1.02	0.49	2.1	0.036	0.168	NC
ENSG00000101199.13	ARFGAP1	85.94	42	78.09	35.48	68.18	94.98	6618.84	0.19	0.23	0.81	0.418	0.662	NC
ENSG00000101213.7	PTK6	1.88	2.68	2.79	2.34	2.29	5.81	311.23	0.63	0.48	1.32	0.188	0.433	NC
ENSG00000101216.11	GMEB2	33.29	19.59	29.03	12.42	27.15	29.36	2497.3	-0.03	0.25	-0.1	0.918	0.966	NC
ENSG00000101220.17	C20orf27	17.78	9.84	23.62	44.87	20.1	54.79	3248.96	1.7	0.53	3.19	0.00143	0.021	NC
ENSG00000101224.17	CDC25B	243.39	207.54	211.61	37.52	173.19	112.65	16267.4	-0.93	0.45	-2.06	0.0396	0.178	NC
ENSG00000101236.17	RNF24	254	24.84	90.68	99.23	66.31	136.94	11112.9	0.27	0.66	0.4	0.688	0.846	NC
ENSG00000101246.20	ARFRP1	24.41	20.49	28.05	11.25	24.3	28.83	2298.05	-0.01	0.28	-0.03	0.977	0.991	NC
ENSG00000101247.18	NDUFAF5	14.45	5.49	15.72	5.55	12.86	14.67	1104.3	0.18	0.32	0.55	0.58	0.777	NC
ENSG00000101255.11	TRIB3	3.68	2.73	3.88	3.28	4.28	5.62	411.04	0.63	0.32	1.99	0.0463	0.195	NC
ENSG00000101265.16	RASSF2	427.58	51.33	234.7	313.46	247.14	657.83	32529.3	1.22	0.6	2.04	0.0414	0.183	NC
ENSG00000101266.19	CSNK2A1	84.93	47.62	84.91	52.85	83.02	121.98	7980.33	0.5	0.23	2.18	0.0294	0.149	NC
ENSG00000101278.6	RPS10P5	2.51	0.5	2.07	1.14	1.42	2.2	160.11	0.32	0.48	0.66	0.508	0.728	NC
ENSG00000101290.14	CDS2	193.46	46.39	116.84	81.53	108.19	155.07	11545.7	0.34	0.41	0.83	0.406	0.653	NC
ENSG00000101294.17	HM13	94.82	35.28	90.98	69.71	101.46	169.46	9373.41	0.93	0.31	2.99	0.00275	0.0328	NC
ENSG00000101298.15	SNPH	15.01	11.09	16.57	1.98	10.64	3.33	951.6	-1.22	0.56	-2.19	0.0285	0.147	NC
ENSG00000101307.15	SIRPB1	83.43	9.66	45.14	48.35	50.17	110.82	5726.31	1.02	0.58	1.76	0.0777	0.261	NC
ENSG00000101310.17	SEC23B	29.07	11.23	32.65	34.27	37.5	78.73	3813.76	1.38	0.37	3.72	0.000199	0.00503	Up
ENSG00000101335.10	MYL9	22.9	1.44	35.59	18.26	5.11	96.53	2722.66	1.28	0.95	1.34	0.18	0.422	NC
ENSG00000101336.14	HCK	252.29	25.22	134.82	142.62	180.95	281.23	16880	1.01	0.59	1.71	0.0866	0.28	NC
ENSG00000101337.16	TM9SF4	74.67	23.22	70.12	54.57	85.85	126.86	7260.87	1	0.34	2.94	0.0033	0.0372	NC
ENSG00000101342.10	TLDC2	2.35	1.85	3	1.27	1.81	2.48	215.66	-0.11	0.32	-0.34	0.73	0.871	NC
ENSG00000101343.14	CRNKL1	40.58	16.39	34.1	14.59	22.56	31.87	2609.01	-0.09	0.28	-0.34	0.731	0.871	NC
ENSG00000101346.14	POFUT1	26.12	12.93	28.27	15.26	31.24	45.3	2609.71	0.68	0.26	2.65	0.00801	0.0656	NC
ENSG00000101347.9	SAMHD1	249.03	149.31	391.46	280.55	378.35	431.04	32725.5	0.83	0.35	2.37	0.0179	0.11	NC
ENSG00000101350.8	KIF3B	35.89	21.06	39.98	16.15	35.58	46	3186.62	0.22	0.24	0.94	0.348	0.601	NC
ENSG00000101353.14	MROH8	1.18	0.65	1.17	0.36	0.99	1.53	93.44	0.09	0.38	0.25	0.804	0.911	NC
ENSG00000101361.17	NOP56	74.72	52.43	58.77	25.97	64.59	81.28	5917.25	0.02	0.31	0.07	0.947	0.978	NC
ENSG00000101363.12	MANBAL	6.88	3.2	6.01	3.36	8.05	9.97	614.37	0.63	0.27	2.33	0.0199	0.118	NC
ENSG00000101365.21	IDH3B	81.41	40.27	73.64	35.89	67.5	93.89	6449.75	0.26	0.23	1.13	0.26	0.514	NC
ENSG00000101367.9	MAPRE1	152.07	52.91	126.87	106.71	126.89	195.14	12931.6	0.74	0.34	2.15	0.0313	0.155	NC
ENSG00000101384.12	JAG1	7.69	0.94	3.98	11.19	7.82	19.01	910.03	2.09	0.61	3.43	0.000606	0.0113	NC
ENSG00000101391.21	CDK5RAP1	36.46	21.85	38.21	14.12	28.68	40.54	2936.06	-0.01	0.23	-0.04	0.969	0.988	NC
ENSG00000101400.5	SNTA1	3.91	4.13	4.3	0.49	2.67	2.08	289.2	-1.19	0.5	-2.39	0.0167	0.106	NC
ENSG00000101407.13	TTI1	22.05	8.4	18.23	8.38	17.49	22.56	1573.38	0.26	0.28	0.91	0.362	0.614	NC
ENSG00000101412.13	E2F1	2.23	1.47	2.73	10.26	6.57	5.32	605.86	2.37	0.58	4.04	5.23e-05	0.00186	Up
ENSG00000101413.12	RPRD1B	23.02	11.21	20.6	11.46	17.55	26.32	1829.62	0.29	0.25	1.15	0.252	0.505	NC
ENSG00000101417.12	PXMP4	6.4	5.19	6.86	2.45	4.93	5.75	528.09	-0.3	0.29	-1.04	0.297	0.552	NC
ENSG00000101421.4	CHMP4B	92.47	47.3	96.67	73.46	89.01	134.97	9151.87	0.66	0.3	2.24	0.0253	0.136	NC
ENSG00000101425.13	BPI	5.85	2.06	5.92	1.17	1.69	4.29	322.19	-0.72	0.41	-1.77	0.0769	0.26	NC
ENSG00000101439.9	CST3	161.01	30.87	296.82	191.21	277.79	511.15	24133.2	1.39	0.58	2.39	0.0169	0.107	NC
ENSG00000101442.10	ACTR5	21.87	9.82	18.19	5.92	11.79	17.24	1359.07	-0.28	0.26	-1.1	0.272	0.528	NC
ENSG00000101444.13	AHCY	18.79	10.65	20.28	11.83	26.53	40.13	2101.59	0.84	0.27	3.16	0.00157	0.0224	NC
ENSG00000101445.10	PPP1R16B	139.11	58.04	135.58	18.48	69.13	55.16	7382.17	-0.99	0.37	-2.64	0.00823	0.0669	NC
ENSG00000101447.15	FAM83D	1.79	0.99	1.88	0.98	2.5	2.37	174.73	0.57	0.31	1.81	0.0702	0.247	NC
ENSG00000101452.15	DHX35	11.03	7.89	11.99	5.26	13.36	15.08	1070.83	0.3	0.28	1.07	0.283	0.539	NC
ENSG00000101457.13	DNTTIP1	18.73	4.76	14.02	13.21	10.65	28.55	1508.54	0.86	0.47	1.83	0.0666	0.24	NC
ENSG00000101460.13	MAP1LC3A	10.66	2	4.28	1.6	2.57	2.39	365.25	-0.94	0.51	-1.84	0.0664	0.239	NC
ENSG00000101464.10	PIGU	5.84	4.62	6.58	2.46	6.73	7.68	559.78	0.13	0.31	0.42	0.675	0.838	NC
ENSG00000101473.17	ACOT8	13.26	6.27	11.84	7.45	12.81	18.87	1170.31	0.57	0.24	2.34	0.0192	0.115	NC
ENSG00000101474.12	APMAP	175.54	63.1	141.72	49.61	67.02	96.45	9544.87	-0.49	0.32	-1.54	0.123	0.341	NC
ENSG00000101493.11	ZNF516	113.5	16.58	66.74	75.29	62.64	144.76	8068.69	0.97	0.55	1.76	0.0786	0.263	NC
ENSG00000101544.9	ADNP2	31.7	19.54	30.16	14.97	33.17	31.61	2702.84	0.21	0.26	0.8	0.422	0.665	NC
ENSG00000101546.13	RBFA	7.35	4.88	5.94	2.3	7.26	7.72	581.27	0.06	0.34	0.18	0.857	0.938	NC
ENSG00000101557.15	USP14	30.69	19.27	34.44	13.62	25.62	32.49	2580.22	0	0.23	0.01	0.994	0.997	NC
ENSG00000101558.13	VAPA	114.62	51.83	113.17	91.59	92.43	176.73	10938.6	0.71	0.34	2.07	0.0388	0.176	NC
ENSG00000101574.15	METTL4	17.67	10.04	12.97	5.13	10.86	13.73	1154.44	-0.26	0.27	-0.94	0.346	0.6	NC
ENSG00000101577.9	LPIN2	131.33	67.74	90.32	103.47	86.98	66.74	10071.9	0.35	0.52	0.67	0.505	0.726	NC
ENSG00000101596.15	SMCHD1	832.04	178.79	403.09	194.1	284.54	346.79	35661.1	-0.38	0.44	-0.85	0.396	0.644	NC
ENSG00000101605.12	MYOM1	5.32	2.54	4.99	1.95	4.35	6.05	406.99	0.16	0.27	0.58	0.563	0.765	NC
ENSG00000101608.12	MYL12A	206.9	107.68	183.24	139.88	153.19	308.69	18617.1	0.55	0.32	1.74	0.0821	0.27	NC
ENSG00000101624.11	CEP76	4.09	2.6	4.47	1.63	3.51	5	347.19	0.05	0.27	0.18	0.857	0.938	NC
ENSG00000101639.18	CEP192	64.97	26.9	55.92	26.16	45.95	67.06	4674.21	0.18	0.26	0.7	0.485	0.711	NC
ENSG00000101654.17	RNMT	61.38	27.15	50.93	21.58	45.71	52.31	4225.73	0.04	0.25	0.16	0.873	0.947	NC
ENSG00000101665.9	SMAD7	70.1	26.42	81.1	7.81	32.01	24.39	3682.76	-1.22	0.42	-2.89	0.00391	0.0413	NC
ENSG00000101695.9	RNF125	91.05	64.19	120.06	19.34	91.43	50.96	7047.24	-0.58	0.45	-1.29	0.197	0.443	NC
ENSG00000101745.17	ANKRD12	160.86	163.35	200.45	41.3	80.57	94.82	12362.8	-1.11	0.33	-3.41	0.000656	0.012	NC
ENSG00000101751.10	POLI	36.12	13.17	27.54	12.53	20.52	38.08	2372.58	0.14	0.32	0.43	0.669	0.835	NC
ENSG00000101752.11	MIB1	69.4	25.13	74.19	23.87	45.28	50.6	4631.47	-0.16	0.32	-0.51	0.612	0.799	NC
[truncated: 13,728 more rows]
