# Supplementary material for: Transcriptomic characteristics of bronchoalveolar lavage fluid and peripheral blood mononuclear cells in COVID-19 patients
Source: Emerg Microbes Infect. 2020 Mar 31;9(1):761–70. doi: 10.1080/22221751.2020.1747363 (PMC7170362; doi:10.1080/22221751.2020.1747363)
Supplement: Supplemental Material [file TEMI_A_1747363_SM1750.zip › SupplementaryFile2.xlsx]

## Sheet: BALF up-regulated genes
BALF up-regulated genes
Category	TERM	Description	GeneRatio	BgRatio	pvalue	p.adjust	qvalue	Count	GeneSymbol
BP	GO:0006614	SRP-dependent cotranslational protein targeting to membrane	45/470	105/18670	3.7e-44	1.4e-40	1.29e-40	45	RPL11, RPS8, RPS27, RPS7, RPS27A, RPL31, RPL37A, RPSA, RPL14, RPL24, RPL35A, RPL9, RPS3A, RPL37, RPS14, RPS18, RPS12, RPS20, RPL7, RPL30, RPL12, RPL7A, RPS24, RPLP2, RPL27A, RPS13, RPS25, RPS26, RPL41, RPL6, RPL21, RPS29, RN7SL1, RN7SL3, RPLP1, RPS15A, RPL23, RPL19, RPL27, RPL38, RPS15, RPS16, RPL13A, RPS11, RPL39
BP	GO:0006613	cotranslational protein targeting to membrane	45/470	109/18670	2.96e-43	5.58e-40	5.18e-40	45	RPL11, RPS8, RPS27, RPS7, RPS27A, RPL31, RPL37A, RPSA, RPL14, RPL24, RPL35A, RPL9, RPS3A, RPL37, RPS14, RPS18, RPS12, RPS20, RPL7, RPL30, RPL12, RPL7A, RPS24, RPLP2, RPL27A, RPS13, RPS25, RPS26, RPL41, RPL6, RPL21, RPS29, RN7SL1, RN7SL3, RPLP1, RPS15A, RPL23, RPL19, RPL27, RPL38, RPS15, RPS16, RPL13A, RPS11, RPL39
BP	GO:0045047	protein targeting to ER	45/470	118/18670	2.22e-41	2.79e-38	2.59e-38	45	RPL11, RPS8, RPS27, RPS7, RPS27A, RPL31, RPL37A, RPSA, RPL14, RPL24, RPL35A, RPL9, RPS3A, RPL37, RPS14, RPS18, RPS12, RPS20, RPL7, RPL30, RPL12, RPL7A, RPS24, RPLP2, RPL27A, RPS13, RPS25, RPS26, RPL41, RPL6, RPL21, RPS29, RN7SL1, RN7SL3, RPLP1, RPS15A, RPL23, RPL19, RPL27, RPL38, RPS15, RPS16, RPL13A, RPS11, RPL39
BP	GO:0072599	establishment of protein localization to endoplasmic reticulum	45/470	122/18670	1.32e-40	1.24e-37	1.15e-37	45	RPL11, RPS8, RPS27, RPS7, RPS27A, RPL31, RPL37A, RPSA, RPL14, RPL24, RPL35A, RPL9, RPS3A, RPL37, RPS14, RPS18, RPS12, RPS20, RPL7, RPL30, RPL12, RPL7A, RPS24, RPLP2, RPL27A, RPS13, RPS25, RPS26, RPL41, RPL6, RPL21, RPS29, RN7SL1, RN7SL3, RPLP1, RPS15A, RPL23, RPL19, RPL27, RPL38, RPS15, RPS16, RPL13A, RPS11, RPL39
BP	GO:0000184	nuclear-transcribed mRNA catabolic process, nonsense-mediated decay	43/470	120/18670	3.35e-38	2.53e-35	2.34e-35	43	RPL11, RPS8, RPS27, RPS7, RPS27A, RPL31, RPL37A, RPSA, RPL14, RPL24, RPL35A, RPL9, RPS3A, RPL37, RPS14, RPS18, RPS12, RPS20, RPL7, RPL30, RPL12, RPL7A, RPS24, RPLP2, RPL27A, RPS13, RPS25, RPS26, RPL41, RPL6, RPL21, RPS29, RPLP1, RPS15A, RPL23, RPL19, RPL27, RPL38, RPS15, RPS16, RPL13A, RPS11, RPL39
BP	GO:0070972	protein localization to endoplasmic reticulum	45/470	147/18670	1.97e-36	1.24e-33	1.15e-33	45	RPL11, RPS8, RPS27, RPS7, RPS27A, RPL31, RPL37A, RPSA, RPL14, RPL24, RPL35A, RPL9, RPS3A, RPL37, RPS14, RPS18, RPS12, RPS20, RPL7, RPL30, RPL12, RPL7A, RPS24, RPLP2, RPL27A, RPS13, RPS25, RPS26, RPL41, RPL6, RPL21, RPS29, RN7SL1, RN7SL3, RPLP1, RPS15A, RPL23, RPL19, RPL27, RPL38, RPS15, RPS16, RPL13A, RPS11, RPL39
BP	GO:0019083	viral transcription	44/470	177/18670	2.51e-31	1.35e-28	1.25e-28	44	RPL11, RPS8, RPS27, RPS7, RPS27A, RPL31, RPL37A, RPSA, RPL14, RPL24, RPL35A, RPL9, RPS3A, RPL37, RPS14, RPS18, RPS12, RPS20, RPL7, RPL30, RPL12, RPL7A, RPS24, IFITM3, RPLP2, RPL27A, RPS13, RPS25, RPS26, RPL41, RPL6, RPL21, RPS29, RPLP1, RPS15A, RPL23, RPL19, RPL27, RPL38, RPS15, RPS16, RPL13A, RPS11, RPL39
BP	GO:0006612	protein targeting to membrane	46/470	202/18670	6.9e-31	3.26e-28	3.02e-28	46	RPL11, RPS8, RPS27, RPS7, RPS27A, RPL31, RPL37A, RPSA, RPL14, RPL24, RPL35A, RPL9, RPS3A, RPL37, RPS14, RPS18, RPS12, RPS20, RPL7, RPL30, RPL12, RPL7A, ANK3, RPS24, RPLP2, RPL27A, RPS13, RPS25, RPS26, RPL41, RPL6, RPL21, RPS29, RN7SL1, RN7SL3, RPLP1, RPS15A, RPL23, RPL19, RPL27, RPL38, RPS15, RPS16, RPL13A, RPS11, RPL39
BP	GO:0019080	viral gene expression	44/470	191/18670	8.29e-30	3.48e-27	3.22e-27	44	RPL11, RPS8, RPS27, RPS7, RPS27A, RPL31, RPL37A, RPSA, RPL14, RPL24, RPL35A, RPL9, RPS3A, RPL37, RPS14, RPS18, RPS12, RPS20, RPL7, RPL30, RPL12, RPL7A, RPS24, IFITM3, RPLP2, RPL27A, RPS13, RPS25, RPS26, RPL41, RPL6, RPL21, RPS29, RPLP1, RPS15A, RPL23, RPL19, RPL27, RPL38, RPS15, RPS16, RPL13A, RPS11, RPL39
BP	GO:0006413	translational initiation	43/470	193/18670	1.65e-28	6.24e-26	5.79e-26	43	RPL11, RPS8, RPS27, RPS7, RPS27A, RPL31, RPL37A, RPSA, RPL14, RPL24, RPL35A, RPL9, RPS3A, RPL37, RPS14, RPS18, RPS12, RPS20, RPL7, RPL30, RPL12, RPL7A, RPS24, RPLP2, RPL27A, RPS13, RPS25, RPS26, RPL41, RPL6, RPL21, RPS29, RPLP1, RPS15A, RPL23, RPL19, RPL27, RPL38, RPS15, RPS16, RPL13A, RPS11, RPL39
BP	GO:0090150	establishment of protein localization to membrane	53/470	332/18670	2.15e-27	7.37e-25	6.84e-25	53	RPL11, RPS8, RPS27, RPS7, SPTBN1, RPS27A, MAL, RPL31, RPL37A, RPSA, RPL14, RPL24, TP63, RPL35A, RPL9, MAPK10, RPS3A, RPL37, RPS14, RPS18, CD24, RPS12, EGFR, RPS20, RPL7, RPL30, RPL12, RPL7A, ANK3, RPS24, RPLP2, RPL27A, RPS13, RPS25, KRT18, RPS26, RPL41, RPL6, RPL21, RPS29, RN7SL1, RN7SL3, RPLP1, RPS15A, RPL23, RPL19, RPL27, RPL38, RPS15, RPS16, RPL13A, RPS11, RPL39
BP	GO:0000956	nuclear-transcribed mRNA catabolic process	43/470	207/18670	3.53e-27	1.11e-24	1.03e-24	43	RPL11, RPS8, RPS27, RPS7, RPS27A, RPL31, RPL37A, RPSA, RPL14, RPL24, RPL35A, RPL9, RPS3A, RPL37, RPS14, RPS18, RPS12, RPS20, RPL7, RPL30, RPL12, RPL7A, RPS24, RPLP2, RPL27A, RPS13, RPS25, RPS26, RPL41, RPL6, RPL21, RPS29, RPLP1, RPS15A, RPL23, RPL19, RPL27, RPL38, RPS15, RPS16, RPL13A, RPS11, RPL39
BP	GO:0006402	mRNA catabolic process	45/470	364/18670	8.17e-19	2.37e-16	2.2e-16	45	RPL11, RPS8, TENT5C, RPS27, RPS7, RPS27A, RPL31, RPL37A, RPSA, RPL14, RPL24, RPL35A, RPL9, RPS3A, RPL37, RPS14, RPS18, RPS12, ZC3H12D, RPS20, RPL7, RPL30, RPL12, RPL7A, RPS24, RPLP2, RPL27A, RPS13, RPS25, RPS26, RPL41, RPL6, RPL21, RPS29, RPLP1, RPS15A, RPL23, RPL19, RPL27, RPL38, RPS15, RPS16, RPL13A, RPS11, RPL39
BP	GO:0006401	RNA catabolic process	46/470	397/18670	4.41e-18	1.12e-15	1.04e-15	46	RPL11, RPS8, TENT5C, RPS27, RPS7, RPS27A, RPL31, RPL37A, RPSA, RPL14, RPL24, RPL35A, RPL9, RPS3A, RPL37, RPS14, RPS18, RPS12, ZC3H12D, RPS20, RPL7, RPL30, RPL12, RPL7A, RPS24, RPLP2, RPL27A, RPS13, RPS25, RPS26, RPL41, RPL6, RPL21, RPS29, RPLP1, ISG20, RPS15A, RPL23, RPL19, RPL27, RPL38, RPS15, RPS16, RPL13A, RPS11, RPL39
BP	GO:0006605	protein targeting	48/470	432/18670	4.46e-18	1.12e-15	1.04e-15	48	RPL11, RPS8, RPS27, RPS7, RPS27A, RPL31, RPL37A, RPSA, RPL14, RPL24, RPL35A, RPL9, RPS3A, RPL37, RPS14, RPS18, RPS12, RPS20, RPL7, RPL30, RPL12, RPL7A, ANK3, RPS24, RPLP2, RPL27A, RPS13, TIMM8B, RPS25, RPS26, RPL41, RPL6, RPL21, RPS29, RN7SL1, RN7SL3, SLC27A2, RPLP1, RPS15A, RPL23, RPL19, RPL27, RPL38, RPS15, RPS16, RPL13A, RPS11, RPL39
BP	GO:0070268	cornification	17/470	112/18670	2.93e-09	6.91e-07	6.41e-07	17	SPRR1A, SPRR3, SPRR1B, SPRR2D, PKP4, SPINK5, PERP, KRT7, KRT5, KRT4, KRT8, KRT18, PPL, KRT15, KRT19, KRT17, DSG2
BP	GO:0002181	cytoplasmic translation	16/470	100/18670	3.9e-09	8.66e-07	8.03e-07	16	RPL11, RPL31, RPSA, RPL24, RPL35A, RPL9, RPL30, RPS26, RPL41, RPL6, RPS29, RPLP1, RPL19, RPL38, RPL13A, RPL39
BP	GO:0008544	epidermis development	32/470	464/18670	2.87e-07	6.02e-05	5.58e-05	32	SPRR1A, SPRR3, SPRR1B, SPRR2D, ELF3, TGFB2, PKP4, SATB1, TP63, HES1, SPINK5, FOXQ1, PERP, EGFR, ESRP1, FZD6, FGFR2, YAP1, EXPH5, KRT7, KRT5, KRT4, KRT8, KRT18, SCEL, SLITRK6, PPL, KRT15, KRT19, KRT17, ZNF750, DSG2
BP	GO:0001655	urogenital system development	26/470	330/18670	3.12e-07	6.2e-05	5.75e-05	26	TACSTD2, NFIA, PBX1, TGFB2, SDC1, EPCAM, RARB, TP63, HES1, GCNT4, EGR1, CD24, NKX3-1, EYA1, ASS1, ARID5B, PTEN, PLCE1, ARL3, FGFR2, YAP1, SIX1, SIX4, FMN1, GCNT3, SERPINB5
BP	GO:0072001	renal system development	23/470	293/18670	1.6e-06	0.000302	0.000281	23	TACSTD2, NFIA, PBX1, TGFB2, SDC1, EPCAM, RARB, HES1, GCNT4, EGR1, CD24, NKX3-1, EYA1, ASS1, ARID5B, PLCE1, ARL3, FGFR2, YAP1, SIX1, SIX4, FMN1, GCNT3
BP	GO:0001822	kidney development	22/470	278/18670	2.36e-06	0.000425	0.000394	22	TACSTD2, PBX1, TGFB2, SDC1, EPCAM, RARB, HES1, GCNT4, EGR1, CD24, NKX3-1, EYA1, ASS1, ARID5B, PLCE1, ARL3, FGFR2, YAP1, SIX1, SIX4, FMN1, GCNT3
BP	GO:0043588	skin development	27/470	419/18670	8.66e-06	0.00149	0.00138	27	SPRR1A, SPRR3, SPRR1B, SPRR2D, TGFB2, PKP4, TP63, ITGA2, SPINK5, FOXQ1, PERP, EGFR, FZD6, FGFR2, YAP1, EXPH5, KRT7, KRT5, KRT4, KRT8, KRT18, SCEL, PPL, KRT15, KRT19, KRT17, DSG2
BP	GO:0050678	regulation of epithelial cell proliferation	25/470	378/18670	1.2e-05	0.00197	0.00183	25	TACSTD2, ECM1, TGFB2, SGPP2, SOX2, TP63, HES1, RICTOR, EGFR, FOXP2, PTN, NKX3-1, EYA1, NFIB, STOX1, PTEN, FGFR2, HTRA1, CCND1, YAP1, KRT4, SIX1, SIX4, CCL2, SERPINB5
BP	GO:0009913	epidermal cell differentiation	24/470	358/18670	1.43e-05	0.00225	0.00209	24	SPRR1A, SPRR3, SPRR1B, SPRR2D, PKP4, TP63, HES1, SPINK5, PERP, ESRP1, YAP1, EXPH5, KRT7, KRT5, KRT4, KRT8, KRT18, SCEL, SLITRK6, PPL, KRT15, KRT19, KRT17, DSG2
BP	GO:0048732	gland development	27/470	434/18670	1.63e-05	0.00246	0.00228	27	MTCO2P12, AK4, PBX1, ELF3, TGFB2, THRB, RARB, HESX1, SOX2, TP63, HES1, ITGA2, PITX1, COBL, EGFR, SEMA3A, PTN, NKX3-1, NFIB, ASS1, ARID5B, PTEN, FGFR2, CCND1, SIX1, SIX4, SERPINB5
BP	GO:0071599	otic vesicle development	5/470	15/18670	2.41e-05	0.0035	0.00325	5	HESX1, EYA1, STOX1, FGFR2, SIX1
BP	GO:0042255	ribosome assembly	9/470	63/18670	2.66e-05	0.00373	0.00346	9	RPL11, RPS27, RPSA, RPL24, RPS14, RPL12, RPL6, RPL38, RPS15
BP	GO:0048839	inner ear development	16/470	192/18670	2.98e-05	0.00402	0.00373	16	TGFB2, HESX1, SOX2, HES1, CEBPD, EYA1, ESRP1, FZD6, ZEB1, STOX1, FGFR2, LRIG3, FREM2, SLITRK6, SIX1, SIX4
BP	GO:0001657	ureteric bud development	11/470	97/18670	3.24e-05	0.00417	0.00387	11	TACSTD2, PBX1, SDC1, EPCAM, RARB, HES1, EYA1, FGFR2, SIX1, SIX4, FMN1
BP	GO:0030216	keratinocyte differentiation	21/470	305/18670	3.31e-05	0.00417	0.00387	21	SPRR1A, SPRR3, SPRR1B, SPRR2D, PKP4, TP63, SPINK5, PERP, YAP1, EXPH5, KRT7, KRT5, KRT4, KRT8, KRT18, SCEL, PPL, KRT15, KRT19, KRT17, DSG2
BP	GO:0072163	mesonephric epithelium development	11/470	98/18670	3.57e-05	0.00421	0.00391	11	TACSTD2, PBX1, SDC1, EPCAM, RARB, HES1, EYA1, FGFR2, SIX1, SIX4, FMN1
BP	GO:0072164	mesonephric tubule development	11/470	98/18670	3.57e-05	0.00421	0.00391	11	TACSTD2, PBX1, SDC1, EPCAM, RARB, HES1, EYA1, FGFR2, SIX1, SIX4, FMN1
BP	GO:0060037	pharyngeal system development	6/470	26/18670	3.7e-05	0.00423	0.00392	6	TGFB2, HES1, NKX3-1, EYA1, SIX1, SIX4
BP	GO:0043583	ear development	17/470	219/18670	4.21e-05	0.00463	0.00429	17	TGFB2, HESX1, SOX2, HES1, CEBPD, EYA1, ESRP1, FZD6, ZEB1, STOX1, FGFR2, LRIG3, FREM2, SLITRK6, SIX1, SIX4, RPL38
BP	GO:0042274	ribosomal small subunit biogenesis	9/470	67/18670	4.4e-05	0.00463	0.00429	9	RPS8, RPS27, RPS7, RPSA, RPS14, RPS24, RPL38, RPS15, RPS16
BP	GO:0050673	epithelial cell proliferation	26/470	434/18670	4.41e-05	0.00463	0.00429	26	TACSTD2, ECM1, TGFB2, SGPP2, SOX2, TP63, HES1, RICTOR, EGFR, FOXP2, PTN, NKX3-1, EYA1, NFIB, STOX1, PTEN, FGFR2, HTRA1, EHF, CCND1, YAP1, KRT4, SIX1, SIX4, CCL2, SERPINB5
BP	GO:0001823	mesonephros development	11/470	102/18670	5.19e-05	0.0053	0.00491	11	TACSTD2, PBX1, SDC1, EPCAM, RARB, HES1, EYA1, FGFR2, SIX1, SIX4, FMN1
BP	GO:0072073	kidney epithelium development	13/470	140/18670	5.44e-05	0.0054	0.00501	13	TACSTD2, PBX1, SDC1, EPCAM, RARB, HES1, CD24, EYA1, FGFR2, YAP1, SIX1, SIX4, FMN1
BP	GO:0031424	keratinization	17/470	224/18670	5.58e-05	0.0054	0.00501	17	SPRR1A, SPRR3, SPRR1B, SPRR2D, PKP4, SPINK5, PERP, KRT7, KRT5, KRT4, KRT8, KRT18, PPL, KRT15, KRT19, KRT17, DSG2
BP	GO:0019730	antimicrobial humoral response	12/470	122/18670	5.97e-05	0.00564	0.00523	12	HTN3, HTN1, CXCL6, CXCL1, CXCL2, SPINK5, RPL30, LCN2, RNASE7, BPIFB1, SLPI, RPL39
BP	GO:0042254	ribosome biogenesis	20/470	297/18670	6.91e-05	0.00631	0.00585	20	RPL11, RPS8, RPS27, RPS7, RPSA, RPL14, RPL24, RPL35A, RPS14, RPL7, RPL12, RPL7A, RPS24, PTEN, RPL6, ISG20, RPL27, RPL38, RPS15, RPS16
BP	GO:0042273	ribosomal large subunit biogenesis	9/470	71/18670	7.02e-05	0.00631	0.00585	9	RPL11, RPL14, RPL24, RPL35A, RPL7, RPL12, RPL7A, RPL6, RPL38
BP	GO:0071600	otic vesicle morphogenesis	4/470	10/18670	7.38e-05	0.00648	0.00601	4	HESX1, EYA1, STOX1, FGFR2
BP	GO:0000028	ribosomal small subunit assembly	5/470	19/18670	8.59e-05	0.00737	0.00684	5	RPS27, RPSA, RPS14, RPL38, RPS15
BP	GO:0016266	O-glycan processing	8/470	61/18670	0.000139	0.0116	0.0108	8	GALNT5, GALNT3, MUC13, GCNT4, MUC21, MUC15, GCNT3, MUC16
BP	GO:0010464	regulation of mesenchymal cell proliferation	6/470	33/18670	0.000153	0.0126	0.0117	6	FOXP2, PTN, NFIB, ZEB1, FGFR2, SIX1
BP	GO:0042472	inner ear morphogenesis	10/470	98/18670	0.00018	0.014	0.013	10	HESX1, EYA1, FZD6, ZEB1, STOX1, FGFR2, LRIG3, SLITRK6, SIX1, SIX4
BP	GO:0007435	salivary gland morphogenesis	6/470	34/18670	0.000182	0.014	0.013	6	TGFB2, EGFR, SEMA3A, NKX3-1, NFIB, FGFR2
BP	GO:1904666	regulation of ubiquitin protein ligase activity	5/470	22/18670	0.000183	0.014	0.013	5	RPL11, RPS7, CDC14B, PTEN, RPL23
BP	GO:0097191	extrinsic apoptotic signaling pathway	16/470	224/18670	0.000185	0.014	0.013	16	TGFB2, MAL, TNFSF10, BMPR1B, SH3RF1, EYA4, EYA1, DEPTOR, IL33, LCN2, PTEN, YAP1, KRT8, KRT18, ERBB3, IFI27
BP	GO:0042471	ear morphogenesis	11/470	118/18670	0.000195	0.0144	0.0134	11	HESX1, EYA1, FZD6, ZEB1, STOX1, FGFR2, LRIG3, SLITRK6, SIX1, SIX4, RPL38
BP	GO:0006970	response to osmotic stress	9/470	83/18670	0.000237	0.0172	0.016	9	SLC2A1, EFHD1, MAPK10, ITGA2, MAP7, EGFR, AQP5, NFAT5, SLC25A23
BP	GO:0060428	lung epithelium development	6/470	36/18670	0.000253	0.018	0.0167	6	THRB, AGR2, FOXP2, NFIB, FGFR2, YAP1
BP	GO:0021545	cranial nerve development	7/470	51/18670	0.000272	0.019	0.0177	7	RPL24, HES1, SEMA3A, ERBB3, SLITRK6, SIX1, SIX4
BP	GO:0090596	sensory organ morphogenesis	17/470	256/18670	0.000281	0.0193	0.0179	17	MEIS1, THRB, RARB, HESX1, PRDM1, PTN, EYA1, FZD6, ZEB1, STOX1, FGFR2, AQP5, LRIG3, SLITRK6, SIX1, SIX4, RPL38
BP	GO:0061458	reproductive system development	24/470	434/18670	0.000287	0.0194	0.018	24	TGFB2, SDC1, TNFSF10, TP63, HES1, BMPR1B, RHOBTB3, PRDM1, EGFR, SEMA3A, PTN, NKX3-1, HEY1, ARID5B, PTEN, FGFR2, HTRA1, CCND1, PLEKHA5, KRT8, SIX4, ADGRG1, KRT19, SERPINB5
BP	GO:0007431	salivary gland development	6/470	37/18670	0.000295	0.0196	0.0182	6	TGFB2, EGFR, SEMA3A, NKX3-1, NFIB, FGFR2
BP	GO:0031069	hair follicle morphogenesis	5/470	25/18670	0.000347	0.0226	0.0209	5	TGFB2, TP63, FOXQ1, FGFR2, KRT17
BP	GO:0071474	cellular hyperosmotic response	4/470	15/18670	0.000434	0.0278	0.0258	4	SLC2A1, EFHD1, MAPK10, SLC25A23
BP	GO:0007015	actin filament organization	22/470	400/18670	0.000547	0.0344	0.0319	22	TACSTD2, ENAH, SPTBN1, ALMS1, RND3, NCKAP1, MYO1B, SORBS2, RICTOR, RHOBTB3, AIF1, MARCKS, SCIN, COBL, BAIAP2L1, ACTR3C, NEBL, PAWR, FMN1, CGNL1, EMP2, POF1B
BP	GO:0072080	nephron tubule development	9/470	93/18670	0.000557	0.0345	0.032	9	TACSTD2, PBX1, HES1, CD24, EYA1, YAP1, SIX1, SIX4, FMN1
BP	GO:0048565	digestive tract development	11/470	134/18670	0.000584	0.0351	0.0325	11	TGFB2, RARB, TP63, HES1, PRDM1, AGR2, COBL, EGFR, ASS1, FGFR2, KLF5
BP	GO:0021536	diencephalon development	8/470	75/18670	0.000585	0.0351	0.0325	8	ZEB2, NR4A2, HESX1, SOX2, HES1, PITX1, SEMA3A, PTN
BP	GO:0060993	kidney morphogenesis	9/470	94/18670	0.000603	0.0353	0.0327	9	TACSTD2, PBX1, HES1, GCNT4, EYA1, SIX1, SIX4, FMN1, GCNT3
BP	GO:0035904	aorta development	7/470	58/18670	0.000608	0.0353	0.0327	7	TGFB2, HES1, PRDM1, NKX3-1, EYA1, HEY1, SIX1
BP	GO:0048608	reproductive structure development	23/470	431/18670	0.000626	0.0358	0.0332	23	TGFB2, SDC1, TNFSF10, TP63, HES1, BMPR1B, RHOBTB3, PRDM1, EGFR, SEMA3A, PTN, NKX3-1, HEY1, ARID5B, PTEN, FGFR2, HTRA1, CCND1, KRT8, SIX4, ADGRG1, KRT19, SERPINB5
BP	GO:0061326	renal tubule development	9/470	95/18670	0.000651	0.0367	0.034	9	TACSTD2, PBX1, HES1, CD24, EYA1, YAP1, SIX1, SIX4, FMN1
BP	GO:0048730	epidermis morphogenesis	5/470	29/18670	0.000713	0.0396	0.0367	5	TGFB2, TP63, FOXQ1, FGFR2, KRT17
BP	GO:0010463	mesenchymal cell proliferation	6/470	44/18670	0.000773	0.0423	0.0392	6	FOXP2, PTN, NFIB, ZEB1, FGFR2, SIX1
BP	GO:0000027	ribosomal large subunit assembly	5/470	30/18670	0.000838	0.0452	0.0419	5	RPL11, RPL24, RPL12, RPL6, RPL38
BP	GO:0022612	gland morphogenesis	10/470	120/18670	0.000913	0.0481	0.0446	10	ELF3, TGFB2, TP63, EGFR, SEMA3A, PTN, NKX3-1, NFIB, FGFR2, SERPINB5
BP	GO:0090026	positive regulation of monocyte chemotaxis	4/470	18/18670	0.000916	0.0481	0.0446	4	S100A14, AIF1, PLA2G7, CXCL17
BP	GO:0072006	nephron development	11/470	142/18670	0.000947	0.049	0.0454	11	TACSTD2, PBX1, HES1, EGR1, CD24, EYA1, PLCE1, YAP1, SIX1, SIX4, FMN1
CC	GO:0022626	cytosolic ribosome	43/487	112/19717	4.87e-40	1.91e-37	1.76e-37	43	RPL11, RPS8, RPS27, RPS7, RPS27A, RPL31, RPL37A, RPSA, RPL14, RPL24, RPL35A, RPL9, RPS3A, RPL37, RPS14, RPS18, RPS12, RPS20, RPL7, RPL30, RPL12, RPL7A, RPS24, RPLP2, RPL27A, RPS13, RPS25, RPS26, RPL41, RPL6, RPL21, RPS29, RPLP1, RPS15A, RPL23, RPL19, RPL27, RPL38, RPS15, RPS16, RPL13A, RPS11, RPL39
CC	GO:0044391	ribosomal subunit	43/487	190/19717	4.12e-29	8.1e-27	7.45e-27	43	RPL11, RPS8, RPS27, RPS7, RPS27A, RPL31, RPL37A, RPSA, RPL14, RPL24, RPL35A, RPL9, RPS3A, RPL37, RPS14, RPS18, RPS12, RPS20, RPL7, RPL30, RPL12, RPL7A, RPS24, RPLP2, RPL27A, RPS13, RPS25, RPS26, RPL41, RPL6, RPL21, RPS29, RPLP1, RPS15A, RPL23, RPL19, RPL27, RPL38, RPS15, RPS16, RPL13A, RPS11, RPL39
CC	GO:0044445	cytosolic part	45/487	247/19717	3.65e-26	4.78e-24	4.39e-24	45	RPL11, RPS8, RPS27, RPS7, RPS27A, RPL31, RPL37A, RPSA, RPL14, RPL24, RPL35A, RPL9, RPS3A, RPL37, RPS14, RPS18, RPS12, RPS20, RPL7, RPL30, RPL12, RPL7A, RPS24, PTEN, RPLP2, RPL27A, RPS13, RPS25, ERC1, RPS26, RPL41, RPL6, RPL21, RPS29, RPLP1, RPS15A, RPL23, RPL19, RPL27, RPL38, RPS15, RPS16, RPL13A, RPS11, RPL39
CC	GO:0022625	cytosolic large ribosomal subunit	24/487	63/19717	9.74e-23	9.57e-21	8.79e-21	24	RPL11, RPL31, RPL37A, RPL14, RPL24, RPL35A, RPL9, RPL37, RPL7, RPL30, RPL12, RPL7A, RPLP2, RPL27A, RPL41, RPL6, RPL21, RPLP1, RPL23, RPL19, RPL27, RPL38, RPL13A, RPL39
CC	GO:0005840	ribosome	43/487	272/19717	1.7e-22	1.34e-20	1.23e-20	43	RPL11, RPS8, RPS27, RPS7, RPS27A, RPL31, RPL37A, RPSA, RPL14, RPL24, RPL35A, RPL9, RPS3A, RPL37, RPS14, RPS18, RPS12, RPS20, RPL7, RPL30, RPL12, RPL7A, RPS24, RPLP2, RPL27A, RPS13, RPS25, RPS26, RPL41, RPL6, RPL21, RPS29, RPLP1, RPS15A, RPL23, RPL19, RPL27, RPL38, RPS15, RPS16, RPL13A, RPS11, RPL39
CC	GO:0022627	cytosolic small ribosomal subunit	19/487	44/19717	1.63e-19	1.07e-17	9.79e-18	19	RPS8, RPS27, RPS7, RPS27A, RPSA, RPS3A, RPS14, RPS18, RPS12, RPS20, RPS24, RPS13, RPS25, RPS26, RPS29, RPS15A, RPS15, RPS16, RPS11
CC	GO:0015934	large ribosomal subunit	24/487	121/19717	2.24e-15	1.26e-13	1.16e-13	24	RPL11, RPL31, RPL37A, RPL14, RPL24, RPL35A, RPL9, RPL37, RPL7, RPL30, RPL12, RPL7A, RPLP2, RPL27A, RPL41, RPL6, RPL21, RPLP1, RPL23, RPL19, RPL27, RPL38, RPL13A, RPL39
CC	GO:0015935	small ribosomal subunit	19/487	72/19717	7.18e-15	3.53e-13	3.24e-13	19	RPS8, RPS27, RPS7, RPS27A, RPSA, RPS3A, RPS14, RPS18, RPS12, RPS20, RPS24, RPS13, RPS25, RPS26, RPS29, RPS15A, RPS15, RPS16, RPS11
CC	GO:0042788	polysomal ribosome	12/487	32/19717	6.5e-12	2.84e-10	2.61e-10	12	RPL11, RPL31, RPL24, RPL30, RPL7A, RPS26, RPL41, RPL6, RPS29, RPL19, RPL38, RPL39
CC	GO:0005925	focal adhesion	37/487	405/19717	8.24e-12	3.24e-10	2.98e-10	37	RPS8, CNN3, ENAH, RPS7, RPL31, RND3, NCKAP1, RPL37A, RPL9, RPS3A, SORBS2, ITGA2, RPS14, RPS18, MARCKS, EGFR, RPL7, RPL30, RPL12, RPL7A, RPLP2, PARVA, RPS13, RPL6, LMO7, RPS29, RPLP1, PEAK1, RPL23, RPL19, TNS4, RPL27, RPL38, RPS15, RPS16, RPL13A, RPS11
CC	GO:0005924	cell-substrate adherens junction	37/487	408/19717	1.02e-11	3.66e-10	3.36e-10	37	RPS8, CNN3, ENAH, RPS7, RPL31, RND3, NCKAP1, RPL37A, RPL9, RPS3A, SORBS2, ITGA2, RPS14, RPS18, MARCKS, EGFR, RPL7, RPL30, RPL12, RPL7A, RPLP2, PARVA, RPS13, RPL6, LMO7, RPS29, RPLP1, PEAK1, RPL23, RPL19, TNS4, RPL27, RPL38, RPS15, RPS16, RPL13A, RPS11
CC	GO:0030055	cell-substrate junction	37/487	412/19717	1.36e-11	4.47e-10	4.11e-10	37	RPS8, CNN3, ENAH, RPS7, RPL31, RND3, NCKAP1, RPL37A, RPL9, RPS3A, SORBS2, ITGA2, RPS14, RPS18, MARCKS, EGFR, RPL7, RPL30, RPL12, RPL7A, RPLP2, PARVA, RPS13, RPL6, LMO7, RPS29, RPLP1, PEAK1, RPL23, RPL19, TNS4, RPL27, RPL38, RPS15, RPS16, RPL13A, RPS11
CC	GO:0005844	polysome	12/487	72/19717	1.8e-07	5.45e-06	5.01e-06	12	RPL11, RPL31, RPL24, RPL30, RPL7A, RPS26, RPL41, RPL6, RPS29, RPL19, RPL38, RPL39
CC	GO:0045177	apical part of cell	26/487	384/19717	3.82e-06	0.000107	9.85e-05	26	SLC2A1, PATJ, CLCA4, EPCAM, MAL, MYO1B, UPK1B, MUC13, SORBS2, OSMR, EGFR, CFTR, FZD6, MAL2, PTEN, AQP5, ERBB3, LMO7, TJP1, DUOX2, EMP2, DSG2, MYO5B, CEACAM5, CEACAM6, PARD6B
CC	GO:0016324	apical plasma membrane	23/487	318/19717	4.7e-06	0.000123	0.000113	23	SLC2A1, PATJ, CLCA4, EPCAM, MAL, UPK1B, MUC13, SORBS2, OSMR, EGFR, CFTR, FZD6, MAL2, PTEN, AQP5, ERBB3, LMO7, DUOX2, EMP2, DSG2, CEACAM5, CEACAM6, PARD6B
CC	GO:0005938	cell cortex	22/487	308/19717	9.2e-06	0.000226	0.000208	22	SLC2A1, FNBP1L, SPTBN1, RND3, MYRIP, MYO10, RAI14, RHOBTB3, SPINK5, RIMS1, EEF1A1, MARCKS, UTRN, SCIN, COBL, PCLO, STOX1, FGFR2, MYO1D, KRT19, MYO5B, PARD6B
CC	GO:0014069	postsynaptic density	21/487	324/19717	6.11e-05	0.00141	0.0013	21	CNN3, RPS27, SPTBN1, PKP4, RPL14, RPS14, RPS18, PCLO, RPL7, RPL30, RPL12, RPS13, RPS25, PLEKHA5, RPL6, SHISA6, RPL23, RPL38, LZTS3, PLCB4, BCAS1
CC	GO:0032279	asymmetric synapse	21/487	328/19717	7.28e-05	0.00159	0.00146	21	CNN3, RPS27, SPTBN1, PKP4, RPL14, RPS14, RPS18, PCLO, RPL7, RPL30, RPL12, RPS13, RPS25, PLEKHA5, RPL6, SHISA6, RPL23, RPL38, LZTS3, PLCB4, BCAS1
CC	GO:0009925	basal plasma membrane	6/487	34/19717	0.000164	0.00327	0.00301	6	TACSTD2, CLCA2, EGFR, ANK3, AQP5, ERBB3
CC	GO:0099572	postsynaptic specialization	21/487	348/19717	0.000166	0.00327	0.00301	21	CNN3, RPS27, SPTBN1, PKP4, RPL14, RPS14, RPS18, PCLO, RPL7, RPL30, RPL12, RPS13, RPS25, PLEKHA5, RPL6, SHISA6, RPL23, RPL38, LZTS3, PLCB4, BCAS1
CC	GO:0098984	neuron to neuron synapse	21/487	350/19717	0.00018	0.00337	0.0031	21	CNN3, RPS27, SPTBN1, PKP4, RPL14, RPS14, RPS18, PCLO, RPL7, RPL30, RPL12, RPS13, RPS25, PLEKHA5, RPL6, SHISA6, RPL23, RPL38, LZTS3, PLCB4, BCAS1
CC	GO:0001533	cornified envelope	8/487	65/19717	0.000192	0.00343	0.00315	8	SPRR1A, SPRR3, SPRR1B, SPRR2D, PKP4, SCEL, PPL, DSG2
CC	GO:0045178	basal part of cell	7/487	51/19717	0.000243	0.00415	0.00381	7	TACSTD2, CLCA2, ITGA2, EGFR, ANK3, AQP5, ERBB3
CC	GO:0030057	desmosome	5/487	25/19717	0.000318	0.0052	0.00478	5	PKP4, PERP, PPL, DSG2, POF1B
CC	GO:0016323	basolateral plasma membrane	15/487	217/19717	0.000341	0.00536	0.00493	15	SLC2A1, TACSTD2, CLCA2, EPCAM, SLC40A1, SLC4A4, MAP7, EGFR, ANK3, AQP5, ERBB3, ATP12A, TJP1, MYO1D, CEACAM5
CC	GO:0005923	bicellular tight junction	10/487	123/19717	0.000959	0.0145	0.0133	10	TACSTD2, PATJ, EPCAM, MPP7, ANK3, CCND1, TJP1, CGNL1, PARD6B, POF1B
CC	GO:0070160	tight junction	10/487	128/19717	0.0013	0.0189	0.0174	10	TACSTD2, PATJ, EPCAM, MPP7, ANK3, CCND1, TJP1, CGNL1, PARD6B, POF1B
CC	GO:0043296	apical junction complex	10/487	143/19717	0.00296	0.0415	0.0381	10	TACSTD2, PATJ, EPCAM, MPP7, ANK3, CCND1, TJP1, CGNL1, PARD6B, POF1B
MF	GO:0003735	structural constituent of ribosome	43/462	202/17697	4.95e-27	2.98e-24	2.85e-24	43	RPL11, RPS8, RPS27, RPS7, RPS27A, RPL31, RPL37A, RPSA, RPL14, RPL24, RPL35A, RPL9, RPS3A, RPL37, RPS14, RPS18, RPS12, RPS20, RPL7, RPL30, RPL12, RPL7A, RPS24, RPLP2, RPL27A, RPS13, RPS25, RPS26, RPL41, RPL6, RPL21, RPS29, RPLP1, RPS15A, RPL23, RPL19, RPL27, RPL38, RPS15, RPS16, RPL13A, RPS11, RPL39
MF	GO:0045296	cadherin binding	25/462	331/17697	2.17e-06	0.000448	0.000428	25	TACSTD2, FNBP1L, CNN3, EPCAM, SPTBN1, PKP4, COBLL1, MYO1B, RPL14, RPL24, S100P, EGFR, BAIAP2L1, RPL7A, MPP7, ANK3, PARVA, TRIM29, ERC1, GPRC5A, KRT18, RPS26, RPL6, TJP1, PPL
MF	GO:0098631	cell adhesion mediator activity	10/462	59/17697	2.67e-06	0.000448	0.000428	10	TACSTD2, CNN3, ITGA10, EPCAM, RPSA, ITGA2, BAIAP2L1, TRIM29, KRT18, DSG2
MF	GO:0050839	cell adhesion molecule binding	32/462	499/17697	2.98e-06	0.000448	0.000428	32	TACSTD2, FNBP1L, CNN3, EPCAM, SPTBN1, PKP4, COBLL1, MYO1B, RPL14, RPL24, S100P, ITGA2, UTRN, EGFR, BAIAP2L1, PTPRZ1, PTN, RPL7A, MPP7, ANK3, PARVA, TRIM29, ERC1, GPRC5A, KRT18, RPS26, TSPAN8, RPL6, TJP1, PPL, EMP2, DSG2
MF	GO:0019843	rRNA binding	10/462	63/17697	4.94e-06	0.000594	0.000568	10	RPL11, RPL9, RPL37, RPS14, RPS18, RPL12, RPS13, MDM2, RPL23, RPS11
MF	GO:0098641	cadherin binding involved in cell-cell adhesion	6/462	19/17697	6.23e-06	0.000624	0.000597	6	TACSTD2, CNN3, EPCAM, BAIAP2L1, TRIM29, KRT18
MF	GO:0003779	actin binding	27/462	431/17697	2.69e-05	0.00231	0.00221	27	HOOK1, CNN3, ENAH, SPTBN1, COBLL1, MYO1B, MYRIP, MYO10, AIF1, MARCKS, UTRN, SCIN, COBL, EGFR, BAIAP2L1, PIP, ACTR3C, NEBL, ABLIM1, PARVA, PAWR, FMN1, MYO5C, MYO1D, TNS4, MYO5B, POF1B
MF	GO:0098632	cell-cell adhesion mediator activity	7/462	50/17697	0.000299	0.0224	0.0215	7	TACSTD2, CNN3, EPCAM, BAIAP2L1, TRIM29, KRT18, DSG2
MF	GO:0048027	mRNA 5'-UTR binding	5/462	25/17697	0.000409	0.0273	0.0261	5	RPS7, RPS3A, RPS14, RPS13, RPL41
MF	GO:0051015	actin filament binding	14/462	198/17697	0.000725	0.0436	0.0417	14	MYO1B, MYO10, AIF1, MARCKS, UTRN, SCIN, EGFR, ACTR3C, NEBL, ABLIM1, MYO5C, MYO1D, MYO5B, POF1B
MF	GO:0005516	calmodulin binding	14/462	200/17697	0.0008	0.0437	0.0418	14	CNN3, RGS2, SPTBN1, MYO1B, MYO10, EEF1A1, MARCKS, EGFR, ENKUR, MAP6, TJP1, MYO5C, MYO1D, MYO5B
MF	GO:0003774	motor activity	11/462	136/17697	0.000888	0.0445	0.0425	11	DNALI1, WDR78, WDR63, MYO1B, MYO10, KIF21A, MYO5C, CGNL1, DYNLRB2, MYO1D, MYO5B
MF	GO:0070064	proline-rich region binding	4/462	18/17697	0.00105	0.0485	0.0464	4	BAIAP2L1, CCND1, YAP1, GAREM1
KEGG	hsa03010	Ribosome	43/224	117/3909	4.07e-25	9.27e-23	8.99e-23	43	RPL11, RPS8, RPS27, RPS7, RPS27A, RPL31, RPL37A, RPSA, RPL14, RPL24, RPL35A, RPL9, RPS3A, RPL37, RPS14, RPS18, RPS12, RPS20, RPL7, RPL30, RPL12, RPL7A, RPS24, RPLP2, RPL27A, RPS13, RPS25, RPS26, RPL41, RPL6, RPL21, RPS29, RPLP1, RPS15A, RPL23, RPL19, RPL27, RPL38, RPS15, RPS16, RPL13A, RPS11, RPL39
GO_CC	GO:0070160	tight junction	10/487	128/19717	0.0013	0.0189	0.0174	10	TACSTD2, PATJ, EPCAM, MPP7, ANK3, CCND1, TJP1, CGNL1, PARD6B, POF1B
GO_CC	GO:0043296	apical junction complex	10/487	143/19717	0.00296	0.0415	0.0381	10	TACSTD2, PATJ, EPCAM, MPP7, ANK3, CCND1, TJP1, CGNL1, PARD6B, POF1B
GO_MF	GO:0003735	structural constituent of ribosome	43/462	202/17697	4.95e-27	2.98e-24	2.85e-24	43	RPL11, RPS8, RPS27, RPS7, RPS27A, RPL31, RPL37A, RPSA, RPL14, RPL24, RPL35A, RPL9, RPS3A, RPL37, RPS14, RPS18, RPS12, RPS20, RPL7, RPL30, RPL12, RPL7A, RPS24, RPLP2, RPL27A, RPS13, RPS25, RPS26, RPL41, RPL6, RPL21, RPS29, RPLP1, RPS15A, RPL23, RPL19, RPL27, RPL38, RPS15, RPS16, RPL13A, RPS11, RPL39
GO_MF	GO:0045296	cadherin binding	25/462	331/17697	2.17e-06	0.000448	0.000428	25	TACSTD2, FNBP1L, CNN3, EPCAM, SPTBN1, PKP4, COBLL1, MYO1B, RPL14, RPL24, S100P, EGFR, BAIAP2L1, RPL7A, MPP7, ANK3, PARVA, TRIM29, ERC1, GPRC5A, KRT18, RPS26, RPL6, TJP1, PPL
GO_MF	GO:0098631	cell adhesion mediator activity	10/462	59/17697	2.67e-06	0.000448	0.000428	10	TACSTD2, CNN3, ITGA10, EPCAM, RPSA, ITGA2, BAIAP2L1, TRIM29, KRT18, DSG2
GO_MF	GO:0050839	cell adhesion molecule binding	32/462	499/17697	2.98e-06	0.000448	0.000428	32	TACSTD2, FNBP1L, CNN3, EPCAM, SPTBN1, PKP4, COBLL1, MYO1B, RPL14, RPL24, S100P, ITGA2, UTRN, EGFR, BAIAP2L1, PTPRZ1, PTN, RPL7A, MPP7, ANK3, PARVA, TRIM29, ERC1, GPRC5A, KRT18, RPS26, TSPAN8, RPL6, TJP1, PPL, EMP2, DSG2
GO_MF	GO:0019843	rRNA binding	10/462	63/17697	4.94e-06	0.000594	0.000568	10	RPL11, RPL9, RPL37, RPS14, RPS18, RPL12, RPS13, MDM2, RPL23, RPS11
GO_MF	GO:0098641	cadherin binding involved in cell-cell adhesion	6/462	19/17697	6.23e-06	0.000624	0.000597	6	TACSTD2, CNN3, EPCAM, BAIAP2L1, TRIM29, KRT18
GO_MF	GO:0003779	actin binding	27/462	431/17697	2.69e-05	0.00231	0.00221	27	HOOK1, CNN3, ENAH, SPTBN1, COBLL1, MYO1B, MYRIP, MYO10, AIF1, MARCKS, UTRN, SCIN, COBL, EGFR, BAIAP2L1, PIP, ACTR3C, NEBL, ABLIM1, PARVA, PAWR, FMN1, MYO5C, MYO1D, TNS4, MYO5B, POF1B
GO_MF	GO:0098632	cell-cell adhesion mediator activity	7/462	50/17697	0.000299	0.0224	0.0215	7	TACSTD2, CNN3, EPCAM, BAIAP2L1, TRIM29, KRT18, DSG2
GO_MF	GO:0048027	mRNA 5'-UTR binding	5/462	25/17697	0.000409	0.0273	0.0261	5	RPS7, RPS3A, RPS14, RPS13, RPL41
GO_MF	GO:0051015	actin filament binding	14/462	198/17697	0.000725	0.0436	0.0417	14	MYO1B, MYO10, AIF1, MARCKS, UTRN, SCIN, EGFR, ACTR3C, NEBL, ABLIM1, MYO5C, MYO1D, MYO5B, POF1B
GO_MF	GO:0005516	calmodulin binding	14/462	200/17697	0.0008	0.0437	0.0418	14	CNN3, RGS2, SPTBN1, MYO1B, MYO10, EEF1A1, MARCKS, EGFR, ENKUR, MAP6, TJP1, MYO5C, MYO1D, MYO5B
GO_MF	GO:0003774	motor activity	11/462	136/17697	0.000888	0.0445	0.0425	11	DNALI1, WDR78, WDR63, MYO1B, MYO10, KIF21A, MYO5C, CGNL1, DYNLRB2, MYO1D, MYO5B
GO_MF	GO:0070064	proline-rich region binding	4/462	18/17697	0.00105	0.0485	0.0464	4	BAIAP2L1, CCND1, YAP1, GAREM1
KEGG	hsa03010	Ribosome	43/224	153/8016	4.06e-32	9.61e-30	9.09e-30	43	RPL11, RPS8, RPS27, RPS7, RPS27A, RPL31, RPL37A, RPSA, RPL14, RPL24, RPL35A, RPL9, RPS3A, RPL37, RPS14, RPS18, RPS12, RPS20, RPL7, RPL30, RPL12, RPL7A, RPS24, RPLP2, RPL27A, RPS13, RPS25, RPS26, RPL41, RPL6, RPL21, RPS29, RPLP1, RPS15A, RPL23, RPL19, RPL27, RPL38, RPS15, RPS16, RPL13A, RPS11, RPL39

## Sheet: PBMC up-regulated genes
PBMC up-regulated genes
Category	TERM	Description	GeneRatio	BgRatio	pvalue	p.adjust	qvalue	Count	GeneSymbol
BP	GO:0006958	complement activation, classical pathway	85/595	137/18670	7.13e-93	3.12e-89	2.8e-89	85	C1QA, C1QC, C1QB, IGKC, IGKV4-1, IGKV5-2, IGKV1-5, IGKV1-12, IGKV3-15, IGKV1-16, IGKV1-17, IGKV3-20, IGKV2-28, IGKV2-29, IGKV2-30, IGKV1-39, IGKV2-40, IGKV1D-39, IGKV1D-33, IGKV2D-30, IGKV2D-28, IGKV3D-20, IGKV1D-12, IGKV3D-11, C2, C5, IGHA2, IGHG4, IGHG2, IGHA1, IGHG1, IGHG3, IGHV6-1, IGHV4-4, IGHV2-5, IGHV3-7, IGHV3-11, IGHV3-13, IGHV3-15, IGHV1-18, IGHV3-20, IGHV3-21, IGHV3-23, IGHV1-24, IGHV2…
BP	GO:0002455	humoral immune response mediated by circulating immunoglobulin	86/595	150/18670	1.19e-89	2.6e-86	2.33e-86	86	C1QA, C1QC, C1QB, EXO1, IGKC, IGKV4-1, IGKV5-2, IGKV1-5, IGKV1-12, IGKV3-15, IGKV1-16, IGKV1-17, IGKV3-20, IGKV2-28, IGKV2-29, IGKV2-30, IGKV1-39, IGKV2-40, IGKV1D-39, IGKV1D-33, IGKV2D-30, IGKV2D-28, IGKV3D-20, IGKV1D-12, IGKV3D-11, C2, C5, IGHA2, IGHG4, IGHG2, IGHA1, IGHG1, IGHG3, IGHV6-1, IGHV4-4, IGHV2-5, IGHV3-7, IGHV3-11, IGHV3-13, IGHV3-15, IGHV1-18, IGHV3-20, IGHV3-21, IGHV3-23, IGHV1-24,…
BP	GO:0006956	complement activation	87/595	175/18670	2.61e-83	3.81e-80	3.41e-80	87	C1QA, C1QC, C1QB, IGKC, IGKV4-1, IGKV5-2, IGKV1-5, IGKV1-12, IGKV3-15, IGKV1-16, IGKV1-17, IGKV3-20, IGKV2-28, IGKV2-29, IGKV2-30, IGKV1-39, IGKV2-40, IGKV1D-39, IGKV1D-33, IGKV2D-30, IGKV2D-28, IGKV3D-20, IGKV1D-12, IGKV3D-11, C2, C5, C3AR1, IGHA2, IGHG4, IGHG2, IGHA1, IGHG1, IGHG3, IGHV6-1, IGHV4-4, IGHV2-5, IGHV3-7, IGHV3-11, IGHV3-13, IGHV3-15, IGHV1-18, IGHV3-20, IGHV3-21, IGHV3-23, IGHV1-24…
BP	GO:0072376	protein activation cascade	87/595	198/18670	2.57e-77	2.81e-74	2.52e-74	87	C1QA, C1QC, C1QB, IGKC, IGKV4-1, IGKV5-2, IGKV1-5, IGKV1-12, IGKV3-15, IGKV1-16, IGKV1-17, IGKV3-20, IGKV2-28, IGKV2-29, IGKV2-30, IGKV1-39, IGKV2-40, IGKV1D-39, IGKV1D-33, IGKV2D-30, IGKV2D-28, IGKV3D-20, IGKV1D-12, IGKV3D-11, C2, C5, C3AR1, IGHA2, IGHG4, IGHG2, IGHA1, IGHG1, IGHG3, IGHV6-1, IGHV4-4, IGHV2-5, IGHV3-7, IGHV3-11, IGHV3-13, IGHV3-15, IGHV1-18, IGHV3-20, IGHV3-21, IGHV3-23, IGHV1-24…
BP	GO:0016064	immunoglobulin mediated immune response	88/595	218/18670	3.1e-74	2.72e-71	2.43e-71	88	C1QA, C1QC, C1QB, IL10, EXO1, IGKC, IGKV4-1, IGKV5-2, IGKV1-5, IGKV1-12, IGKV3-15, IGKV1-16, IGKV1-17, IGKV3-20, IGKV2-28, IGKV2-29, IGKV2-30, IGKV1-39, IGKV2-40, IGKV1D-39, IGKV1D-33, IGKV2D-30, IGKV2D-28, IGKV3D-20, IGKV1D-12, IGKV3D-11, C2, C5, IGHA2, IGHG4, IGHG2, IGHA1, IGHG1, IGHG3, IGHV6-1, IGHV4-4, IGHV2-5, IGHV3-7, IGHV3-11, IGHV3-13, IGHV3-15, IGHV1-18, IGHV3-20, IGHV3-21, IGHV3-23, IGH…
BP	GO:0019724	B cell mediated immunity	88/595	221/18670	1.32e-73	9.66e-71	8.64e-71	88	C1QA, C1QC, C1QB, IL10, EXO1, IGKC, IGKV4-1, IGKV5-2, IGKV1-5, IGKV1-12, IGKV3-15, IGKV1-16, IGKV1-17, IGKV3-20, IGKV2-28, IGKV2-29, IGKV2-30, IGKV1-39, IGKV2-40, IGKV1D-39, IGKV1D-33, IGKV2D-30, IGKV2D-28, IGKV3D-20, IGKV1D-12, IGKV3D-11, C2, C5, IGHA2, IGHG4, IGHG2, IGHA1, IGHG1, IGHG3, IGHV6-1, IGHV4-4, IGHV2-5, IGHV3-7, IGHV3-11, IGHV3-13, IGHV3-15, IGHV1-18, IGHV3-20, IGHV3-21, IGHV3-23, IGH…
BP	GO:0030449	regulation of complement activation	62/595	115/18670	3.17e-62	1.98e-59	1.78e-59	62	C1QA, C1QC, C1QB, IGKC, IGKV4-1, IGKV5-2, IGKV1-5, IGKV1-12, IGKV3-15, IGKV1-16, IGKV1-17, IGKV3-20, IGKV2-28, IGKV2-29, IGKV2-30, IGKV1-39, IGKV2-40, IGKV1D-39, IGKV1D-33, IGKV2D-30, IGKV2D-28, IGKV3D-20, IGKV1D-12, IGKV3D-11, C2, C5, C3AR1, IGHG4, IGHG2, IGHG1, IGHG3, IGHV2-5, IGHV3-7, IGHV3-11, IGHV3-13, IGHV3-23, IGHV3-30, IGHV3-33, IGHV4-34, IGHV4-39, IGHV3-48, IGHV3-53, IGHV4-59, IGHV1-69, …
BP	GO:2000257	regulation of protein activation cascade	62/595	116/18670	6.62e-62	3.63e-59	3.24e-59	62	C1QA, C1QC, C1QB, IGKC, IGKV4-1, IGKV5-2, IGKV1-5, IGKV1-12, IGKV3-15, IGKV1-16, IGKV1-17, IGKV3-20, IGKV2-28, IGKV2-29, IGKV2-30, IGKV1-39, IGKV2-40, IGKV1D-39, IGKV1D-33, IGKV2D-30, IGKV2D-28, IGKV3D-20, IGKV1D-12, IGKV3D-11, C2, C5, C3AR1, IGHG4, IGHG2, IGHG1, IGHG3, IGHV2-5, IGHV3-7, IGHV3-11, IGHV3-13, IGHV3-23, IGHV3-30, IGHV3-33, IGHV4-34, IGHV4-39, IGHV3-48, IGHV3-53, IGHV4-59, IGHV1-69, …
BP	GO:0002449	lymphocyte mediated immunity	94/595	352/18670	2.45e-60	1.19e-57	1.07e-57	94	C1QA, C1QC, C1QB, PRDX1, CD1A, IL10, EXO1, IGKC, IGKV4-1, IGKV5-2, IGKV1-5, IGKV1-12, IGKV3-15, IGKV1-16, IGKV1-17, IGKV3-20, IGKV2-28, IGKV2-29, IGKV2-30, IGKV1-39, IGKV2-40, IGKV1D-39, IGKV1D-33, IGKV2D-30, IGKV2D-28, IGKV3D-20, IGKV1D-12, IGKV3D-11, FZD5, CCR2, C2, C5, IL18, CLEC12B, IGHA2, IGHG4, IGHG2, IGHA1, IGHG1, IGHG3, IGHV6-1, IGHV4-4, IGHV2-5, IGHV3-7, IGHV3-11, IGHV3-13, IGHV3-15, IGH…
BP	GO:0006959	humoral immune response	93/595	356/18670	9.55e-59	4.19e-56	3.75e-56	93	C1QA, C1QC, C1QB, EXO1, IGKC, IGKV4-1, IGKV5-2, IGKV1-5, IGKV1-12, IGKV3-15, IGKV1-16, IGKV1-17, IGKV3-20, IGKV2-28, IGKV2-29, IGKV2-30, IGKV1-39, IGKV2-40, IGKV1D-39, IGKV1D-33, IGKV2D-30, IGKV2D-28, IGKV3D-20, IGKV1D-12, IGKV3D-11, CCR2, JCHAIN, CXCL10, C2, C5, GAPDH, C3AR1, RNASE3, IGHA2, IGHG4, IGHG2, IGHA1, IGHG1, IGHG3, IGHV6-1, IGHV4-4, IGHV2-5, IGHV3-7, IGHV3-11, IGHV3-13, IGHV3-15, IGHV1…
BP	GO:0002460	adaptive immune response based on somatic recombination of immune receptors built from immunoglobulin superfamily domains	92/595	361/18670	4.57e-57	1.82e-54	1.63e-54	92	C1QA, C1QC, C1QB, CD1A, IL10, EXO1, IGKC, IGKV4-1, IGKV5-2, IGKV1-5, IGKV1-12, IGKV3-15, IGKV1-16, IGKV1-17, IGKV3-20, IGKV2-28, IGKV2-29, IGKV2-30, IGKV1-39, IGKV2-40, IGKV1D-39, IGKV1D-33, IGKV2D-30, IGKV2D-28, IGKV3D-20, IGKV1D-12, IGKV3D-11, FZD5, CCR2, C2, C5, IL18, IGHA2, IGHG4, IGHG2, IGHA1, IGHG1, IGHG3, IGHV6-1, IGHV4-4, IGHV2-5, IGHV3-7, IGHV3-11, IGHV3-13, IGHV3-15, IGHV1-18, IGHV3-20,…
BP	GO:0002920	regulation of humoral immune response	62/595	134/18670	8.74e-57	3.19e-54	2.86e-54	62	C1QA, C1QC, C1QB, IGKC, IGKV4-1, IGKV5-2, IGKV1-5, IGKV1-12, IGKV3-15, IGKV1-16, IGKV1-17, IGKV3-20, IGKV2-28, IGKV2-29, IGKV2-30, IGKV1-39, IGKV2-40, IGKV1D-39, IGKV1D-33, IGKV2D-30, IGKV2D-28, IGKV3D-20, IGKV1D-12, IGKV3D-11, C2, C5, C3AR1, IGHG4, IGHG2, IGHG1, IGHG3, IGHV2-5, IGHV3-7, IGHV3-11, IGHV3-13, IGHV3-23, IGHV3-30, IGHV3-33, IGHV4-34, IGHV4-39, IGHV3-48, IGHV3-53, IGHV4-59, IGHV1-69, …
BP	GO:0006909	phagocytosis	92/595	369/18670	3.73e-56	1.26e-53	1.13e-53	92	IGKC, IGKV4-1, IGKV5-2, IGKV1-5, IGKV1-12, IGKV3-15, IGKV1-16, IGKV1-17, IGKV3-20, IGKV2-28, IGKV2-29, IGKV2-30, IGKV1-39, IGKV2-40, IGKV1D-39, IGKV1D-33, IGKV2D-30, IGKV2D-28, IGKV3D-20, IGKV1D-12, IGKV3D-11, MERTK, MARCO, PPARG, C2, SNX3, MSR1, DOCK1, MYO7A, RAB20, IGHA2, IGHG4, IGHG2, IGHA1, IGHG1, IGHG3, IGHV6-1, IGHV4-4, IGHV2-5, IGHV3-7, IGHV3-11, IGHV3-13, IGHV3-15, IGHV1-18, IGHV3-20, IGH…
BP	GO:0070613	regulation of protein processing	67/595	180/18670	1.25e-53	3.91e-51	3.5e-51	67	ENO1, C1QA, C1QC, C1QB, IGKC, IGKV4-1, IGKV5-2, IGKV1-5, IGKV1-12, IGKV3-15, IGKV1-16, IGKV1-17, IGKV3-20, IGKV2-28, IGKV2-29, IGKV2-30, IGKV1-39, IGKV2-40, IGKV1D-39, IGKV1D-33, IGKV2D-30, IGKV2D-28, IGKV3D-20, IGKV1D-12, IGKV3D-11, C2, ANXA2P2, C5, C3AR1, IGHG4, IGHG2, IGHG1, IGHG3, IGHV2-5, IGHV3-7, IGHV3-11, IGHV3-13, IGHV3-23, IGHV3-30, IGHV3-33, IGHV4-34, IGHV4-39, IGHV3-48, IGHV3-53, IGHV4…
BP	GO:1903317	regulation of protein maturation	67/595	182/18670	2.97e-53	8.67e-51	7.75e-51	67	ENO1, C1QA, C1QC, C1QB, IGKC, IGKV4-1, IGKV5-2, IGKV1-5, IGKV1-12, IGKV3-15, IGKV1-16, IGKV1-17, IGKV3-20, IGKV2-28, IGKV2-29, IGKV2-30, IGKV1-39, IGKV2-40, IGKV1D-39, IGKV1D-33, IGKV2D-30, IGKV2D-28, IGKV3D-20, IGKV1D-12, IGKV3D-11, C2, ANXA2P2, C5, C3AR1, IGHG4, IGHG2, IGHG1, IGHG3, IGHV2-5, IGHV3-7, IGHV3-11, IGHV3-13, IGHV3-23, IGHV3-30, IGHV3-33, IGHV4-34, IGHV4-39, IGHV3-48, IGHV3-53, IGHV4…
BP	GO:0002673	regulation of acute inflammatory response	63/595	159/18670	1.83e-52	5.01e-50	4.49e-50	63	C1QA, C1QC, C1QB, IGKC, IGKV4-1, IGKV5-2, IGKV1-5, IGKV1-12, IGKV3-15, IGKV1-16, IGKV1-17, IGKV3-20, IGKV2-28, IGKV2-29, IGKV2-30, IGKV1-39, IGKV2-40, IGKV1D-39, IGKV1D-33, IGKV2D-30, IGKV2D-28, IGKV3D-20, IGKV1D-12, IGKV3D-11, PPARG, C2, C5, C3AR1, IGHG4, IGHG2, IGHG1, IGHG3, IGHV2-5, IGHV3-7, IGHV3-11, IGHV3-13, IGHV3-23, IGHV3-30, IGHV3-33, IGHV4-34, IGHV4-39, IGHV3-48, IGHV3-53, IGHV4-59, IGH…
BP	GO:0002433	immune response-regulating cell surface receptor signaling pathway involved in phagocytosis	57/595	139/18670	1.57e-48	3.82e-46	3.42e-46	57	IGKC, IGKV4-1, IGKV5-2, IGKV1-5, IGKV1-12, IGKV3-15, IGKV1-16, IGKV1-17, IGKV3-20, IGKV2-28, IGKV2-29, IGKV2-30, IGKV1-39, IGKV2-40, IGKV1D-39, IGKV1D-33, IGKV2D-30, IGKV2D-28, IGKV3D-20, IGKV1D-12, IGKV3D-11, DOCK1, IGHG4, IGHG2, IGHG1, IGHG3, IGHV2-5, IGHV3-7, IGHV3-11, IGHV3-13, IGHV3-23, IGHV3-30, IGHV3-33, IGHV4-34, IGHV4-39, IGHV3-48, IGHV3-53, IGHV4-59, IGHV1-69, IGHV2-70, CYFIP1, IGLV6-57…
BP	GO:0038096	Fc-gamma receptor signaling pathway involved in phagocytosis	57/595	139/18670	1.57e-48	3.82e-46	3.42e-46	57	IGKC, IGKV4-1, IGKV5-2, IGKV1-5, IGKV1-12, IGKV3-15, IGKV1-16, IGKV1-17, IGKV3-20, IGKV2-28, IGKV2-29, IGKV2-30, IGKV1-39, IGKV2-40, IGKV1D-39, IGKV1D-33, IGKV2D-30, IGKV2D-28, IGKV3D-20, IGKV1D-12, IGKV3D-11, DOCK1, IGHG4, IGHG2, IGHG1, IGHG3, IGHV2-5, IGHV3-7, IGHV3-11, IGHV3-13, IGHV3-23, IGHV3-30, IGHV3-33, IGHV4-34, IGHV4-39, IGHV3-48, IGHV3-53, IGHV4-59, IGHV1-69, IGHV2-70, CYFIP1, IGLV6-57…
BP	GO:0038094	Fc-gamma receptor signaling pathway	57/595	142/18670	6.81e-48	1.57e-45	1.4e-45	57	IGKC, IGKV4-1, IGKV5-2, IGKV1-5, IGKV1-12, IGKV3-15, IGKV1-16, IGKV1-17, IGKV3-20, IGKV2-28, IGKV2-29, IGKV2-30, IGKV1-39, IGKV2-40, IGKV1D-39, IGKV1D-33, IGKV2D-30, IGKV2D-28, IGKV3D-20, IGKV1D-12, IGKV3D-11, DOCK1, IGHG4, IGHG2, IGHG1, IGHG3, IGHV2-5, IGHV3-7, IGHV3-11, IGHV3-13, IGHV3-23, IGHV3-30, IGHV3-33, IGHV4-34, IGHV4-39, IGHV3-48, IGHV3-53, IGHV4-59, IGHV1-69, IGHV2-70, CYFIP1, IGLV6-57…
BP	GO:0002431	Fc receptor mediated stimulatory signaling pathway	57/595	145/18670	2.83e-47	6.2e-45	5.55e-45	57	IGKC, IGKV4-1, IGKV5-2, IGKV1-5, IGKV1-12, IGKV3-15, IGKV1-16, IGKV1-17, IGKV3-20, IGKV2-28, IGKV2-29, IGKV2-30, IGKV1-39, IGKV2-40, IGKV1D-39, IGKV1D-33, IGKV2D-30, IGKV2D-28, IGKV3D-20, IGKV1D-12, IGKV3D-11, DOCK1, IGHG4, IGHG2, IGHG1, IGHG3, IGHV2-5, IGHV3-7, IGHV3-11, IGHV3-13, IGHV3-23, IGHV3-30, IGHV3-33, IGHV4-34, IGHV4-39, IGHV3-48, IGHV3-53, IGHV4-59, IGHV1-69, IGHV2-70, CYFIP1, IGLV6-57…
BP	GO:0002526	acute inflammatory response	67/595	220/18670	5.04e-47	1.05e-44	9.42e-45	67	C1QA, C1QC, C1QB, IGKC, IGKV4-1, IGKV5-2, IGKV1-5, IGKV1-12, IGKV3-15, IGKV1-16, IGKV1-17, IGKV3-20, IGKV2-28, IGKV2-29, IGKV2-30, IGKV1-39, IGKV2-40, IGKV1D-39, IGKV1D-33, IGKV2D-30, IGKV2D-28, IGKV3D-20, IGKV1D-12, IGKV3D-11, FN1, PPARG, C2, C5, CD163, C3AR1, IGHG4, IGHG2, IGHG1, IGHG3, IGHV2-5, IGHV3-7, IGHV3-11, IGHV3-13, IGHV3-23, IGHV3-30, IGHV3-33, IGHV4-34, IGHV4-39, IGHV3-48, IGHV3-53, I…
BP	GO:0006910	phagocytosis, recognition	46/595	84/18670	9.58e-47	1.91e-44	1.71e-44	46	IGKC, IGHA2, IGHG4, IGHG2, IGHA1, IGHG1, IGHG3, IGHV6-1, IGHV4-4, IGHV2-5, IGHV3-7, IGHV3-11, IGHV3-13, IGHV3-15, IGHV1-18, IGHV3-20, IGHV3-21, IGHV3-23, IGHV1-24, IGHV2-26, IGHV4-28, IGHV3-30, IGHV4-31, IGHV3-33, IGHV4-34, IGHV4-39, IGHV3-43, IGHV3-48, IGHV3-49, IGHV5-51, IGHV3-53, IGHV4-59, IGHV4-61, IGHV3-64, IGHV3-66, IGHV1-69, IGHV2-70D, IGHV1-69-2, IGHV1-69D, IGHV2-70, IGHV3-72, IGHV3-73, I…
BP	GO:0006911	phagocytosis, engulfment	50/595	118/18670	1.62e-43	3.09e-41	2.76e-41	50	IGKC, MARCO, PPARG, MSR1, DOCK1, IGHA2, IGHG4, IGHG2, IGHA1, IGHG1, IGHG3, IGHV6-1, IGHV4-4, IGHV2-5, IGHV3-7, IGHV3-11, IGHV3-13, IGHV3-15, IGHV1-18, IGHV3-20, IGHV3-21, IGHV3-23, IGHV1-24, IGHV2-26, IGHV4-28, IGHV3-30, IGHV4-31, IGHV3-33, IGHV4-34, IGHV4-39, IGHV3-43, IGHV3-48, IGHV3-49, IGHV5-51, IGHV3-53, IGHV4-59, IGHV4-61, IGHV3-64, IGHV3-66, IGHV1-69, IGHV2-70D, IGHV1-69-2, IGHV1-69D, IGHV…
BP	GO:0002429	immune response-activating cell surface receptor signaling pathway	89/595	473/18670	1.92e-43	3.52e-41	3.14e-41	89	PSMB2, IGKC, IGKV4-1, IGKV5-2, IGKV1-5, IGKV1-12, IGKV3-15, IGKV1-16, IGKV1-17, IGKV3-20, IGKV2-28, IGKV2-29, IGKV2-30, IGKV1-39, IGKV2-40, IGKV1D-39, IGKV1D-33, IGKV2D-30, IGKV2D-28, IGKV3D-20, IGKV1D-12, IGKV3D-11, HLA-DQA2, HLA-DQB2, PSMB7, DOCK1, C3AR1, LGALS3, IGHA2, IGHG4, IGHG2, IGHA1, IGHG1, IGHG3, IGHV6-1, IGHV4-4, IGHV2-5, IGHV3-7, IGHV3-11, IGHV3-13, IGHV3-15, IGHV1-18, IGHV3-20, IGHV3…
BP	GO:0099024	plasma membrane invagination	51/595	127/18670	6.24e-43	1.09e-40	9.79e-41	51	IGKC, MARCO, PPARG, MSR1, DOCK1, IGHA2, IGHG4, IGHG2, IGHA1, IGHG1, IGHG3, IGHV6-1, IGHV4-4, IGHV2-5, IGHV3-7, IGHV3-11, IGHV3-13, IGHV3-15, IGHV1-18, IGHV3-20, IGHV3-21, IGHV3-23, IGHV1-24, IGHV2-26, IGHV4-28, IGHV3-30, IGHV4-31, IGHV3-33, IGHV4-34, IGHV4-39, IGHV3-43, IGHV3-48, IGHV3-49, IGHV5-51, IGHV3-53, IGHV4-59, IGHV4-61, IGHV3-64, IGHV3-66, IGHV1-69, IGHV2-70D, IGHV1-69-2, IGHV1-69D, IGHV…
BP	GO:0002377	immunoglobulin production	60/595	193/18670	9.72e-43	1.64e-40	1.47e-40	60	IL10, GALNT2, EXO1, IGKC, IGKV4-1, IGKV5-2, IGKV1-5, IGKV1-6, IGKV1-8, IGKV1-9, IGKV1-12, IGKV1-13, IGKV3-15, IGKV1-16, IGKV1-17, IGKV3-20, IGKV6-21, IGKV2-24, IGKV1-27, IGKV2-28, IGKV2-29, IGKV2-30, IGKV1-39, IGKV2-40, IGKV1D-39, IGKV1D-33, IGKV2D-30, IGKV2D-29, IGKV2D-28, IGKV3D-20, IGKV3D-15, IGKV1D-13, IGKV1D-12, IGKV3D-11, IGKV1D-8, POLQ, MZB1, IGLV4-69, IGLV10-54, IGLV4-60, IGLV6-57, IGLV1-…
BP	GO:0010324	membrane invagination	52/595	135/18670	1.22e-42	1.99e-40	1.78e-40	52	IGKC, MARCO, PPARG, SNX3, MSR1, DOCK1, IGHA2, IGHG4, IGHG2, IGHA1, IGHG1, IGHG3, IGHV6-1, IGHV4-4, IGHV2-5, IGHV3-7, IGHV3-11, IGHV3-13, IGHV3-15, IGHV1-18, IGHV3-20, IGHV3-21, IGHV3-23, IGHV1-24, IGHV2-26, IGHV4-28, IGHV3-30, IGHV4-31, IGHV3-33, IGHV4-34, IGHV4-39, IGHV3-43, IGHV3-48, IGHV3-49, IGHV5-51, IGHV3-53, IGHV4-59, IGHV4-61, IGHV3-64, IGHV3-66, IGHV1-69, IGHV2-70D, IGHV1-69-2, IGHV1-69D…
BP	GO:0016485	protein processing	72/595	328/18670	8.04e-40	1.26e-37	1.13e-37	72	ENO1, C1QA, C1QC, C1QB, DHCR24, PSEN2, IGKC, IGKV4-1, IGKV5-2, IGKV1-5, IGKV1-12, IGKV3-15, IGKV1-16, IGKV1-17, IGKV3-20, IGKV2-28, IGKV2-29, IGKV2-30, IGKV1-39, IGKV2-40, IGKV1D-39, IGKV1D-33, IGKV2D-30, IGKV2D-28, IGKV3D-20, IGKV1D-12, IGKV3D-11, ADAMTS2, C2, ANXA2P2, C5, C3AR1, IGHG4, IGHG2, IGHG1, IGHG3, IGHV2-5, IGHV3-7, IGHV3-11, IGHV3-13, IGHV3-23, IGHV3-30, IGHV3-33, IGHV4-34, IGHV4-39, I…
BP	GO:0006898	receptor-mediated endocytosis	70/595	316/18670	5.37e-39	8.12e-37	7.26e-37	70	PPT1, IGKC, IGKV4-1, IGKV5-2, IGKV1-5, IGKV1-12, IGKV3-15, IGKV1-16, IGKV1-17, IGKV3-20, IGKV2-28, IGKV2-29, IGKV2-30, IGKV1-39, IGKV2-40, IGKV1D-39, IGKV1D-33, IGKV2D-30, IGKV2D-28, IGKV3D-20, IGKV1D-12, IGKV3D-11, MARCO, CALCRL, JCHAIN, SCARB2, WASF1, MSR1, ANXA2P2, CLTA, MRC1, CD163, IGHA2, IGHA1, IGHV2-5, IGHV3-7, IGHV3-11, IGHV3-13, IGHV3-23, IGHV3-30, IGHV3-33, IGHV4-34, IGHV4-39, IGHV3-48,…
BP	GO:0038095	Fc-epsilon receptor signaling pathway	53/595	169/18670	4.77e-38	6.97e-36	6.24e-36	53	PSMB2, IGKC, IGKV4-1, IGKV5-2, IGKV1-5, IGKV1-12, IGKV3-15, IGKV1-16, IGKV1-17, IGKV3-20, IGKV2-28, IGKV2-29, IGKV2-30, IGKV1-39, IGKV2-40, IGKV1D-39, IGKV1D-33, IGKV2D-30, IGKV2D-28, IGKV3D-20, IGKV1D-12, IGKV3D-11, PSMB7, IGHV2-5, IGHV3-7, IGHV3-11, IGHV3-13, IGHV3-23, IGHV3-30, IGHV3-33, IGHV4-34, IGHV4-39, IGHV3-48, IGHV3-53, IGHV4-59, IGHV1-69, IGHV2-70, IGLV6-57, IGLV1-51, IGLV1-47, IGLV1-4…
BP	GO:0050853	B cell receptor signaling pathway	46/595	129/18670	5.09e-36	7.2e-34	6.44e-34	46	IGKC, IGHA2, IGHG4, IGHG2, IGHA1, IGHG1, IGHG3, IGHV6-1, IGHV4-4, IGHV2-5, IGHV3-7, IGHV3-11, IGHV3-13, IGHV3-15, IGHV1-18, IGHV3-20, IGHV3-21, IGHV3-23, IGHV1-24, IGHV2-26, IGHV4-28, IGHV3-30, IGHV4-31, IGHV3-33, IGHV4-34, IGHV4-39, IGHV3-43, IGHV3-48, IGHV3-49, IGHV5-51, IGHV3-53, IGHV4-59, IGHV4-61, IGHV3-64, IGHV3-66, IGHV1-69, IGHV2-70D, IGHV1-69-2, IGHV1-69D, IGHV2-70, IGHV3-72, IGHV3-73, I…
BP	GO:0002440	production of molecular mediator of immune response	64/595	286/18670	5.77e-36	7.9e-34	7.07e-34	64	IL10, GALNT2, EXO1, IGKC, IGKV4-1, IGKV5-2, IGKV1-5, IGKV1-6, IGKV1-8, IGKV1-9, IGKV1-12, IGKV1-13, IGKV3-15, IGKV1-16, IGKV1-17, IGKV3-20, IGKV6-21, IGKV2-24, IGKV1-27, IGKV2-28, IGKV2-29, IGKV2-30, IGKV1-39, IGKV2-40, IGKV1D-39, IGKV1D-33, IGKV2D-30, IGKV2D-29, IGKV2D-28, IGKV3D-20, IGKV3D-15, IGKV1D-13, IGKV1D-12, IGKV3D-11, IGKV1D-8, FZD5, CCR2, POLQ, MZB1, HK1, IL18, IGLV4-69, IGLV10-54, IGL…
BP	GO:0038093	Fc receptor signaling pathway	59/595	241/18670	1.57e-35	2.08e-33	1.86e-33	59	PSMB2, IGKC, IGKV4-1, IGKV5-2, IGKV1-5, IGKV1-12, IGKV3-15, IGKV1-16, IGKV1-17, IGKV3-20, IGKV2-28, IGKV2-29, IGKV2-30, IGKV1-39, IGKV2-40, IGKV1D-39, IGKV1D-33, IGKV2D-30, IGKV2D-28, IGKV3D-20, IGKV1D-12, IGKV3D-11, PSMB7, DOCK1, IGHG4, IGHG2, IGHG1, IGHG3, IGHV2-5, IGHV3-7, IGHV3-11, IGHV3-13, IGHV3-23, IGHV3-30, IGHV3-33, IGHV4-34, IGHV4-39, IGHV3-48, IGHV3-53, IGHV4-59, IGHV1-69, IGHV2-70, CY…
BP	GO:0051604	protein maturation	73/595	397/18670	6.57e-35	8.47e-33	7.58e-33	73	ENO1, C1QA, C1QC, C1QB, DHCR24, SNAPIN, PSEN2, IGKC, IGKV4-1, IGKV5-2, IGKV1-5, IGKV1-12, IGKV3-15, IGKV1-16, IGKV1-17, IGKV3-20, IGKV2-28, IGKV2-29, IGKV2-30, IGKV1-39, IGKV2-40, IGKV1D-39, IGKV1D-33, IGKV2D-30, IGKV2D-28, IGKV3D-20, IGKV1D-12, IGKV3D-11, ADAMTS2, C2, ANXA2P2, C5, C3AR1, IGHG4, IGHG2, IGHG1, IGHG3, IGHV2-5, IGHV3-7, IGHV3-11, IGHV3-13, IGHV3-23, IGHV3-30, IGHV3-33, IGHV4-34, IGH…
BP	GO:0050871	positive regulation of B cell activation	46/595	142/18670	7.49e-34	9.38e-32	8.39e-32	46	IGKC, IGHA2, IGHG4, IGHG2, IGHA1, IGHG1, IGHG3, IGHV6-1, IGHV4-4, IGHV2-5, IGHV3-7, IGHV3-11, IGHV3-13, IGHV3-15, IGHV1-18, IGHV3-20, IGHV3-21, IGHV3-23, IGHV1-24, IGHV2-26, IGHV4-28, IGHV3-30, IGHV4-31, IGHV3-33, IGHV4-34, IGHV4-39, IGHV3-43, IGHV3-48, IGHV3-49, IGHV5-51, IGHV3-53, IGHV4-59, IGHV4-61, IGHV3-64, IGHV3-66, IGHV1-69, IGHV2-70D, IGHV1-69-2, IGHV1-69D, IGHV2-70, IGHV3-72, IGHV3-73, I…
BP	GO:0050727	regulation of inflammatory response	78/595	485/18670	4.55e-33	5.54e-31	4.96e-31	78	C1QA, C1QC, C1QB, TNFAIP8L2, IL10, IGKC, IGKV4-1, IGKV5-2, IGKV1-5, IGKV1-12, IGKV3-15, IGKV1-16, IGKV1-17, IGKV3-20, IGKV2-28, IGKV2-29, IGKV2-30, IGKV1-39, IGKV2-40, IGKV1D-39, IGKV1D-33, IGKV2D-30, IGKV2D-28, IGKV3D-20, IGKV1D-12, IGKV3D-11, CALCRL, PPARG, CCR2, GPX1, C5orf30, C2, GPER1, HGF, LPL, JAK2, C5, IL18, C3AR1, IGHG4, IGHG2, IGHG1, IGHG3, IGHV2-5, IGHV3-7, IGHV3-11, IGHV3-13, IGHV3-23…
BP	GO:0002697	regulation of immune effector process	73/595	458/18670	1.06e-30	1.26e-28	1.12e-28	73	C1QA, C1QC, C1QB, CD1A, IL10, IGKC, IGKV4-1, IGKV5-2, IGKV1-5, IGKV1-12, IGKV3-15, IGKV1-16, IGKV1-17, IGKV3-20, IGKV2-28, IGKV2-29, IGKV2-30, IGKV1-39, IGKV2-40, IGKV1D-39, IGKV1D-33, IGKV2D-30, IGKV2D-28, IGKV3D-20, IGKV1D-12, IGKV3D-11, FZD5, CCR2, MZB1, C2, C5, HK1, HTRA1, IL18, C3AR1, CLEC12B, LGALS3, IGHG4, IGHG2, IGHG1, IGHG3, IGHV2-5, IGHV3-7, IGHV3-11, IGHV3-13, IGHV3-23, IGHV3-30, IGHV3…
BP	GO:0050864	regulation of B cell activation	48/595	184/18670	2.01e-30	2.32e-28	2.08e-28	48	IL10, IGKC, MZB1, IGHA2, IGHG4, IGHG2, IGHA1, IGHG1, IGHG3, IGHV6-1, IGHV4-4, IGHV2-5, IGHV3-7, IGHV3-11, IGHV3-13, IGHV3-15, IGHV1-18, IGHV3-20, IGHV3-21, IGHV3-23, IGHV1-24, IGHV2-26, IGHV4-28, IGHV3-30, IGHV4-31, IGHV3-33, IGHV4-34, IGHV4-39, IGHV3-43, IGHV3-48, IGHV3-49, IGHV5-51, IGHV3-53, IGHV4-59, IGHV4-61, IGHV3-64, IGHV3-66, IGHV1-69, IGHV2-70D, IGHV1-69-2, IGHV1-69D, IGHV2-70, IGHV3-72,…
BP	GO:0008037	cell recognition	51/595	215/18670	4.21e-30	4.74e-28	4.24e-28	51	EPHB2, IGKC, CCT5, HVCN1, LGALS3, IGHA2, IGHG4, IGHG2, IGHA1, IGHG1, IGHG3, IGHV6-1, IGHV4-4, IGHV2-5, IGHV3-7, IGHV3-11, IGHV3-13, IGHV3-15, IGHV1-18, IGHV3-20, IGHV3-21, IGHV3-23, IGHV1-24, IGHV2-26, IGHV4-28, IGHV3-30, IGHV4-31, IGHV3-33, IGHV4-34, IGHV4-39, IGHV3-43, IGHV3-48, IGHV3-49, IGHV5-51, IGHV3-53, IGHV4-59, IGHV4-61, IGHV3-64, IGHV3-66, IGHV1-69, IGHV2-70D, IGHV1-69-2, IGHV1-69D, IGH…
BP	GO:0050900	leukocyte migration	73/595	499/18670	2.9e-28	3.17e-26	2.84e-26	73	PADI2, SLC16A1, IL10, SDC1, IGKC, IGKV4-1, IGKV5-2, IGKV1-5, IGKV1-12, IGKV3-15, IGKV1-16, IGKV1-17, IGKV3-20, IGKV2-28, IGKV2-29, IGKV2-30, IGKV1-39, IGKV2-40, IGKV1D-39, IGKV1D-33, IGKV2D-30, IGKV2D-28, IGKV3D-20, IGKV1D-12, IGKV3D-11, MERTK, FN1, CCR2, JCHAIN, CXCL10, ITGA1, C5, C3AR1, PTPRO, EPS8, P2RX4, FLT1, LGALS3, IGHA2, IGHA1, IGHV2-5, IGHV3-7, IGHV3-11, IGHV3-13, IGHV3-23, IGHV3-30, IGH…
BP	GO:0042742	defense response to bacterium	54/595	330/18670	1.95e-23	2.09e-21	1.87e-21	54	IL10, IGKC, IGKV3-20, JCHAIN, UNC13B, RNASE3, IGHA2, IGHG4, IGHG2, IGHA1, IGHG1, IGHG3, IGHV6-1, IGHV4-4, IGHV2-5, IGHV3-7, IGHV3-11, IGHV3-13, IGHV3-15, IGHV1-18, IGHV3-20, IGHV3-21, IGHV3-23, IGHV1-24, IGHV2-26, IGHV4-28, IGHV3-30, IGHV4-31, IGHV3-33, IGHV4-34, IGHV4-39, IGHV3-43, IGHV3-48, IGHV3-49, IGHV5-51, IGHV3-53, IGHV4-59, IGHV4-61, IGHV3-64, IGHV3-66, IGHV1-69, IGHV2-70D, IGHV1-69-2, IG…
BP	GO:0042113	B cell activation	52/595	310/18670	4.1e-23	4.28e-21	3.83e-21	52	IL10, EXO1, IGKC, CD180, MZB1, FLT3, IGHA2, IGHG4, IGHG2, IGHA1, IGHG1, IGHG3, IGHV6-1, IGHV4-4, IGHV2-5, IGHV3-7, IGHV3-11, IGHV3-13, IGHV3-15, IGHV1-18, IGHV3-20, IGHV3-21, IGHV3-23, IGHV1-24, IGHV2-26, IGHV4-28, IGHV3-30, IGHV4-31, IGHV3-33, IGHV4-34, IGHV4-39, IGHV3-43, IGHV3-48, IGHV3-49, IGHV5-51, IGHV3-53, IGHV4-59, IGHV4-61, IGHV3-64, IGHV3-66, IGHV1-69, IGHV2-70D, IGHV1-69-2, IGHV1-69D, …
BP	GO:0050851	antigen receptor-mediated signaling pathway	52/595	316/18670	1.02e-22	1.04e-20	9.31e-21	52	PSMB2, IGKC, HLA-DQA2, HLA-DQB2, PSMB7, LGALS3, IGHA2, IGHG4, IGHG2, IGHA1, IGHG1, IGHG3, IGHV6-1, IGHV4-4, IGHV2-5, IGHV3-7, IGHV3-11, IGHV3-13, IGHV3-15, IGHV1-18, IGHV3-20, IGHV3-21, IGHV3-23, IGHV1-24, IGHV2-26, IGHV4-28, IGHV3-30, IGHV4-31, IGHV3-33, IGHV4-34, IGHV4-39, IGHV3-43, IGHV3-48, IGHV3-49, IGHV5-51, IGHV3-53, IGHV4-59, IGHV4-61, IGHV3-64, IGHV3-66, IGHV1-69, IGHV2-70D, IGHV1-69-2, …
BP	GO:0051251	positive regulation of lymphocyte activation	51/595	334/18670	8.35e-21	8.31e-19	7.44e-19	51	IGKC, IGFBP2, CCR2, IL18, PNP, IGHA2, IGHG4, IGHG2, IGHA1, IGHG1, IGHG3, IGHV6-1, IGHV4-4, IGHV2-5, IGHV3-7, IGHV3-11, IGHV3-13, IGHV3-15, IGHV1-18, IGHV3-20, IGHV3-21, IGHV3-23, IGHV1-24, IGHV2-26, IGHV4-28, IGHV3-30, IGHV4-31, IGHV3-33, IGHV4-34, IGHV4-39, IGHV3-43, IGHV3-48, IGHV3-49, IGHV5-51, IGHV3-53, IGHV4-59, IGHV4-61, IGHV3-64, IGHV3-66, IGHV1-69, IGHV2-70D, IGHV1-69-2, IGHV1-69D, IGHV2-…
BP	GO:0002696	positive regulation of leukocyte activation	54/595	380/18670	1.73e-20	1.68e-18	1.5e-18	54	IL10, IGKC, IGFBP2, CCR2, IL18, PNP, IGHA2, IGHG4, IGHG2, IGHA1, IGHG1, IGHG3, IGHV6-1, IGHV4-4, IGHV2-5, IGHV3-7, IGHV3-11, IGHV3-13, IGHV3-15, IGHV1-18, IGHV3-20, IGHV3-21, IGHV3-23, IGHV1-24, IGHV2-26, IGHV4-28, IGHV3-30, IGHV4-31, IGHV3-33, IGHV4-34, IGHV4-39, IGHV3-43, IGHV3-48, IGHV3-49, IGHV5-51, IGHV3-53, IGHV4-59, IGHV4-61, IGHV3-64, IGHV3-66, IGHV1-69, IGHV2-70D, IGHV1-69-2, IGHV1-69D, …
BP	GO:0050867	positive regulation of cell activation	55/595	394/18670	1.76e-20	1.68e-18	1.5e-18	55	IL10, IGKC, IGFBP2, CCR2, JAK2, IL18, PNP, IGHA2, IGHG4, IGHG2, IGHA1, IGHG1, IGHG3, IGHV6-1, IGHV4-4, IGHV2-5, IGHV3-7, IGHV3-11, IGHV3-13, IGHV3-15, IGHV1-18, IGHV3-20, IGHV3-21, IGHV3-23, IGHV1-24, IGHV2-26, IGHV4-28, IGHV3-30, IGHV4-31, IGHV3-33, IGHV4-34, IGHV4-39, IGHV3-43, IGHV3-48, IGHV3-49, IGHV5-51, IGHV3-53, IGHV4-59, IGHV4-61, IGHV3-64, IGHV3-66, IGHV1-69, IGHV2-70D, IGHV1-69-2, IGHV1…
BP	GO:0051249	regulation of lymphocyte activation	61/595	485/18670	2.85e-20	2.65e-18	2.37e-18	61	TNFAIP8L2, IL10, IGKC, MERTK, IGFBP2, CCR2, MZB1, PRELID1, PRDM1, GPNMB, IL18, PNP, LGALS3, IGHA2, IGHG4, IGHG2, IGHA1, IGHG1, IGHG3, IGHV6-1, IGHV4-4, IGHV2-5, IGHV3-7, IGHV3-11, IGHV3-13, IGHV3-15, IGHV1-18, IGHV3-20, IGHV3-21, IGHV3-23, IGHV1-24, IGHV2-26, IGHV4-28, IGHV3-30, IGHV4-31, IGHV3-33, IGHV4-34, IGHV4-39, IGHV3-43, IGHV3-48, IGHV3-49, IGHV5-51, IGHV3-53, IGHV4-59, IGHV4-61, IGHV3-64,…
BP	GO:0140014	mitotic nuclear division	38/595	264/18670	6.25e-15	5.71e-13	5.11e-13	38	CDCA8, CDC20, KIF2C, NUF2, KIF14, NEK2, CENPF, NCAPH, BUB1, NCAPG, TRIP13, CCNB1, KIFC1, TTK, ANLN, ZWINT, KIF11, MKI67, CDCA5, EPS8, ESPL1, DLGAP5, BUB1B, KNSTRN, KIF23, PKMYT1, PLK1, AURKB, SPAG5, CDC6, TUBG1, KIF18B, BIRC5, TPX2, MYBL2, UBE2C, AURKA, KIF4A
BP	GO:0000070	mitotic sister chromatid segregation	28/595	151/18670	3.95e-14	3.54e-12	3.16e-12	28	CDCA8, CDC20, KIF2C, NUF2, KIF14, NEK2, CENPF, NCAPH, BUB1, NCAPG, TRIP13, CCNB1, KIFC1, TTK, ZWINT, CDCA5, ESPL1, DLGAP5, BUB1B, KNSTRN, KIF23, PLK1, AURKB, SPAG5, CDC6, TUBG1, KIF18B, KIF4A
BP	GO:0000280	nuclear division	44/595	407/18670	1.43e-12	1.25e-10	1.12e-10	44	CDCA8, CDC20, KIF2C, NUF2, ASPM, KIF14, NEK2, CENPF, NCAPH, BUB1, NCAPG, TRIP13, CCNB1, KIFC1, TTK, ANLN, RMI1, CKS2, ZWINT, KIF11, MKI67, CDCA5, EPS8, ESPL1, BRCA2, DLGAP5, TDRD9, BUB1B, KNSTRN, KIF23, PKMYT1, PLK1, AURKB, SPAG5, CDC6, TOP2A, TUBG1, KIF18B, BIRC5, TPX2, MYBL2, UBE2C, AURKA, KIF4A
BP	GO:0000819	sister chromatid segregation	29/595	189/18670	2.09e-12	1.8e-10	1.61e-10	29	CDCA8, CDC20, KIF2C, NUF2, KIF14, NEK2, CENPF, NCAPH, BUB1, NCAPG, TRIP13, CCNB1, KIFC1, TTK, ZWINT, CDCA5, ESPL1, DLGAP5, BUB1B, KNSTRN, KIF23, PLK1, AURKB, SPAG5, CDC6, TOP2A, TUBG1, KIF18B, KIF4A
BP	GO:0007059	chromosome segregation	37/595	321/18670	1.39e-11	1.17e-09	1.05e-09	37	CDCA8, CDC20, KIF2C, NUF2, KIF14, NEK2, CENPF, NCAPH, BUB1, HJURP, NCAPG, TRIP13, CCNB1, KIFC1, TTK, CENPW, CDCA2, RMI1, ZWINT, MKI67, CDCA5, ESPL1, DLGAP5, BUB1B, KNSTRN, KNL1, KIF23, PLK1, AURKB, SPAG5, CDC6, TOP2A, TUBG1, KIF18B, BIRC5, SKA1, KIF4A
BP	GO:0048285	organelle fission	44/595	449/18670	3.9e-11	3.23e-09	2.89e-09	44	CDCA8, CDC20, KIF2C, NUF2, ASPM, KIF14, NEK2, CENPF, NCAPH, BUB1, NCAPG, TRIP13, CCNB1, KIFC1, TTK, ANLN, RMI1, CKS2, ZWINT, KIF11, MKI67, CDCA5, EPS8, ESPL1, BRCA2, DLGAP5, TDRD9, BUB1B, KNSTRN, KIF23, PKMYT1, PLK1, AURKB, SPAG5, CDC6, TOP2A, TUBG1, KIF18B, BIRC5, TPX2, MYBL2, UBE2C, AURKA, KIF4A
BP	GO:0098813	nuclear chromosome segregation	31/595	262/18670	3.38e-10	2.74e-08	2.45e-08	31	CDCA8, CDC20, KIF2C, NUF2, KIF14, NEK2, CENPF, NCAPH, BUB1, NCAPG, TRIP13, CCNB1, KIFC1, TTK, RMI1, ZWINT, CDCA5, ESPL1, DLGAP5, BUB1B, KNSTRN, KNL1, KIF23, PLK1, AURKB, SPAG5, CDC6, TOP2A, TUBG1, KIF18B, KIF4A
BP	GO:1901990	regulation of mitotic cell cycle phase transition	40/595	444/18670	3.64e-09	2.9e-07	2.59e-07	40	PSMB2, CLSPN, CDC20, ORC1, KIF14, NEK2, DTL, CENPF, BUB1, CDC25A, EIF4G1, TRIP13, CCNB1, HMMR, TTK, GPNMB, ANLN, YWHAG, EZH2, SMARCD3, CDKN2B, PSMB7, CDK1, CDCA5, ESPL1, DYNLL1, DLGAP5, BUB1B, TICRR, PLK1, AURKB, SLFN11, CDC6, TUBG1, TPX2, E2F1, UBE2C, AURKA, CDC45, GTSE1
BP	GO:0051983	regulation of chromosome segregation	18/595	103/18670	3.94e-09	3.08e-07	2.76e-07	18	CDC20, KIF2C, NEK2, CENPF, BUB1, TRIP13, CCNB1, TTK, MKI67, CDCA5, ESPL1, DLGAP5, BUB1B, KNSTRN, PLK1, AURKB, SPAG5, CDC6
BP	GO:1902850	microtubule cytoskeleton organization involved in mitosis	20/595	131/18670	6.2e-09	4.77e-07	4.27e-07	20	CDC20, STIL, NUF2, NEK2, CCNB1, KIFC1, TTK, SAPCD2, KIF11, ESPL1, SPRY2, KIF23, PLK1, AURKB, TUBG1, BIRC5, TPX2, MYBL2, AURKA, KIF4A
BP	GO:0007051	spindle organization	22/595	170/18670	2.49e-08	1.88e-06	1.68e-06	22	CDC20, STIL, NUF2, ASPM, NEK2, CCNB1, KIFC1, TTK, CENPW, KIF11, ESPL1, KNSTRN, KIF23, PLK1, AURKB, SPAG5, TUBG1, BIRC5, TPX2, MYBL2, AURKA, KIF4A
BP	GO:0000086	G2/M transition of mitotic cell cycle	27/595	247/18670	2.59e-08	1.92e-06	1.72e-06	27	PSMB2, CLSPN, ORC1, KIF14, NEK2, DTL, CENPF, CDC25A, CCNA2, CCNB1, HMMR, YWHAG, SMARCD3, CDKN2B, PSMB7, CDK1, CIT, DYNLL1, CCNB2, TICRR, PKMYT1, PLK1, AURKB, CDC6, TUBG1, TPX2, AURKA
BP	GO:1901987	regulation of cell cycle phase transition	40/595	480/18670	3.23e-08	2.33e-06	2.09e-06	40	PSMB2, CLSPN, CDC20, ORC1, KIF14, NEK2, DTL, CENPF, BUB1, CDC25A, EIF4G1, TRIP13, CCNB1, HMMR, TTK, GPNMB, ANLN, YWHAG, EZH2, SMARCD3, CDKN2B, PSMB7, CDK1, CDCA5, ESPL1, DYNLL1, DLGAP5, BUB1B, TICRR, PLK1, AURKB, SLFN11, CDC6, TUBG1, TPX2, E2F1, UBE2C, AURKA, CDC45, GTSE1
BP	GO:0044839	cell cycle G2/M phase transition	28/595	266/18670	3.25e-08	2.33e-06	2.09e-06	28	PSMB2, CLSPN, ORC1, KIF14, NEK2, DTL, CENPF, CDC25A, CCNA2, CCNB1, HMMR, YWHAG, SMARCD3, CDKN2B, PSMB7, CDK1, CIT, DYNLL1, CCNB2, TICRR, PKMYT1, PLK1, AURKB, CDC6, TUBG1, TPX2, AURKA, GTSE1
BP	GO:0007052	mitotic spindle organization	17/595	106/18670	4.03e-08	2.85e-06	2.55e-06	17	CDC20, STIL, NUF2, NEK2, CCNB1, KIFC1, TTK, KIF11, KIF23, PLK1, AURKB, TUBG1, BIRC5, TPX2, MYBL2, AURKA, KIF4A
BP	GO:0030071	regulation of mitotic metaphase/anaphase transition	12/595	51/18670	5.01e-08	3.49e-06	3.12e-06	12	CDC20, CENPF, BUB1, TRIP13, CCNB1, TTK, ESPL1, DLGAP5, BUB1B, PLK1, AURKB, CDC6
BP	GO:1902099	regulation of metaphase/anaphase transition of cell cycle	12/595	53/18670	7.94e-08	5.44e-06	4.87e-06	12	CDC20, CENPF, BUB1, TRIP13, CCNB1, TTK, ESPL1, DLGAP5, BUB1B, PLK1, AURKB, CDC6
BP	GO:0007091	metaphase/anaphase transition of mitotic cell cycle	12/595	54/18670	9.92e-08	6.69e-06	5.98e-06	12	CDC20, CENPF, BUB1, TRIP13, CCNB1, TTK, ESPL1, DLGAP5, BUB1B, PLK1, AURKB, CDC6
BP	GO:0051304	chromosome separation	15/595	90/18670	1.5e-07	9.96e-06	8.91e-06	15	CDC20, CENPF, NCAPH, BUB1, TRIP13, CCNB1, TTK, RMI1, ESPL1, DLGAP5, BUB1B, PLK1, AURKB, CDC6, TOP2A
BP	GO:0044784	metaphase/anaphase transition of cell cycle	12/595	56/18670	1.52e-07	9.97e-06	8.92e-06	12	CDC20, CENPF, BUB1, TRIP13, CCNB1, TTK, ESPL1, DLGAP5, BUB1B, PLK1, AURKB, CDC6
BP	GO:0010965	regulation of mitotic sister chromatid separation	12/595	57/18670	1.87e-07	1.21e-05	1.08e-05	12	CDC20, CENPF, BUB1, TRIP13, CCNB1, TTK, ESPL1, DLGAP5, BUB1B, PLK1, AURKB, CDC6
BP	GO:0007088	regulation of mitotic nuclear division	20/595	164/18670	2.87e-07	1.82e-05	1.63e-05	20	CDC20, NEK2, CENPF, BUB1, TRIP13, CCNB1, TTK, ANLN, KIF11, MKI67, CDCA5, ESPL1, DLGAP5, BUB1B, PKMYT1, PLK1, AURKB, CDC6, UBE2C, AURKA
BP	GO:0007093	mitotic cell cycle checkpoint	20/595	165/18670	3.17e-07	1.97e-05	1.77e-05	20	CLSPN, CDC20, ORC1, CENPF, BUB1, TRIP13, CCNB1, TTK, CDKN2B, ZWINT, CDK1, BUB1B, TICRR, PLK1, AURKB, CDC6, TOP2A, E2F1, AURKA, GTSE1
BP	GO:0010389	regulation of G2/M transition of mitotic cell cycle	22/595	196/18670	3.2e-07	1.97e-05	1.77e-05	22	PSMB2, CLSPN, ORC1, KIF14, NEK2, DTL, CENPF, CDC25A, CCNB1, HMMR, YWHAG, SMARCD3, PSMB7, CDK1, DYNLL1, TICRR, PLK1, AURKB, CDC6, TUBG1, TPX2, AURKA
BP	GO:0051306	mitotic sister chromatid separation	12/595	60/18670	3.4e-07	2.07e-05	1.85e-05	12	CDC20, CENPF, BUB1, TRIP13, CCNB1, TTK, ESPL1, DLGAP5, BUB1B, PLK1, AURKB, CDC6
BP	GO:1902749	regulation of cell cycle G2/M phase transition	23/595	213/18670	3.48e-07	2.09e-05	1.87e-05	23	PSMB2, CLSPN, ORC1, KIF14, NEK2, DTL, CENPF, CDC25A, CCNB1, HMMR, YWHAG, SMARCD3, PSMB7, CDK1, DYNLL1, TICRR, PLK1, AURKB, CDC6, TUBG1, TPX2, AURKA, GTSE1
BP	GO:1905818	regulation of chromosome separation	12/595	62/18670	4.95e-07	2.93e-05	2.62e-05	12	CDC20, CENPF, BUB1, TRIP13, CCNB1, TTK, ESPL1, DLGAP5, BUB1B, PLK1, AURKB, CDC6
BP	GO:0042119	neutrophil activation	38/595	498/18670	6.69e-07	3.91e-05	3.5e-05	38	PADI2, CREG1, IDH1, PGM2, HEXB, FUCA2, CTSB, GGH, PSMB7, AGPAT2, CTSD, CAT, COMMD9, IL18, C3AR1, CLEC12A, DERA, MGST1, METTL7A, LTA4H, HVCN1, DYNLL1, PNP, RNASE3, RNASE2, LGALS3, CYFIP1, ANXA2, PKM, HP, GAA, SERPINB10, MCEMP1, LAIR1, CTSZ, CCT8, TRPM2, ADA2
BP	GO:0007094	mitotic spindle assembly checkpoint	9/595	34/18670	8.21e-07	4.55e-05	4.07e-05	9	CDC20, CENPF, BUB1, TRIP13, CCNB1, TTK, BUB1B, PLK1, AURKB
BP	GO:0031577	spindle checkpoint	9/595	34/18670	8.21e-07	4.55e-05	4.07e-05	9	CDC20, CENPF, BUB1, TRIP13, CCNB1, TTK, BUB1B, PLK1, AURKB
BP	GO:0071173	spindle assembly checkpoint	9/595	34/18670	8.21e-07	4.55e-05	4.07e-05	9	CDC20, CENPF, BUB1, TRIP13, CCNB1, TTK, BUB1B, PLK1, AURKB
BP	GO:0071174	mitotic spindle checkpoint	9/595	34/18670	8.21e-07	4.55e-05	4.07e-05	9	CDC20, CENPF, BUB1, TRIP13, CCNB1, TTK, BUB1B, PLK1, AURKB
BP	GO:0044282	small molecule catabolic process	35/595	445/18670	9.27e-07	5.05e-05	4.52e-05	35	ENO1, PGD, ALDH4A1, DPYD, HADHA, HADHB, NUDT16, PGM2, HEXB, HSD17B4, GNPDA1, HMMR, MGAT1, GLDC, HK1, GAPDH, TPI1, DERA, BCAT1, ALDH1L2, PNP, PCK2, GSTZ1, PKM, FAH, SULT1A1, PLA2G15, SHMT1, GALK1, NTSR1, ADA2, HSD17B10, OCRL, ABCD1, RENBP
BP	GO:0033046	negative regulation of sister chromatid segregation	10/595	44/18670	9.35e-07	5.05e-05	4.52e-05	10	CDC20, CENPF, BUB1, TRIP13, CCNB1, TTK, ESPL1, BUB1B, PLK1, AURKB
BP	GO:0043312	neutrophil degranulation	37/595	485/18670	9.45e-07	5.05e-05	4.52e-05	37	PADI2, CREG1, IDH1, PGM2, HEXB, FUCA2, CTSB, GGH, PSMB7, AGPAT2, CTSD, CAT, COMMD9, C3AR1, CLEC12A, DERA, MGST1, METTL7A, LTA4H, HVCN1, DYNLL1, PNP, RNASE3, RNASE2, LGALS3, CYFIP1, ANXA2, PKM, HP, GAA, SERPINB10, MCEMP1, LAIR1, CTSZ, CCT8, TRPM2, ADA2
BP	GO:0002283	neutrophil activation involved in immune response	37/595	488/18670	1.1e-06	5.78e-05	5.17e-05	37	PADI2, CREG1, IDH1, PGM2, HEXB, FUCA2, CTSB, GGH, PSMB7, AGPAT2, CTSD, CAT, COMMD9, C3AR1, CLEC12A, DERA, MGST1, METTL7A, LTA4H, HVCN1, DYNLL1, PNP, RNASE3, RNASE2, LGALS3, CYFIP1, ANXA2, PKM, HP, GAA, SERPINB10, MCEMP1, LAIR1, CTSZ, CCT8, TRPM2, ADA2
BP	GO:0051985	negative regulation of chromosome segregation	10/595	45/18670	1.17e-06	6.1e-05	5.45e-05	10	CDC20, CENPF, BUB1, TRIP13, CCNB1, TTK, ESPL1, BUB1B, PLK1, AURKB
BP	GO:0090307	mitotic spindle assembly	11/595	56/18670	1.27e-06	6.55e-05	5.86e-05	11	CDC20, NEK2, KIFC1, KIF11, KIF23, PLK1, AURKB, BIRC5, TPX2, MYBL2, KIF4A
BP	GO:0033045	regulation of sister chromatid segregation	13/595	80/18670	1.36e-06	6.95e-05	6.22e-05	13	CDC20, CENPF, BUB1, TRIP13, CCNB1, TTK, CDCA5, ESPL1, DLGAP5, BUB1B, PLK1, AURKB, CDC6
BP	GO:0045841	negative regulation of mitotic metaphase/anaphase transition	9/595	36/18670	1.39e-06	6.98e-05	6.25e-05	9	CDC20, CENPF, BUB1, TRIP13, CCNB1, TTK, BUB1B, PLK1, AURKB
BP	GO:0033047	regulation of mitotic sister chromatid segregation	12/595	68/18670	1.4e-06	6.98e-05	6.25e-05	12	CDC20, CENPF, BUB1, TRIP13, CCNB1, TTK, ESPL1, DLGAP5, BUB1B, PLK1, AURKB, CDC6
BP	GO:0000075	cell cycle checkpoint	22/595	216/18670	1.68e-06	8.23e-05	7.36e-05	22	CLSPN, CDC20, ORC1, DTL, CENPF, BUB1, TRIP13, CCNB1, TTK, CDKN2B, ZWINT, CDK1, BUB1B, TICRR, PLK1, AURKB, CDC6, TOP2A, E2F1, AURKA, CDC45, GTSE1
BP	GO:0051225	spindle assembly	15/595	108/18670	1.69e-06	8.23e-05	7.36e-05	15	CDC20, ASPM, NEK2, KIFC1, CENPW, KIF11, KIF23, PLK1, AURKB, SPAG5, BIRC5, TPX2, MYBL2, AURKA, KIF4A
BP	GO:1902100	negative regulation of metaphase/anaphase transition of cell cycle	9/595	37/18670	1.79e-06	8.61e-05	7.7e-05	9	CDC20, CENPF, BUB1, TRIP13, CCNB1, TTK, BUB1B, PLK1, AURKB
BP	GO:0002446	neutrophil mediated immunity	37/595	499/18670	1.86e-06	8.85e-05	7.91e-05	37	PADI2, CREG1, IDH1, PGM2, HEXB, FUCA2, CTSB, GGH, PSMB7, AGPAT2, CTSD, CAT, COMMD9, C3AR1, CLEC12A, DERA, MGST1, METTL7A, LTA4H, HVCN1, DYNLL1, PNP, RNASE3, RNASE2, LGALS3, CYFIP1, ANXA2, PKM, HP, GAA, SERPINB10, MCEMP1, LAIR1, CTSZ, CCT8, TRPM2, ADA2
BP	GO:0003094	glomerular filtration	7/595	21/18670	2.54e-06	0.000118	0.000106	7	IGKV3-20, JCHAIN, PTPRO, IGHA2, IGHA1, MYO1E, CORO2B
BP	GO:0051783	regulation of nuclear division	20/595	188/18670	2.54e-06	0.000118	0.000106	20	CDC20, NEK2, CENPF, BUB1, TRIP13, CCNB1, TTK, ANLN, KIF11, MKI67, CDCA5, ESPL1, DLGAP5, BUB1B, PKMYT1, PLK1, AURKB, CDC6, UBE2C, AURKA
BP	GO:2000816	negative regulation of mitotic sister chromatid separation	9/595	39/18670	2.88e-06	0.000133	0.000119	9	CDC20, CENPF, BUB1, TRIP13, CCNB1, TTK, BUB1B, PLK1, AURKB
BP	GO:0000082	G1/S transition of mitotic cell cycle	25/595	279/18670	3.53e-06	0.000161	0.000144	25	ORC1, KIF14, RRM2, TRIM71, CDC25A, MCM2, EIF4G1, CCNB1, GPNMB, EZH2, CDKN2B, MCM10, CDK1, BCAT1, ACVR1B, CDKN3, SLFN11, CDC6, TYMS, RBBP8, DHFRP1, E2F1, AURKA, CDC45, GTSE1
BP	GO:1905819	negative regulation of chromosome separation	9/595	40/18670	3.61e-06	0.000162	0.000145	9	CDC20, CENPF, BUB1, TRIP13, CCNB1, TTK, BUB1B, PLK1, AURKB
BP	GO:0097205	renal filtration	7/595	22/18670	3.62e-06	0.000162	0.000145	7	IGKV3-20, JCHAIN, PTPRO, IGHA2, IGHA1, MYO1E, CORO2B
BP	GO:0044843	cell cycle G1/S phase transition	26/595	298/18670	3.69e-06	0.000163	0.000146	26	ORC1, KIF14, RRM2, TRIM71, CDC25A, MCM2, EIF4G1, CCNA2, CCNB1, GPNMB, EZH2, CDKN2B, MCM10, CDK1, BCAT1, ACVR1B, CDKN3, SLFN11, CDC6, TYMS, RBBP8, DHFRP1, E2F1, AURKA, CDC45, GTSE1
BP	GO:1901991	negative regulation of mitotic cell cycle phase transition	23/595	248/18670	4.87e-06	0.000214	0.000191	23	PSMB2, CLSPN, CDC20, ORC1, CENPF, BUB1, TRIP13, CCNB1, TTK, GPNMB, EZH2, CDKN2B, PSMB7, CDK1, BUB1B, TICRR, PLK1, AURKB, SLFN11, CDC6, E2F1, AURKA, GTSE1
BP	GO:1901988	negative regulation of cell cycle phase transition	24/595	267/18670	5.23e-06	0.000227	0.000203	24	PSMB2, CLSPN, CDC20, ORC1, DTL, CENPF, BUB1, TRIP13, CCNB1, TTK, GPNMB, EZH2, CDKN2B, PSMB7, CDK1, BUB1B, TICRR, PLK1, AURKB, SLFN11, CDC6, E2F1, AURKA, GTSE1
BP	GO:0010948	negative regulation of cell cycle process	29/595	361/18670	5.29e-06	0.000227	0.000204	29	PSMB2, CLSPN, CDC20, ORC1, NEK2, DTL, CENPF, RRM2, BUB1, TRIP13, CCNB1, TTK, GPER1, GPNMB, EZH2, CDKN2B, PSMB7, CDK1, ESPL1, BUB1B, TICRR, PLK1, AURKB, SLFN11, CDC6, RBBP8, E2F1, AURKA, GTSE1
BP	GO:0008608	attachment of spindle microtubules to kinetochore	8/595	32/18670	5.43e-06	0.000231	0.000207	8	KIF2C, NUF2, NEK2, CCNB1, KNSTRN, KNL1, AURKB, SPAG5
BP	GO:0033048	negative regulation of mitotic sister chromatid segregation	9/595	42/18670	5.56e-06	0.000234	0.00021	9	CDC20, CENPF, BUB1, TRIP13, CCNB1, TTK, BUB1B, PLK1, AURKB
BP	GO:0009123	nucleoside monophosphate metabolic process	29/595	375/18670	1.1e-05	0.000459	0.00041	29	ENO1, AK2, AK4, ATP5PB, ATP5MC3, NDUFB5, NDUFS4, CCNB1, FAM20C, ATP5F1C, CDK1, HK1, DDIT4, LDHA, SDHD, GAPDH, TPI1, ATP5F1B, NDUFAF1, PKM, COX5A, TK2, SHMT1, GALK1, TK1, TYMS, NDUFS7, TSPO, ABCD1
BP	GO:0009144	purine nucleoside triphosphate metabolic process	27/595	342/18670	1.52e-05	0.000629	0.000563	27	ENO1, AK2, AK4, ATP5PB, ATP5MC3, NUDT16, NDUFB5, NDUFS4, CCNB1, FAM20C, ATP5F1C, CDK1, HK1, DDIT4, LDHA, SDHD, GAPDH, TPI1, ATP5F1B, NDUFAF1, PKM, COX5A, NME1, GALK1, NDUFS7, TSPO, ABCD1
BP	GO:0009141	nucleoside triphosphate metabolic process	28/595	362/18670	1.55e-05	0.000634	0.000568	28	ENO1, AK2, AK4, ATP5PB, ATP5MC3, NUDT16, NDUFB5, NDUFS4, CCNB1, FAM20C, ATP5F1C, CDK1, HK1, DDIT4, LDHA, SDHD, GAPDH, TPI1, ATP5F1B, NDUFAF1, PKM, COX5A, NME1, GALK1, TYMS, NDUFS7, TSPO, ABCD1
BP	GO:0046034	ATP metabolic process	25/595	305/18670	1.67e-05	0.000675	0.000604	25	ENO1, AK2, AK4, ATP5PB, ATP5MC3, NDUFB5, NDUFS4, CCNB1, FAM20C, ATP5F1C, CDK1, HK1, DDIT4, LDHA, SDHD, GAPDH, TPI1, ATP5F1B, NDUFAF1, PKM, COX5A, GALK1, NDUFS7, TSPO, ABCD1
BP	GO:0051321	meiotic cell cycle	22/595	249/18670	1.68e-05	0.000675	0.000604	22	CDC20, NUF2, ASPM, NEK2, EXO1, NCAPH, BUB1, CDC25A, TRIP13, TTK, RMI1, CKS2, ESPL1, BRCA2, TDRD9, BUB1B, PKMYT1, PLK1, TOP2A, TUBG1, RBBP8, AURKA
BP	GO:0000083	regulation of transcription involved in G1/S transition of mitotic cell cycle	7/595	29/18670	2.73e-05	0.00109	0.000973	7	ORC1, RRM2, CDC6, TYMS, DHFRP1, E2F1, CDC45
BP	GO:0009205	purine ribonucleoside triphosphate metabolic process	26/595	335/18670	2.92e-05	0.00115	0.00103	26	ENO1, AK2, AK4, ATP5PB, ATP5MC3, NDUFB5, NDUFS4, CCNB1, FAM20C, ATP5F1C, CDK1, HK1, DDIT4, LDHA, SDHD, GAPDH, TPI1, ATP5F1B, NDUFAF1, PKM, COX5A, NME1, GALK1, NDUFS7, TSPO, ABCD1
BP	GO:0048146	positive regulation of fibroblast proliferation	9/595	51/18670	2.94e-05	0.00115	0.00103	9	FN1, CCNA2, PDGFC, NDUFS4, CCNB1, ANXA2P2, ANXA2, CDC6, E2F1
BP	GO:1901992	positive regulation of mitotic cell cycle phase transition	12/595	91/18670	3.12e-05	0.00121	0.00108	12	DTL, CDC25A, EIF4G1, CCNB1, SMARCD3, CDK1, CDCA5, ESPL1, DLGAP5, CDC6, UBE2C, CDC45
BP	GO:1901989	positive regulation of cell cycle phase transition	13/595	106/18670	3.23e-05	0.00124	0.00111	13	DTL, CDC25A, EIF4G1, CCNB1, EZH2, SMARCD3, CDK1, CDCA5, ESPL1, DLGAP5, CDC6, UBE2C, CDC45
BP	GO:1903046	meiotic cell cycle process	18/595	188/18670	3.38e-05	0.00129	0.00115	18	CDC20, NUF2, ASPM, NCAPH, BUB1, CDC25A, TRIP13, TTK, RMI1, CKS2, ESPL1, BRCA2, TDRD9, BUB1B, PLK1, TOP2A, TUBG1, AURKA
BP	GO:0045930	negative regulation of mitotic cell cycle	26/595	338/18670	3.4e-05	0.00129	0.00115	26	PSMB2, CLSPN, CDC20, ORC1, IL10, CENPF, BUB1, TRIP13, CCNB1, TTK, GPNMB, EZH2, CDKN2B, PSMB7, ZWINT, CDK1, BUB1B, TICRR, PLK1, AURKB, SLFN11, CDC6, TOP2A, E2F1, AURKA, GTSE1
BP	GO:0045839	negative regulation of mitotic nuclear division	9/595	52/18670	3.45e-05	0.00129	0.00116	9	CDC20, CENPF, BUB1, TRIP13, CCNB1, TTK, BUB1B, PLK1, AURKB
BP	GO:0009199	ribonucleoside triphosphate metabolic process	26/595	341/18670	3.95e-05	0.00147	0.00131	26	ENO1, AK2, AK4, ATP5PB, ATP5MC3, NDUFB5, NDUFS4, CCNB1, FAM20C, ATP5F1C, CDK1, HK1, DDIT4, LDHA, SDHD, GAPDH, TPI1, ATP5F1B, NDUFAF1, PKM, COX5A, NME1, GALK1, NDUFS7, TSPO, ABCD1
BP	GO:0042737	drug catabolic process	15/595	140/18670	4.13e-05	0.00152	0.00136	15	PRDX1, DPYD, GPX1, GNPDA1, GLDC, PRDX3, CAT, PCK2, GSTZ1, FAH, SULT1A1, HP, ADA2, MAOA, RENBP
BP	GO:0006732	coenzyme metabolic process	29/595	403/18670	4.17e-05	0.00152	0.00136	29	ENO1, PGD, PPT1, TP53I3, SPR, MTHFD2, IDH1, PGM2, HSD17B4, ME1, GGH, PDSS1, HK1, DDIT4, SCD, GSTO1, LDHA, GAPDH, TPI1, DERA, ALDH1L2, COQ5, GSTZ1, PKM, SHMT1, GALK1, TYMS, DHFRP1, ABCD1
BP	GO:0019886	antigen processing and presentation of exogenous peptide antigen via MHC class II	12/595	98/18670	6.56e-05	0.00238	0.00213	12	KIF2C, KIF15, HLA-DQA2, HLA-DQB2, CLTA, CTSL, KIF11, CTSD, DYNLL1, KIF23, AP2S1, KIF4A
BP	GO:0031099	regeneration	18/595	198/18670	6.68e-05	0.0024	0.00215	18	PTGFRN, ADAM15, IL10, PPARG, GPX1, CCNA2, CCNB1, NREP, HGF, EZH2, JAK2, CDK1, FLT3, PKM, TYMS, DHFRP1, AURKA, TSPO
BP	GO:0042542	response to hydrogen peroxide	15/595	146/18670	6.73e-05	0.0024	0.00215	15	IL10, SDC1, GPX1, AREG, HGF, EZH2, ADAM9, NET1, CDK1, PRDX3, LDHA, CAT, HP, PYCR1, TRPM2
BP	GO:0051310	metaphase plate congression	9/595	57/18670	7.33e-05	0.00259	0.00232	9	CDCA8, KIF2C, NUF2, KIF14, CENPF, CCNB1, KIFC1, CDCA5, SPAG5
BP	GO:0042558	pteridine-containing compound metabolic process	7/595	34/18670	8.19e-05	0.00287	0.00257	7	SPR, MTHFD2, GGH, ALDH1L2, SHMT1, TYMS, DHFRP1
BP	GO:0017001	antibiotic catabolic process	9/595	58/18670	8.43e-05	0.00293	0.00262	9	PRDX1, GPX1, GNPDA1, PRDX3, CAT, PCK2, SULT1A1, HP, RENBP
BP	GO:0002495	antigen processing and presentation of peptide antigen via MHC class II	12/595	101/18670	8.83e-05	0.00305	0.00273	12	KIF2C, KIF15, HLA-DQA2, HLA-DQB2, CLTA, CTSL, KIF11, CTSD, DYNLL1, KIF23, AP2S1, KIF4A
BP	GO:0002504	antigen processing and presentation of peptide or polysaccharide antigen via MHC class II	12/595	102/18670	9.73e-05	0.00333	0.00298	12	KIF2C, KIF15, HLA-DQA2, HLA-DQB2, CLTA, CTSL, KIF11, CTSD, DYNLL1, KIF23, AP2S1, KIF4A
BP	GO:0009167	purine ribonucleoside monophosphate metabolic process	25/595	340/18670	9.91e-05	0.00337	0.00301	25	ENO1, AK2, AK4, ATP5PB, ATP5MC3, NDUFB5, NDUFS4, CCNB1, FAM20C, ATP5F1C, CDK1, HK1, DDIT4, LDHA, SDHD, GAPDH, TPI1, ATP5F1B, NDUFAF1, PKM, COX5A, GALK1, NDUFS7, TSPO, ABCD1
BP	GO:0031100	animal organ regeneration	10/595	73/18670	0.000102	0.00345	0.00308	10	IL10, PPARG, CCNA2, HGF, EZH2, CDK1, FLT3, PKM, TYMS, AURKA
BP	GO:0009126	purine nucleoside monophosphate metabolic process	25/595	341/18670	0.000104	0.00347	0.00311	25	ENO1, AK2, AK4, ATP5PB, ATP5MC3, NDUFB5, NDUFS4, CCNB1, FAM20C, ATP5F1C, CDK1, HK1, DDIT4, LDHA, SDHD, GAPDH, TPI1, ATP5F1B, NDUFAF1, PKM, COX5A, GALK1, NDUFS7, TSPO, ABCD1
BP	GO:0000076	DNA replication checkpoint	5/595	16/18670	0.000105	0.0035	0.00313	5	CLSPN, ORC1, TICRR, CDC6, CDC45
BP	GO:0051784	negative regulation of nuclear division	9/595	60/18670	0.000111	0.00365	0.00326	9	CDC20, CENPF, BUB1, TRIP13, CCNB1, TTK, BUB1B, PLK1, AURKB
BP	GO:0009124	nucleoside monophosphate biosynthetic process	18/595	208/18670	0.000126	0.00411	0.00368	18	ENO1, AK2, AK4, ATP5PB, ATP5MC3, ATP5F1C, HK1, DDIT4, LDHA, GAPDH, TPI1, ATP5F1B, PKM, TK2, SHMT1, GALK1, TK1, TYMS
BP	GO:0140013	meiotic nuclear division	16/595	172/18670	0.000128	0.00415	0.00371	16	CDC20, NUF2, ASPM, NCAPH, BUB1, TRIP13, TTK, RMI1, CKS2, ESPL1, BRCA2, TDRD9, BUB1B, PLK1, TOP2A, AURKA
BP	GO:0051303	establishment of chromosome localization	10/595	75/18670	0.000129	0.00415	0.00371	10	CDCA8, KIF2C, NUF2, KIF14, CENPF, CCNB1, KIFC1, CDCA5, DLGAP5, SPAG5
BP	GO:0050000	chromosome localization	10/595	76/18670	0.000144	0.00459	0.00411	10	CDCA8, KIF2C, NUF2, KIF14, CENPF, CCNB1, KIFC1, CDCA5, DLGAP5, SPAG5
BP	GO:1901293	nucleoside phosphate biosynthetic process	27/595	390/18670	0.000145	0.00459	0.00411	27	ENO1, AK2, PPT1, AK4, ATP5PB, RRM2, ATP5MC3, PAPSS1, ME1, AGPAT2, ATP5F1C, HK1, DDIT4, SCD, LDHA, GAPDH, TPI1, ATP5F1B, PNP, GSTZ1, PKM, TK2, SHMT1, NME1, GALK1, TK1, TYMS
BP	GO:0000302	response to reactive oxygen species	19/595	232/18670	0.00017	0.00536	0.0048	19	PRDX1, IL10, SDC1, GPX1, AREG, CCNA2, PPARGC1B, HGF, EZH2, ADAM9, NET1, CDK1, PRDX3, LDHA, CAT, HP, PYCR1, DHFRP1, TRPM2
BP	GO:0016572	histone phosphorylation	7/595	38/18670	0.000172	0.00539	0.00482	7	CCNA2, CCNB1, CDK5, JAK2, CDK1, AURKB, AURKA
BP	GO:0009157	deoxyribonucleoside monophosphate biosynthetic process	4/595	10/18670	0.000184	0.00568	0.00508	4	TK2, SHMT1, TK1, TYMS
BP	GO:0033314	mitotic DNA replication checkpoint	4/595	10/18670	0.000184	0.00568	0.00508	4	CLSPN, ORC1, TICRR, CDC6
BP	GO:0009161	ribonucleoside monophosphate metabolic process	25/595	354/18670	0.000186	0.0057	0.0051	25	ENO1, AK2, AK4, ATP5PB, ATP5MC3, NDUFB5, NDUFS4, CCNB1, FAM20C, ATP5F1C, CDK1, HK1, DDIT4, LDHA, SDHD, GAPDH, TPI1, ATP5F1B, NDUFAF1, PKM, COX5A, GALK1, NDUFS7, TSPO, ABCD1
BP	GO:0006760	folic acid-containing compound metabolic process	6/595	28/18670	0.000211	0.00635	0.00568	6	MTHFD2, GGH, ALDH1L2, SHMT1, TYMS, DHFRP1
BP	GO:0061615	glycolytic process through fructose-6-phosphate	6/595	28/18670	0.000211	0.00635	0.00568	6	ENO1, HK1, GAPDH, TPI1, PKM, GALK1
BP	GO:0061620	glycolytic process through glucose-6-phosphate	6/595	28/18670	0.000211	0.00635	0.00568	6	ENO1, HK1, GAPDH, TPI1, PKM, GALK1
BP	GO:0006119	oxidative phosphorylation	14/595	145/18670	0.000226	0.00673	0.00602	14	AK4, ATP5PB, ATP5MC3, NDUFB5, NDUFS4, CCNB1, ATP5F1C, CDK1, SDHD, ATP5F1B, NDUFAF1, COX5A, NDUFS7, ABCD1
BP	GO:0090068	positive regulation of cell cycle process	22/595	298/18670	0.000241	0.00713	0.00638	22	KIF14, DTL, CDC25A, NUDT16, EIF4G1, CCNB1, EZH2, SMARCD3, CDK1, CDCA5, ESPL1, CIT, DLGAP5, KIF23, AURKB, SPAG5, CDC6, E2F1, UBE2C, AURKA, CDC45, GTSE1
BP	GO:0031145	anaphase-promoting complex-dependent catabolic process	10/595	81/18670	0.000246	0.00724	0.00647	10	PSMB2, CDC20, CCNB1, PSMB7, CDK1, BUB1B, PLK1, AURKB, UBE2C, AURKA
BP	GO:0046653	tetrahydrofolate metabolic process	5/595	19/18670	0.000259	0.00753	0.00674	5	MTHFD2, ALDH1L2, SHMT1, TYMS, DHFRP1
BP	GO:0015949	nucleobase-containing small molecule interconversion	6/595	29/18670	0.000259	0.00753	0.00674	6	AK2, AK4, RRM2, GLRX, NME1, TYMS
BP	GO:0034502	protein localization to chromosome	10/595	82/18670	0.000272	0.00785	0.00703	10	CCT5, TTK, EZH2, CDK1, CDCA5, BRCA2, KNL1, PLK1, AURKB, CCT8
BP	GO:0098883	synapse pruning	4/595	11/18670	0.000282	0.00807	0.00722	4	C1QA, C1QC, C1QB, CDK5
BP	GO:0009165	nucleotide biosynthetic process	26/595	386/18670	0.000293	0.00833	0.00746	26	ENO1, AK2, PPT1, AK4, ATP5PB, RRM2, ATP5MC3, PAPSS1, ME1, AGPAT2, ATP5F1C, HK1, DDIT4, SCD, LDHA, GAPDH, TPI1, ATP5F1B, PNP, GSTZ1, PKM, TK2, SHMT1, NME1, GALK1, TYMS
BP	GO:0014074	response to purine-containing compound	14/595	149/18670	0.000299	0.00846	0.00757	14	SDC1, PPARG, AREG, SRD5A1, NDUFS4, PPARGC1B, KCNQ1, LDHA, MMP19, P2RX4, NME1, TMEM38A, KCNE1, TRPM2
BP	GO:0048145	regulation of fibroblast proliferation	10/595	83/18670	0.000301	0.00846	0.00757	10	FN1, PPARG, CCNA2, PDGFC, NDUFS4, CCNB1, ANXA2P2, ANXA2, CDC6, E2F1
BP	GO:0045787	positive regulation of cell cycle	26/595	389/18670	0.00033	0.00921	0.00824	26	KIF14, IL10, DTL, CDC25A, NUDT16, EIF4G1, CCNB1, GPER1, EZH2, SMARCD3, CKS2, CDK1, CDCA5, ESPL1, CIT, BRCA2, DLGAP5, KIF23, AURKB, SPAG5, CDC6, E2F1, UBE2C, AURKA, CDC45, GTSE1
BP	GO:0048144	fibroblast proliferation	10/595	84/18670	0.000332	0.00921	0.00824	10	FN1, PPARG, CCNA2, PDGFC, NDUFS4, CCNB1, ANXA2P2, ANXA2, CDC6, E2F1
BP	GO:0061640	cytoskeleton-dependent cytokinesis	11/595	100/18670	0.000341	0.00941	0.00842	11	SEPTIN10, KIF20A, ANLN, CEP55, ESPL1, CIT, BRCA2, KIF23, PLK1, AURKB, KIF4A
BP	GO:0007143	female meiotic nuclear division	6/595	31/18670	0.000381	0.0104	0.00934	6	NCAPH, TRIP13, TTK, PLK1, TOP2A, AURKA
BP	GO:0046434	organophosphate catabolic process	19/595	248/18670	0.000396	0.0108	0.00966	19	ENO1, IDH1, GPX1, NUDT16, PGM2, HK1, DDIT4, LDHA, GAPDH, TPI1, DERA, PNP, PKM, PLA2G15, GALK1, LDLR, NTSR1, OCRL, ABCD1
BP	GO:0000079	regulation of cyclin-dependent protein serine/threonine kinase activity	11/595	102/18670	0.000406	0.011	0.0098	11	CDC25A, CCNA2, CCNB1, CDKN2B, CKS2, CDKN3, CCNB2, PKMYT1, PLK1, CDC6, CEBPA
BP	GO:0007077	mitotic nuclear envelope disassembly	4/595	12/18670	0.000412	0.011	0.0098	4	CCNB1, CDK1, CCNB2, PLK1
BP	GO:0051988	regulation of attachment of spindle microtubules to kinetochore	4/595	12/18670	0.000412	0.011	0.0098	4	NEK2, CCNB1, KNSTRN, SPAG5
BP	GO:0007292	female gamete generation	13/595	136/18670	0.000412	0.011	0.0098	13	ASPM, NCAPH, TRIP13, CCNB1, HEXB, TTK, MMP19, BRCA2, ANG, PLK1, TOP2A, AURKA, NRIP1
BP	GO:0006090	pyruvate metabolic process	14/595	154/18670	0.00042	0.0111	0.00992	14	ENO1, SLC16A1, VDAC1, ME1, HK1, DDIT4, LDHA, GAPDH, TPI1, PCK2, GSTZ1, PKM, GALK1, SLC16A8
BP	GO:0007080	mitotic metaphase plate congression	7/595	44/18670	0.000443	0.0116	0.0104	7	CDCA8, KIF2C, NUF2, KIF14, CCNB1, KIFC1, CDCA5
BP	GO:1901136	carbohydrate derivative catabolic process	16/595	192/18670	0.000448	0.0117	0.0104	16	DPYD, SDC1, NUDT16, PGM2, HEXB, GNPDA1, HMMR, MGAT1, FUCA2, DERA, PNP, SDC4, ADA2, NAGA, ABCD1, RENBP
BP	GO:0006739	NADP metabolic process	6/595	32/18670	0.000456	0.0118	0.0106	6	PGD, TP53I3, IDH1, PGM2, ME1, DERA
BP	GO:0072522	purine-containing compound biosynthetic process	22/595	313/18670	0.000474	0.0122	0.0109	22	ENO1, AK2, PPT1, AK4, ATP5PB, ATP5MC3, PAPSS1, ATP5F1C, HK1, DDIT4, SCD, LDHA, GAPDH, TPI1, ATP5F1B, PNP, GSTZ1, PKM, SHMT1, NME1, GALK1, ADA2
BP	GO:0000281	mitotic cytokinesis	9/595	73/18670	0.000504	0.0129	0.0115	9	KIF20A, ANLN, CEP55, ESPL1, CIT, BRCA2, KIF23, PLK1, KIF4A
BP	GO:1902750	negative regulation of cell cycle G2/M phase transition	11/595	105/18670	0.000521	0.0133	0.0119	11	PSMB2, CLSPN, ORC1, DTL, PSMB7, CDK1, TICRR, PLK1, AURKB, CDC6, AURKA
BP	GO:1904029	regulation of cyclin-dependent protein kinase activity	11/595	106/18670	0.000565	0.0143	0.0128	11	CDC25A, CCNA2, CCNB1, CDKN2B, CKS2, CDKN3, CCNB2, PKMYT1, PLK1, CDC6, CEBPA
BP	GO:0045132	meiotic chromosome segregation	10/595	90/18670	0.00058	0.0145	0.0129	10	NUF2, NCAPH, BUB1, TRIP13, TTK, RMI1, ESPL1, BUB1B, PLK1, TOP2A
BP	GO:0000212	meiotic spindle organization	4/595	13/18670	0.00058	0.0145	0.0129	4	ASPM, ESPL1, TUBG1, AURKA
BP	GO:0009162	deoxyribonucleoside monophosphate metabolic process	4/595	13/18670	0.00058	0.0145	0.0129	4	TK2, SHMT1, TK1, TYMS
BP	GO:0030261	chromosome condensation	7/595	47/18670	0.00067	0.0165	0.0148	7	NCAPH, NCAPG, CCNB1, GPER1, CDK1, CDCA5, TOP2A
BP	GO:0032799	low-density lipoprotein receptor particle metabolic process	5/595	23/18670	0.000675	0.0165	0.0148	5	PPARG, ANXA2P2, CLTA, ANXA2, AP2S1
BP	GO:0071294	cellular response to zinc ion	5/595	23/18670	0.000675	0.0165	0.0148	5	HVCN1, P2RX4, MT1E, MT1F, TSPO
BP	GO:0045931	positive regulation of mitotic cell cycle	14/595	163/18670	0.000742	0.0181	0.0162	14	DTL, CDC25A, EIF4G1, CCNB1, SMARCD3, CDK1, CDCA5, ESPL1, BRCA2, DLGAP5, CDC6, UBE2C, AURKA, CDC45
BP	GO:0019884	antigen processing and presentation of exogenous antigen	15/595	182/18670	0.000749	0.0181	0.0162	15	PSMB2, KIF2C, CD1A, KIF15, HLA-DQA2, HLA-DQB2, CLTA, CTSL, PSMB7, KIF11, CTSD, DYNLL1, KIF23, AP2S1, KIF4A
BP	GO:0010755	regulation of plasminogen activation	4/595	14/18670	0.000792	0.019	0.017	4	ENO1, ANXA2P2, ANXA2, CTSZ
BP	GO:0032802	low-density lipoprotein particle receptor catabolic process	4/595	14/18670	0.000792	0.019	0.017	4	ANXA2P2, CLTA, ANXA2, AP2S1
BP	GO:0034404	nucleobase-containing small molecule biosynthetic process	17/595	226/18670	0.000965	0.023	0.0206	17	ENO1, GPX1, NUDT16, HK1, DDIT4, LDHA, GAPDH, TPI1, DERA, PNP, PKM, TK2, NME1, GALK1, TK1, ADA2, ABCD1
BP	GO:0051302	regulation of cell division	14/595	168/18670	0.000997	0.0235	0.021	14	ASPM, KIF14, PDGFC, KIF20A, MACC1, CAT, CIT, BRCA2, KIF23, PLK1, AURKB, CDC6, KIF18B, AURKA
BP	GO:0006733	oxidoreduction coenzyme metabolic process	16/595	207/18670	0.00101	0.0235	0.021	16	ENO1, PGD, TP53I3, IDH1, PGM2, ME1, PDSS1, HK1, DDIT4, LDHA, GAPDH, TPI1, DERA, COQ5, PKM, GALK1
BP	GO:0031639	plasminogen activation	5/595	25/18670	0.00101	0.0235	0.021	5	ENO1, DHCR24, ANXA2P2, ANXA2, CTSZ
BP	GO:0051156	glucose 6-phosphate metabolic process	5/595	25/18670	0.00101	0.0235	0.021	5	PGD, PGM2, HK1, DERA, G6PC3
BP	GO:0051307	meiotic chromosome separation	5/595	25/18670	0.00101	0.0235	0.021	5	NCAPH, TTK, RMI1, ESPL1, TOP2A
BP	GO:0006270	DNA replication initiation	6/595	37/18670	0.00102	0.0236	0.0211	6	ORC1, MCM2, MCM10, TICRR, CDC6, CDC45
BP	GO:0051187	cofactor catabolic process	8/595	65/18670	0.00104	0.0238	0.0213	8	PRDX1, GPX1, BLVRA, PRDX3, CAT, ALDH1L2, HP, ABCD1
BP	GO:0009142	nucleoside triphosphate biosynthetic process	15/595	188/18670	0.00104	0.0238	0.0213	15	ENO1, AK4, ATP5PB, ATP5MC3, ATP5F1C, HK1, DDIT4, LDHA, GAPDH, TPI1, ATP5F1B, PKM, NME1, GALK1, TYMS
BP	GO:0051591	response to cAMP	10/595	97/18670	0.00105	0.0238	0.0213	10	SDC1, AREG, SRD5A1, NDUFS4, PPARGC1B, KCNQ1, LDHA, MMP19, NME1, KCNE1
BP	GO:0048569	post-embryonic animal organ development	4/595	15/18670	0.00105	0.0238	0.0213	4	FZD5, LDHA, MYO7A, MYO1E
BP	GO:0016999	antibiotic metabolic process	13/595	151/18670	0.00111	0.0249	0.0223	13	PRDX1, FH, IDH1, GPX1, GNPDA1, PRDX3, CAT, SDHD, PCK2, SULT1A1, HP, ACO2, RENBP
BP	GO:0000910	cytokinesis	14/595	171/18670	0.00118	0.0263	0.0236	14	KIF14, SEPTIN10, KIF20A, ANLN, CEP55, ESPL1, CIT, BRCA2, KIF23, PLK1, AURKB, CDC6, AURKA, KIF4A
BP	GO:0009206	purine ribonucleoside triphosphate biosynthetic process	14/595	171/18670	0.00118	0.0263	0.0236	14	ENO1, AK4, ATP5PB, ATP5MC3, ATP5F1C, HK1, DDIT4, LDHA, GAPDH, TPI1, ATP5F1B, PKM, NME1, GALK1
BP	GO:0046683	response to organophosphorus	12/595	134/18670	0.00121	0.0267	0.0239	12	SDC1, AREG, SRD5A1, NDUFS4, PPARGC1B, KCNQ1, LDHA, MMP19, P2RX4, NME1, TYMS, KCNE1
BP	GO:0001556	oocyte maturation	5/595	26/18670	0.00122	0.0267	0.0239	5	TRIP13, CCNB1, BRCA2, ANG, AURKA
BP	GO:0097066	response to thyroid hormone	5/595	26/18670	0.00122	0.0267	0.0239	5	ANXA5, CTSB, CTSL, LMO2, ANXA2
BP	GO:0043648	dicarboxylic acid metabolic process	10/595	99/18670	0.00123	0.0267	0.0239	10	ALDH4A1, FH, MTHFD2, IDH1, SLC1A3, ME1, GRHPR, ALDH1L2, SHMT1, DHFRP1
BP	GO:0042133	neurotransmitter metabolic process	13/595	153/18670	0.00125	0.027	0.0242	13	DPYD, ALDH9A1, IL10, SPR, SRD5A1, SLC1A3, JAK2, GLDC, P2RX4, SHMT1, TMEM106A, TSPO, MAOA
BP	GO:0009145	purine nucleoside triphosphate biosynthetic process	14/595	172/18670	0.00125	0.027	0.0242	14	ENO1, AK4, ATP5PB, ATP5MC3, ATP5F1C, HK1, DDIT4, LDHA, GAPDH, TPI1, ATP5F1B, PKM, NME1, GALK1
BP	GO:0001889	liver development	12/595	135/18670	0.00129	0.0277	0.0248	12	AK4, IL10, SRD5A1, HGF, EZH2, CIT, PCK2, PKM, TYMS, CEBPA, AURKA, ACO2
BP	GO:0006260	DNA replication	19/595	274/18670	0.00132	0.0282	0.0252	19	CLSPN, ORC1, DTL, EXO1, RRM2, POLQ, MCM2, CCNA2, RMI1, MCM10, CDK1, ACVRL1, BRCA2, TICRR, SLFN11, CDC6, RBBP8, MGME1, CDC45
BP	GO:0006047	UDP-N-acetylglucosamine metabolic process	4/595	16/18670	0.00137	0.0287	0.0256	4	GNPDA1, MGAT1, UAP1L1, RENBP
BP	GO:0030397	membrane disassembly	4/595	16/18670	0.00137	0.0287	0.0256	4	CCNB1, CDK1, CCNB2, PLK1
BP	GO:0051081	nuclear envelope disassembly	4/595	16/18670	0.00137	0.0287	0.0256	4	CCNB1, CDK1, CCNB2, PLK1
BP	GO:0016054	organic acid catabolic process	19/595	275/18670	0.00137	0.0287	0.0256	19	PGD, ALDH4A1, HADHA, HADHB, HEXB, HSD17B4, GNPDA1, HMMR, GLDC, BCAT1, ALDH1L2, PCK2, GSTZ1, FAH, PLA2G15, SHMT1, HSD17B10, ABCD1, RENBP
BP	GO:0046395	carboxylic acid catabolic process	19/595	275/18670	0.00137	0.0287	0.0256	19	PGD, ALDH4A1, HADHA, HADHB, HEXB, HSD17B4, GNPDA1, HMMR, GLDC, BCAT1, ALDH1L2, PCK2, GSTZ1, FAH, PLA2G15, SHMT1, HSD17B10, ABCD1, RENBP
BP	GO:0006730	one-carbon metabolic process	5/595	27/18670	0.00146	0.0297	0.0266	5	MTHFD2, ALDH1L2, SHMT1, TYMS, DHFRP1
BP	GO:0006735	NADH regeneration	5/595	27/18670	0.00146	0.0297	0.0266	5	ENO1, HK1, GAPDH, TPI1, PKM
BP	GO:0010971	positive regulation of G2/M transition of mitotic cell cycle	5/595	27/18670	0.00146	0.0297	0.0266	5	DTL, CDC25A, CCNB1, SMARCD3, CDK1
BP	GO:0061621	canonical glycolysis	5/595	27/18670	0.00146	0.0297	0.0266	5	ENO1, HK1, GAPDH, TPI1, PKM
BP	GO:0061718	glucose catabolic process to pyruvate	5/595	27/18670	0.00146	0.0297	0.0266	5	ENO1, HK1, GAPDH, TPI1, PKM
BP	GO:0002478	antigen processing and presentation of exogenous peptide antigen	14/595	175/18670	0.00148	0.03	0.0268	14	PSMB2, KIF2C, KIF15, HLA-DQA2, HLA-DQB2, CLTA, CTSL, PSMB7, KIF11, CTSD, DYNLL1, KIF23, AP2S1, KIF4A
BP	GO:0048608	reproductive structure development	26/595	431/18670	0.00149	0.0301	0.0269	26	DHCR24, RAB13, ADAM15, ASPM, IL10, SDC1, MERTK, FZD5, IDH1, PPARG, EAF2, TNFSF10, SRD5A1, HSD17B4, PRDM1, CTSB, PRDX3, HTRA1, ST14, MGST1, MMP19, BRCA2, ANG, ALOX15B, CEBPA, NRIP1
BP	GO:0072524	pyridine-containing compound metabolic process	15/595	195/18670	0.00151	0.0303	0.0271	15	ENO1, PGD, TP53I3, IDH1, PGM2, ME1, HK1, DDIT4, LDHA, GAPDH, TPI1, DERA, PNP, PKM, GALK1
BP	GO:0034381	plasma lipoprotein particle clearance	8/595	69/18670	0.00153	0.0307	0.0275	8	HDLBP, MSR1, ANXA2P2, CLTA, LIPA, ANXA2, LDLR, AP2S1
BP	GO:0061008	hepaticobiliary system development	12/595	138/18670	0.00156	0.0311	0.0278	12	AK4, IL10, SRD5A1, HGF, EZH2, CIT, PCK2, PKM, TYMS, CEBPA, AURKA, ACO2
BP	GO:0031570	DNA integrity checkpoint	13/595	157/18670	0.00158	0.0313	0.028	13	CLSPN, ORC1, DTL, CCNB1, CDK1, TICRR, PLK1, CDC6, TOP2A, E2F1, AURKA, CDC45, GTSE1
BP	GO:0061458	reproductive system development	26/595	434/18670	0.00164	0.0323	0.0289	26	DHCR24, RAB13, ADAM15, ASPM, IL10, SDC1, MERTK, FZD5, IDH1, PPARG, EAF2, TNFSF10, SRD5A1, HSD17B4, PRDM1, CTSB, PRDX3, HTRA1, ST14, MGST1, MMP19, BRCA2, ANG, ALOX15B, CEBPA, NRIP1
BP	GO:0009201	ribonucleoside triphosphate biosynthetic process	14/595	177/18670	0.00164	0.0323	0.0289	14	ENO1, AK4, ATP5PB, ATP5MC3, ATP5F1C, HK1, DDIT4, LDHA, GAPDH, TPI1, ATP5F1B, PKM, NME1, GALK1
BP	GO:0070542	response to fatty acid	9/595	86/18670	0.00166	0.0324	0.029	9	PPARG, CCNB1, LPL, GLDC, SCD, CAT, NME1, LDLR, E2F1
BP	GO:0009152	purine ribonucleotide biosynthetic process	19/595	280/18670	0.00169	0.0329	0.0295	19	ENO1, AK2, PPT1, AK4, ATP5PB, ATP5MC3, PAPSS1, ATP5F1C, HK1, DDIT4, SCD, LDHA, GAPDH, TPI1, ATP5F1B, GSTZ1, PKM, NME1, GALK1
BP	GO:0010744	positive regulation of macrophage derived foam cell differentiation	4/595	17/18670	0.00175	0.0337	0.0301	4	MSR1, LPL, IL18, ALOX15B
BP	GO:0034501	protein localization to kinetochore	4/595	17/18670	0.00175	0.0337	0.0301	4	TTK, CDK1, KNL1, AURKB
BP	GO:0014068	positive regulation of phosphatidylinositol 3-kinase signaling	9/595	87/18670	0.0018	0.0345	0.0309	9	PDGFC, GPER1, HGF, JAK2, CAT, IL18, FLT3, FLT1, MYDGF
BP	GO:0016052	carbohydrate catabolic process	15/595	199/18670	0.00184	0.0352	0.0315	15	ENO1, PGD, PGM2, SCARB2, HEXB, HK1, DDIT4, LDHA, GAPDH, TPI1, DERA, PKM, GALK1, GAA, NAGA
BP	GO:0006754	ATP biosynthetic process	13/595	160/18670	0.00187	0.0357	0.0319	13	ENO1, AK4, ATP5PB, ATP5MC3, ATP5F1C, HK1, DDIT4, LDHA, GAPDH, TPI1, ATP5F1B, PKM, GALK1
BP	GO:0046677	response to antibiotic	21/595	327/18670	0.00195	0.0371	0.0332	21	IL10, SDC1, GPX1, AREG, SRD5A1, SLC1A3, HGF, EZH2, ADAM9, GGH, JAK2, NET1, CDK1, PRDX3, LDHA, CAT, EPS8, HP, PYCR1, TYMS, TRPM2
BP	GO:0044774	mitotic DNA integrity checkpoint	10/595	106/18670	0.00206	0.0388	0.0347	10	CLSPN, ORC1, CCNB1, CDK1, TICRR, CDC6, TOP2A, E2F1, AURKA, GTSE1
BP	GO:0032465	regulation of cytokinesis	9/595	89/18670	0.0021	0.0396	0.0354	9	KIF14, KIF20A, CIT, BRCA2, KIF23, PLK1, AURKB, CDC6, AURKA
BP	GO:0019320	hexose catabolic process	7/595	57/18670	0.00214	0.0401	0.0359	7	ENO1, PGM2, HK1, GAPDH, TPI1, PKM, GALK1
BP	GO:0051235	maintenance of location	21/595	330/18670	0.00218	0.0407	0.0364	21	ASPM, IL10, PPARG, TWF2, CXCL10, ANXA5, HEXB, GPER1, CDK5, MSR1, LPL, HK1, GSTO1, JPH4, NOL3, GAA, TMEM38A, NTSR1, NRIP1, TRPM2, TSPO
BP	GO:0009127	purine nucleoside monophosphate biosynthetic process	14/595	183/18670	0.00224	0.0415	0.0371	14	ENO1, AK2, AK4, ATP5PB, ATP5MC3, ATP5F1C, HK1, DDIT4, LDHA, GAPDH, TPI1, ATP5F1B, PKM, GALK1
BP	GO:0009168	purine ribonucleoside monophosphate biosynthetic process	14/595	183/18670	0.00224	0.0415	0.0371	14	ENO1, AK2, AK4, ATP5PB, ATP5MC3, ATP5F1C, HK1, DDIT4, LDHA, GAPDH, TPI1, ATP5F1B, PKM, GALK1
BP	GO:0034383	low-density lipoprotein particle clearance	6/595	43/18670	0.00228	0.0419	0.0375	6	ANXA2P2, CLTA, LIPA, ANXA2, LDLR, AP2S1
BP	GO:1901658	glycosyl compound catabolic process	6/595	43/18670	0.00228	0.0419	0.0375	6	DPYD, FUCA2, DERA, PNP, ADA2, NAGA
BP	GO:0001505	regulation of neurotransmitter levels	22/595	354/18670	0.00232	0.0424	0.0379	22	PPT1, DPYD, SNAPIN, ALDH9A1, IL10, OTOF, SPR, SYN2, SRD5A1, SLC1A3, GPER1, CDK5, JAK2, GLDC, UNC13B, RPH3A, P2RX4, SHMT1, TMEM106A, NTSR1, TSPO, MAOA
BP	GO:0010743	regulation of macrophage derived foam cell differentiation	5/595	30/18670	0.00238	0.0429	0.0384	5	PPARG, MSR1, LPL, IL18, ALOX15B
BP	GO:0044818	mitotic G2/M transition checkpoint	5/595	30/18670	0.00238	0.0429	0.0384	5	CLSPN, ORC1, CDK1, TICRR, CDC6
BP	GO:1902751	positive regulation of cell cycle G2/M phase transition	5/595	30/18670	0.00238	0.0429	0.0384	5	DTL, CDC25A, CCNB1, SMARCD3, CDK1
BP	GO:0006081	cellular aldehyde metabolic process	8/595	74/18670	0.00241	0.0433	0.0387	8	PGD, ALDH4A1, ALDH9A1, IDH1, PGM2, GRHPR, TPI1, DERA
BP	GO:2001251	negative regulation of chromosome organization	12/595	146/18670	0.00251	0.0449	0.0401	12	CDC20, CENPF, BUB1, MCM2, TRIP13, CCNB1, TTK, ESPL1, BUB1B, PLK1, AURKB, TOP2A
BP	GO:0090201	negative regulation of release of cytochrome c from mitochondria	4/595	19/18670	0.0027	0.0481	0.0431	4	GPX1, PRELID1, HGF, NOL3
BP	GO:0009260	ribonucleotide biosynthetic process	19/595	293/18670	0.00282	0.05	0.0447	19	ENO1, AK2, PPT1, AK4, ATP5PB, ATP5MC3, PAPSS1, ATP5F1C, HK1, DDIT4, SCD, LDHA, GAPDH, TPI1, ATP5F1B, GSTZ1, PKM, NME1, GALK1
CC	GO:0019814	immunoglobulin complex	102/609	159/19717	2.57e-115	1.26e-112	1.04e-112	102	IGKC, IGKJ1, IGKV4-1, IGKV5-2, IGKV1-5, IGKV1-6, IGKV1-8, IGKV1-9, IGKV1-12, IGKV1-13, IGKV3-15, IGKV1-16, IGKV1-17, IGKV3-20, IGKV6-21, IGKV2-24, IGKV1-27, IGKV2-28, IGKV2-29, IGKV2-30, IGKV1-39, IGKV2-40, IGKV1D-39, IGKV1D-33, IGKV2D-30, IGKV2D-29, IGKV2D-28, IGKV3D-20, IGKV3D-15, IGKV1D-13, IGKV1D-12, IGKV3D-11, IGKV1D-8, JCHAIN, IGHA2, IGHG4, IGHG2, IGHA1, IGHG1, IGHG3, IGHV6-1, IGHV4-4, IGHV…
CC	GO:0042571	immunoglobulin complex, circulating	48/609	72/19717	2.06e-55	5.04e-53	4.14e-53	48	IGKC, IGKV3-20, JCHAIN, IGHA2, IGHG4, IGHG2, IGHA1, IGHG1, IGHG3, IGHV6-1, IGHV4-4, IGHV2-5, IGHV3-7, IGHV3-11, IGHV3-13, IGHV3-15, IGHV1-18, IGHV3-20, IGHV3-21, IGHV3-23, IGHV1-24, IGHV2-26, IGHV4-28, IGHV3-30, IGHV4-31, IGHV3-33, IGHV4-34, IGHV4-39, IGHV3-43, IGHV3-48, IGHV3-49, IGHV5-51, IGHV3-53, IGHV4-59, IGHV4-61, IGHV3-64, IGHV3-66, IGHV1-69, IGHV2-70D, IGHV1-69-2, IGHV1-69D, IGHV2-70, IGH…
CC	GO:0009897	external side of plasma membrane	58/609	393/19717	2.06e-23	3.36e-21	2.76e-21	58	CD1A, SDC1, IGKC, CCR2, ALCAM, CXCL10, ANXA5, ITGA1, ADAM9, CD163L1, CD163, CLEC12B, IGHA2, IGHG4, IGHG2, IGHA1, IGHG1, IGHG3, IGHV6-1, IGHV4-4, IGHV2-5, IGHV3-7, IGHV3-11, IGHV3-13, IGHV3-15, IGHV1-18, IGHV3-20, IGHV3-21, IGHV3-23, IGHV1-24, IGHV2-26, IGHV4-28, IGHV3-30, IGHV4-31, IGHV3-33, IGHV4-34, IGHV4-39, IGHV3-43, IGHV3-48, IGHV3-49, IGHV5-51, IGHV3-53, IGHV4-59, IGHV4-61, IGHV3-64, IGHV3-…
CC	GO:0072562	blood microparticle	34/609	147/19717	1.82e-20	2.23e-18	1.84e-18	34	C1QC, C1QB, IGKC, IGKV4-1, IGKV1-5, IGKV3-15, IGKV1-17, IGKV3-20, IGKV2-30, IGKV1-39, IGKV2-40, IGKV1D-33, IGKV2D-28, IGKV1D-12, IGKV3D-11, FN1, JCHAIN, ANXA5, IGHA2, IGHG4, IGHG2, IGHA1, IGHG1, IGHG3, IGHV3-7, IGHV3-13, IGHV3-23, HP, HPR, IGLV1-47, IGLV3-25, IGLV3-21, IGLC2, IGLC3
CC	GO:0000779	condensed chromosome, centromeric region	20/609	118/19717	5.56e-10	5.44e-08	4.48e-08	20	KIF2C, NUF2, NEK2, CENPF, BUB1, HJURP, NCAPG, CENPU, CCNB1, CENPW, ZWINT, BUB1B, KNSTRN, KNL1, PLK1, AURKB, SPAG5, BIRC5, SKA1, AURKA
CC	GO:0000776	kinetochore	21/609	135/19717	1.06e-09	8.64e-08	7.11e-08	21	KIF2C, NUF2, NEK2, CENPF, PSEN2, BUB1, HJURP, CENPU, CCNB1, TTK, CENPW, ZWINT, DYNLL1, BUB1B, KNSTRN, KNL1, PLK1, AURKB, SPAG5, BIRC5, SKA1
CC	GO:0000775	chromosome, centromeric region	25/609	193/19717	1.47e-09	1.03e-07	8.44e-08	25	CDCA8, KIF2C, NUF2, NEK2, CENPF, PSEN2, BUB1, HJURP, NCAPG, CENPU, CCNB1, TTK, CENPW, ZWINT, CDCA5, DYNLL1, BUB1B, KNSTRN, KNL1, PLK1, AURKB, SPAG5, BIRC5, SKA1, AURKA
CC	GO:0005819	spindle	34/609	347/19717	3.21e-09	1.96e-07	1.62e-07	34	CDCA8, CDC20, ASPM, KIF14, NEK2, CENPF, CAPG, KIF15, CCNB1, KIF20A, KIFC1, TTK, CLTA, CDK1, KIF11, ESPL1, DYNLL1, DLGAP5, BUB1B, KNSTRN, KIF23, PLK1, SHCBP1, AURKB, SPAG5, CDC6, TUBG1, KIF18B, BIRC5, SKA1, TPX2, AURKA, CLTCL1, KIF4A
CC	GO:0030496	midbody	23/609	173/19717	4e-09	2.18e-07	1.79e-07	23	CDCA8, ASPM, KIF14, NEK2, CENPF, CAPG, LAP3, RASGEF1B, KIF20A, ANLN, CDK1, CEP55, CTNND1, CIT, ANXA2, KIF23, PLK1, SHCBP1, AURKB, SPAG5, BIRC5, AURKA, KIF4A
CC	GO:0000793	condensed chromosome	26/609	223/19717	6.65e-09	3.26e-07	2.68e-07	26	KIF2C, NUF2, NEK2, CENPF, NCAPH, BUB1, HJURP, NCAPG, CENPU, CCNB1, CENPW, ZWINT, MKI67, CDCA5, BRCA2, BUB1B, KNSTRN, KNL1, PLK1, AURKB, SPAG5, TOP2A, TUBG1, BIRC5, SKA1, AURKA
CC	GO:0000777	condensed chromosome kinetochore	17/609	105/19717	2.23e-08	9.93e-07	8.17e-07	17	KIF2C, NUF2, NEK2, CENPF, BUB1, HJURP, CENPU, CCNB1, CENPW, ZWINT, BUB1B, KNSTRN, KNL1, PLK1, SPAG5, BIRC5, SKA1
CC	GO:0005775	vacuolar lumen	20/609	172/19717	3.85e-07	1.57e-05	1.29e-05	20	PADI2, PPT1, CREG1, SDC1, SCARB2, HEXB, FUCA2, CTSB, GGH, CTSL, LIPA, CTSD, RNASE3, RNASE2, ANXA2, GAA, SDC4, CCT8, ADA2, TCN2
CC	GO:0098687	chromosomal region	30/609	349/19717	4.83e-07	1.82e-05	1.5e-05	30	CDCA8, KIF2C, ORC1, NUF2, NEK2, CENPF, PSEN2, BUB1, HJURP, MCM2, NCAPG, CENPU, CCNB1, TTK, CENPW, EZH2, ZWINT, CDK1, CDCA5, DYNLL1, BRCA2, BUB1B, KNSTRN, KNL1, PLK1, AURKB, SPAG5, BIRC5, SKA1, AURKA
CC	GO:0072686	mitotic spindle	15/609	109/19717	1.3e-06	4.55e-05	3.74e-05	15	ASPM, CAPG, KIFC1, CDK1, KIF11, ESPL1, DYNLL1, KNSTRN, KIF23, AURKB, SPAG5, KIF18B, SKA1, TPX2, AURKA
CC	GO:0000940	condensed chromosome outer kinetochore	6/609	14/19717	2.06e-06	6.73e-05	5.53e-05	6	CENPF, BUB1, CCNB1, BUB1B, PLK1, SKA1
CC	GO:0034774	secretory granule lumen	26/609	321/19717	8.19e-06	0.000251	0.000206	26	PADI2, CREG1, F5, IDH1, FN1, PGM2, HEXB, FUCA2, HGF, GGH, PSMB7, CTSD, CAT, COMMD9, DERA, PNP, RNASE3, RNASE2, CYFIP1, ANXA2, PKM, HP, CTSZ, CCT8, ADA2, TIMP1
CC	GO:0000780	condensed nuclear chromosome, centromeric region	7/609	26/19717	1.02e-05	0.000294	0.000242	7	NUF2, BUB1, CCNB1, BUB1B, PLK1, AURKB, AURKA
CC	GO:0005876	spindle microtubule	10/609	59/19717	1.18e-05	0.000321	0.000264	10	CDK1, KIF11, PLK1, AURKB, TUBG1, KIF18B, BIRC5, SKA1, AURKA, KIF4A
CC	GO:0101002	ficolin-1-rich granule	18/609	185/19717	1.81e-05	0.000467	0.000384	18	IDH1, PGM2, CTSB, PSMB7, CTSD, CAT, COMMD9, DERA, LTA4H, DYNLL1, PNP, LGALS3, PKM, GAA, SERPINB10, CTSZ, CCT8, TRPM2
CC	GO:0060205	cytoplasmic vesicle lumen	26/609	338/19717	2.02e-05	0.000496	0.000408	26	PADI2, CREG1, F5, IDH1, FN1, PGM2, HEXB, FUCA2, HGF, GGH, PSMB7, CTSD, CAT, COMMD9, DERA, PNP, RNASE3, RNASE2, CYFIP1, ANXA2, PKM, HP, CTSZ, CCT8, ADA2, TIMP1
CC	GO:0031983	vesicle lumen	26/609	339/19717	2.13e-05	0.000497	0.000409	26	PADI2, CREG1, F5, IDH1, FN1, PGM2, HEXB, FUCA2, HGF, GGH, PSMB7, CTSD, CAT, COMMD9, DERA, PNP, RNASE3, RNASE2, CYFIP1, ANXA2, PKM, HP, CTSZ, CCT8, ADA2, TIMP1
CC	GO:0005759	mitochondrial matrix	32/609	469/19717	2.65e-05	0.00059	0.000485	32	ALDH4A1, MRPL37, AK4, ATP5PB, FH, HADHA, HADHB, MTHFD2, GPX1, CCNB1, VDAC1, MRPL15, GLDC, ATP5F1C, PDSS1, CDK1, PRDX3, MRPL51, ATP5F1B, ALDH1L2, COQ5, PCK2, GSTZ1, NDUFAF1, TK2, ERAL1, MRPL12, PYCR1, TYMS, NDUFS7, ACO2, HSD17B10
CC	GO:0005874	microtubule	29/609	416/19717	4.27e-05	0.00088	0.000724	29	KIF2C, ASPM, KIF14, NEK2, KIF15, CCT5, SHROOM1, KIF20A, KIFC1, CDK5, CDK1, KIF11, GAS2L3, DYNLL1, SPRY2, KNSTRN, KIF23, PLK1, AURKB, SPAG5, TUBG1, KIF18B, BIRC5, SKA1, TPX2, AURKA, CCT8, GTSE1, KIF4A
CC	GO:0005871	kinesin complex	9/609	55/19717	4.31e-05	0.00088	0.000724	9	KIF2C, KIF14, KIF15, KIF20A, KIFC1, KIF11, KIF23, KIF18B, KIF4A
CC	GO:0000778	condensed nuclear chromosome kinetochore	5/609	15/19717	6.42e-05	0.00126	0.00104	5	NUF2, BUB1, CCNB1, BUB1B, PLK1
CC	GO:0051233	spindle midzone	7/609	34/19717	6.74e-05	0.00127	0.00105	7	CDCA8, KIF14, PLK1, AURKB, CDC6, KIF18B, AURKA
CC	GO:1904813	ficolin-1-rich granule lumen	13/609	124/19717	0.000122	0.00221	0.00182	13	IDH1, PGM2, CTSB, PSMB7, CTSD, CAT, COMMD9, DERA, LTA4H, PNP, PKM, CTSZ, CCT8
CC	GO:0045334	clathrin-coated endocytic vesicle	9/609	63/19717	0.000129	0.00226	0.00186	9	FZD5, HLA-DQA2, HLA-DQB2, CLTA, MYO1E, FZD2, LDLR, AP2S1, CLTCL1
CC	GO:0043202	lysosomal lumen	11/609	95/19717	0.000166	0.00281	0.00231	11	PPT1, SDC1, SCARB2, HEXB, CTSB, CTSL, LIPA, CTSD, GAA, SDC4, TCN2
CC	GO:0000922	spindle pole	15/609	164/19717	0.000178	0.00281	0.00231	15	CDC20, ASPM, NEK2, CENPF, CCNB1, KIF11, DLGAP5, KNSTRN, PLK1, AURKB, SPAG5, CDC6, TUBG1, TPX2, AURKA
CC	GO:0070820	tertiary granule	15/609	164/19717	0.000178	0.00281	0.00231	15	IDH1, GGH, CTSD, CLEC12A, METTL7A, LTA4H, DYNLL1, LGALS3, CYFIP1, HP, GAA, SERPINB10, MCEMP1, LAIR1, TRPM2
CC	GO:0000794	condensed nuclear chromosome	11/609	99/19717	0.00024	0.00367	0.00302	11	NUF2, NEK2, NCAPH, BUB1, CCNB1, BRCA2, BUB1B, PLK1, AURKB, TUBG1, AURKA
CC	GO:0005875	microtubule associated complex	14/609	152/19717	0.000269	0.00393	0.00324	14	CDCA8, KIF2C, KIF14, KIF15, KIF20A, KIFC1, KIF11, DYNLL1, KIF23, AURKB, KIF18B, BIRC5, AURKA, KIF4A
CC	GO:0099738	cell cortex region	7/609	42/19717	0.000273	0.00393	0.00324	7	ENO1, ANLN, UNC13B, CLTA, SAPCD2, CTNND1, CTSZ
CC	GO:0036019	endolysosome	5/609	20/19717	0.000292	0.00408	0.00336	5	CTSB, CLTA, CTSL, LDLR, AP2S1
CC	GO:0035578	azurophil granule lumen	10/609	91/19717	0.000498	0.00675	0.00555	10	PADI2, CREG1, HEXB, FUCA2, GGH, RNASE3, RNASE2, ANXA2, CCT8, ADA2
CC	GO:0030139	endocytic vesicle	21/609	303/19717	0.00051	0.00675	0.00555	21	RAB13, MARCO, FZD5, SCARB2, HLA-DQA2, HLA-DQB2, SNX3, MSR1, UNC13B, CLTA, CD163, HVCN1, RAB20, MYO1E, HP, FZD2, LDLR, AP2S1, ITSN1, CLTCL1, OCRL
CC	GO:0098798	mitochondrial protein complex	19/609	262/19717	0.000536	0.00691	0.00569	19	MRPL37, ATP5PB, HADHA, ATP5MC3, NDUFB5, NDUFS4, VDAC1, MRPL15, ATP5F1C, MICU1, TIMM8B, SDHD, MRPL51, ATP5F1B, NDUFAF1, COX5A, MRPL12, NDUFS7, HSD17B10
CC	GO:0030136	clathrin-coated vesicle	15/609	188/19717	0.000764	0.0096	0.0079	15	SORT1, FZD5, AREG, SCARB2, HLA-DQA2, HLA-DQB2, SNX3, CLTA, MYO1E, FZD2, LDLR, AP2S1, CLTCL1, PHETA2, OCRL
CC	GO:0045120	pronucleus	4/609	15/19717	0.000937	0.0115	0.00945	4	CENPF, CCNA2, EZH2, AURKA
CC	GO:0030027	lamellipodium	15/609	193/19717	0.001	0.0119	0.00983	15	RAB13, CDC42BPA, CAPG, RAPH1, TWF2, ARHGAP31, FGD2, WASF1, CDK5, CTNND1, PTPRO, CYFIP1, ARPIN, KPTN, ITSN1
CC	GO:0005766	primary lysosome	13/609	155/19717	0.00107	0.0121	0.00999	13	PADI2, CREG1, HEXB, FUCA2, GGH, C3AR1, MGST1, RNASE3, RNASE2, ANXA2, GAA, CCT8, ADA2
CC	GO:0042582	azurophil granule	13/609	155/19717	0.00107	0.0121	0.00999	13	PADI2, CREG1, HEXB, FUCA2, GGH, C3AR1, MGST1, RNASE3, RNASE2, ANXA2, GAA, CCT8, ADA2
CC	GO:1904724	tertiary granule lumen	7/609	55/19717	0.00145	0.0162	0.0133	7	IDH1, GGH, CTSD, METTL7A, LTA4H, CYFIP1, HP
CC	GO:0042470	melanosome	10/609	106/19717	0.00164	0.0174	0.0143	10	PRDX1, CAPG, GPNMB, CTSB, GGH, ANXA2P2, CTSD, MYO7A, ANXA2, SLC1A5
CC	GO:0048770	pigment granule	10/609	106/19717	0.00164	0.0174	0.0143	10	PRDX1, CAPG, GPNMB, CTSB, GGH, ANXA2P2, CTSD, MYO7A, ANXA2, SLC1A5
CC	GO:0030135	coated vesicle	19/609	289/19717	0.00171	0.0178	0.0147	19	SORT1, F5, FZD5, COPB2, AREG, SCARB2, HLA-DQA2, HLA-DQB2, SNX3, CLTA, MYO1E, FZD2, LDLR, AP2S1, SEC23B, CTSZ, CLTCL1, PHETA2, OCRL
CC	GO:1990752	microtubule end	5/609	29/19717	0.00178	0.0181	0.0149	5	KIF2C, ASPM, KNSTRN, SPAG5, KIF18B
CC	GO:0030666	endocytic vesicle membrane	13/609	167/19717	0.00209	0.0209	0.0172	13	MARCO, FZD5, SCARB2, HLA-DQA2, HLA-DQB2, MSR1, CD163, HVCN1, RAB20, FZD2, LDLR, AP2S1, OCRL
CC	GO:0030669	clathrin-coated endocytic vesicle membrane	6/609	44/19717	0.0022	0.0216	0.0178	6	FZD5, HLA-DQA2, HLA-DQB2, FZD2, LDLR, AP2S1
CC	GO:0035371	microtubule plus-end	4/609	20/19717	0.00294	0.0282	0.0232	4	KIF2C, KNSTRN, SPAG5, KIF18B
CC	GO:0030665	clathrin-coated vesicle membrane	10/609	115/19717	0.003	0.0282	0.0232	10	FZD5, AREG, SCARB2, HLA-DQA2, HLA-DQB2, CLTA, FZD2, LDLR, AP2S1, CLTCL1
CC	GO:0098800	inner mitochondrial membrane protein complex	11/609	135/19717	0.00315	0.0292	0.024	11	ATP5PB, ATP5MC3, NDUFB5, NDUFS4, ATP5F1C, MICU1, SDHD, ATP5F1B, NDUFAF1, COX5A, NDUFS7
CC	GO:0005743	mitochondrial inner membrane	26/609	473/19717	0.00347	0.0315	0.0259	26	MRPL37, ATP5PB, HADHA, HADHB, ATP5MC3, NDUFAF3, NDUFB5, NDUFS4, MRPL15, ATP5F1C, MICU1, MTCH2, TIMM8B, SDHD, MRPL51, ATP5F1B, COQ5, LGALS3, NDUFAF1, SQOR, COX5A, ERAL1, MRPL12, TYMS, NDUFS7, HCCS
CC	GO:0098852	lytic vacuole membrane	21/609	355/19717	0.00359	0.0319	0.0263	21	SORT1, SNAPIN, GLMP, CYBRD1, SCARB2, HLA-DQA2, HLA-DQB2, CLTA, CTSD, MYO7A, C3AR1, MGST1, P2RX4, ANXA2, SLC39A11, GAA, LDLR, AP2S1, KPTN, TRPM2, ABCD1
CC	GO:0031252	cell leading edge	23/609	403/19717	0.00369	0.0323	0.0266	23	RAB13, CDC42BPA, CAPG, RAPH1, TWF2, ARHGAP31, FGD2, WASF1, GPER1, AMPH, CDK5, CTNND1, PTPRO, EPS8, SPRY2, CYFIP1, ANXA2, ARPIN, SCIMP, TUBG1, NME1, KPTN, ITSN1
CC	GO:0042581	specific granule	12/609	160/19717	0.00413	0.0355	0.0292	12	GGH, AGPAT2, CTSD, C3AR1, CLEC12A, HVCN1, CYFIP1, HP, MCEMP1, LAIR1, CTSZ, TRPM2
CC	GO:0005753	mitochondrial proton-transporting ATP synthase complex	4/609	22/19717	0.00423	0.0358	0.0294	4	ATP5PB, ATP5MC3, ATP5F1C, ATP5F1B
CC	GO:0005774	vacuolar membrane	23/609	412/19717	0.00481	0.04	0.0329	23	SORT1, SNAPIN, GLMP, CYBRD1, SCARB2, HLA-DQA2, HLA-DQB2, ATP6V1F, CLTA, CTSD, MYO7A, C3AR1, MGST1, P2RX4, ANXA2, SLC39A11, GAA, LDLR, AP2S1, KPTN, TMEM150B, TRPM2, ABCD1
CC	GO:0045259	proton-transporting ATP synthase complex	4/609	23/19717	0.005	0.0408	0.0336	4	ATP5PB, ATP5MC3, ATP5F1C, ATP5F1B
CC	GO:0034358	plasma lipoprotein particle	5/609	37/19717	0.00532	0.0415	0.0342	5	HDLBP, MSR1, LPL, HPR, LDLR
CC	GO:1990777	lipoprotein particle	5/609	37/19717	0.00532	0.0415	0.0342	5	HDLBP, MSR1, LPL, HPR, LDLR
CC	GO:0005905	clathrin-coated pit	7/609	69/19717	0.00534	0.0415	0.0342	7	SORT1, CLTA, LDLR, AP2S1, ITSN1, CLTCL1, OCRL
CC	GO:1902554	serine/threonine protein kinase complex	8/609	88/19717	0.00583	0.0446	0.0367	8	CCNA2, CCNB1, CDK5, CKS2, CDK1, ACVRL1, ACVR1B, CCNB2
MF	GO:0003823	antigen binding	78/564	160/17697	7.38e-74	5.48e-71	5.04e-71	78	DHCR24, CD1A, IGKC, IGKV4-1, IGKV5-2, IGKV1-5, IGKV3-15, IGKV1-16, IGKV1-17, IGKV3-20, IGKV2-30, IGKV1-39, IGKV2-40, IGKV1D-39, IGKV1D-33, IGKV2D-28, IGKV1D-12, IGKV3D-11, JCHAIN, IGHA2, IGHG4, IGHG2, IGHA1, IGHG1, IGHG3, IGHV6-1, IGHV4-4, IGHV2-5, IGHV3-7, IGHV3-11, IGHV3-13, IGHV3-15, IGHV1-18, IGHV3-20, IGHV3-21, IGHV3-23, IGHV1-24, IGHV2-26, IGHV4-28, IGHV3-30, IGHV4-31, IGHV3-33, IGHV4-34, I…
MF	GO:0034987	immunoglobulin receptor binding	47/564	76/17697	2.39e-51	8.87e-49	8.16e-49	47	IGKC, JCHAIN, IGHA2, IGHG4, IGHG2, IGHA1, IGHG1, IGHG3, IGHV6-1, IGHV4-4, IGHV2-5, IGHV3-7, IGHV3-11, IGHV3-13, IGHV3-15, IGHV1-18, IGHV3-20, IGHV3-21, IGHV3-23, IGHV1-24, IGHV2-26, IGHV4-28, IGHV3-30, IGHV4-31, IGHV3-33, IGHV4-34, IGHV4-39, IGHV3-43, IGHV3-48, IGHV3-49, IGHV5-51, IGHV3-53, IGHV4-59, IGHV4-61, IGHV3-64, IGHV3-66, IGHV1-69, IGHV2-70D, IGHV1-69-2, IGHV1-69D, IGHV2-70, IGHV3-72, IGH…
MF	GO:0050661	NADP binding	11/564	52/17697	5.77e-07	0.000143	0.000131	11	PGD, DPYD, TP53I3, SPR, IDH1, SRD5A1, ME1, GRHPR, CAT, GAPDH, DHFRP1
MF	GO:0035173	histone kinase activity	5/564	17/17697	0.000145	0.027	0.0248	5	CCNB1, JAK2, CDK1, AURKB, AURKA
MF	GO:0016646	oxidoreductase activity, acting on the CH-NH group of donors, NAD or NADP as acceptor	5/564	19/17697	0.000259	0.0352	0.0324	5	ALDH4A1, MTHFD2, ALDH1L2, PYCR1, DHFRP1
MF	GO:0003777	microtubule motor activity	10/564	84/17697	0.000331	0.0352	0.0324	10	KIF2C, KIF14, KIF15, KIF20A, KIFC1, KIF11, DYNLL1, KIF23, KIF18B, KIF4A
MF	GO:0016829	lyase activity	16/564	187/17697	0.000332	0.0352	0.0324	16	ENO1, FH, HADHA, HADHB, POLQ, HSD17B4, ME1, GLDC, TPI1, DERA, RNASE1, RNASE2, PCK2, SHMT1, ACO2, HCCS
MF	GO:0016616	oxidoreductase activity, acting on the CH-OH group of donors, NAD or NADP as acceptor	12/564	119/17697	0.000418	0.0387	0.0356	12	PGD, HADHA, HADHB, SPR, IDH1, HSD17B4, ME1, GRHPR, LDHA, DHRS4, CBR1, HSD17B10
KEGG	hsa04110	Cell cycle	20/275	114/5200	1.56e-06	0.000422	0.00039	20	E2F2, CDC20, ORC1, BUB1, CDC25A, MCM2, CCNA2, CCNB1, TTK, YWHAG, CDKN2B, CDK1, ESPL1, BUB1B, CCNB2, PKMYT1, PLK1, CDC6, E2F1, CDC45
KEGG	hsa00010	Glycolysis / Gluconeogenesis	10/275	43/5200	5.88e-05	0.00797	0.00737	10	ENO1, ALDH9A1, PGM2, HK1, LDHA, GAPDH, TPI1, PCK2, PKM, G6PC3
KEGG	hsa01200	Carbon metabolism	15/275	96/5200	0.000131	0.0118	0.0109	15	ENO1, PGD, FH, HADHA, IDH1, ME1, GLDC, HK1, CAT, SDHD, GAPDH, TPI1, PKM, SHMT1, ACO2
KEGG	hsa00480	Glutathione metabolism	8/275	37/5200	0.000557	0.0377	0.0349	8	PGD, RRM2, IDH1, GPX1, LAP3, OPLAH, GSTO1, MGST1
