# Supplementary material for: Transcriptomic characteristics of bronchoalveolar lavage fluid and peripheral blood mononuclear cells in COVID-19 patients
Source: Emerg Microbes Infect. 2020 Mar 31;9(1):761–70. doi: 10.1080/22221751.2020.1747363 (PMC7170362; doi:10.1080/22221751.2020.1747363)
Supplement: Supplemental Material [file TEMI_A_1747363_SM1750.zip › SupplementaryFile3.xlsx]

## Sheet: BALF down-regulated genes
BALF down-regulated genes
Category	TERM	Description	GeneRatio	BgRatio	pvalue	p.adjust	qvalue	Count	GeneSymbol
BP	GO:0043312	neutrophil degranulation	40/310	485/18670	5.08e-17	1.21e-13	1.03e-13	40	KCNAB2, DDOST, NCSTN, QSOX1, TMBIM1, SLC11A1, CMTM6, ACAA1, HK3, ENPP4, GSN, DPP7, ALOX5, TOLLIP, CTSD, TBC1D10C, PLEKHO2, MVP, ITGAL, ITGAM, ITGAX, CYBA, GALNS, ACLY, GRN, UNC13D, TMC6, GAA, PRAM1, SLC44A2, MAN2B1, ADGRE5, AP1M1, BST2, LAIR1, PYGB, PFKL, ITGB2, ADA2, CYB5R3
BP	GO:0002283	neutrophil activation involved in immune response	40/310	488/18670	6.29e-17	1.21e-13	1.03e-13	40	KCNAB2, DDOST, NCSTN, QSOX1, TMBIM1, SLC11A1, CMTM6, ACAA1, HK3, ENPP4, GSN, DPP7, ALOX5, TOLLIP, CTSD, TBC1D10C, PLEKHO2, MVP, ITGAL, ITGAM, ITGAX, CYBA, GALNS, ACLY, GRN, UNC13D, TMC6, GAA, PRAM1, SLC44A2, MAN2B1, ADGRE5, AP1M1, BST2, LAIR1, PYGB, PFKL, ITGB2, ADA2, CYB5R3
BP	GO:0042119	neutrophil activation	40/310	498/18670	1.27e-16	1.3e-13	1.11e-13	40	KCNAB2, DDOST, NCSTN, QSOX1, TMBIM1, SLC11A1, CMTM6, ACAA1, HK3, ENPP4, GSN, DPP7, ALOX5, TOLLIP, CTSD, TBC1D10C, PLEKHO2, MVP, ITGAL, ITGAM, ITGAX, CYBA, GALNS, ACLY, GRN, UNC13D, TMC6, GAA, PRAM1, SLC44A2, MAN2B1, ADGRE5, AP1M1, BST2, LAIR1, PYGB, PFKL, ITGB2, ADA2, CYB5R3
BP	GO:0002446	neutrophil mediated immunity	40/310	499/18670	1.36e-16	1.3e-13	1.11e-13	40	KCNAB2, DDOST, NCSTN, QSOX1, TMBIM1, SLC11A1, CMTM6, ACAA1, HK3, ENPP4, GSN, DPP7, ALOX5, TOLLIP, CTSD, TBC1D10C, PLEKHO2, MVP, ITGAL, ITGAM, ITGAX, CYBA, GALNS, ACLY, GRN, UNC13D, TMC6, GAA, PRAM1, SLC44A2, MAN2B1, ADGRE5, AP1M1, BST2, LAIR1, PYGB, PFKL, ITGB2, ADA2, CYB5R3
BP	GO:0034976	response to endoplasmic reticulum stress	21/310	285/18670	1.35e-08	1.04e-05	8.85e-06	21	FBXO6, SHC1, LMNA, PDIA6, DNAJB2, USP19, PDIA4, GRINA, MAN1B1, SYVN1, SRPRA, TMBIM6, OS9, SEL1L, THBS1, ACADVL, NFE2L1, GSK3A, BAX, DDRGK1, EDEM2
BP	GO:0007229	integrin-mediated signaling pathway	12/310	103/18670	1.41e-07	9.02e-05	7.67e-05	12	ITGB5, ZYX, PTK2B, ITGB1, ITGA5, ITGAL, ITGAM, ITGAX, PRAM1, ITGB2, MYH9, FLNA
BP	GO:0035966	response to topologically incorrect protein	15/310	199/18670	1.25e-06	0.000684	0.000582	15	FBXO6, SHC1, LMNA, PDIA6, DNAJB2, TOR1B, SYVN1, SRPRA, TMBIM6, THBS1, ACADVL, GSK3A, BAX, EDEM2, HDAC6
BP	GO:0006986	response to unfolded protein	14/310	176/18670	1.49e-06	0.000717	0.00061	14	FBXO6, SHC1, LMNA, PDIA6, DNAJB2, TOR1B, SYVN1, SRPRA, TMBIM6, THBS1, ACADVL, GSK3A, BAX, EDEM2
BP	GO:0005996	monosaccharide metabolic process	18/310	292/18670	2.04e-06	0.000868	0.000739	18	H6PD, PGD, USF1, TKT, HK3, FBP1, HK1, DDB1, CPT1A, INPPL1, GPD1, AKT1, NFE2L1, GAA, MAN2B1, GSK3A, PFKL, CYB5R3
BP	GO:0051156	glucose 6-phosphate metabolic process	6/310	25/18670	2.71e-06	0.00104	0.000885	6	H6PD, PGD, TKT, HK3, HK1, NFE2L1
BP	GO:1904380	endoplasmic reticulum mannose trimming	5/310	17/18670	6.42e-06	0.00224	0.00191	5	MAN1B1, SYVN1, OS9, SEL1L, EDEM2
BP	GO:0006517	protein deglycosylation	6/310	30/18670	8.47e-06	0.00271	0.00231	6	MAN1B1, SYVN1, OS9, SEL1L, MAN2B1, EDEM2
BP	GO:0019058	viral life cycle	18/310	328/18670	1.02e-05	0.00283	0.00241	18	RNASEL, NUP210, ITGB5, PARP10, GSN, MRC1, ITGB1, CD81, VPS37C, DDB1, BANF1, GRK2, ATG16L2, ITGA5, UBB, BST2, SLC1A5, TRIM28
BP	GO:0036498	IRE1-mediated unfolded protein response	8/310	64/18670	1.04e-05	0.00283	0.00241	8	SHC1, LMNA, PDIA6, SYVN1, SRPRA, ACADVL, GSK3A, BAX
BP	GO:0006006	glucose metabolic process	14/310	209/18670	1.11e-05	0.00283	0.00241	14	H6PD, USF1, HK3, FBP1, HK1, DDB1, CPT1A, INPPL1, GPD1, AKT1, NFE2L1, GAA, GSK3A, PFKL
BP	GO:0019362	pyridine nucleotide metabolic process	13/310	189/18670	1.72e-05	0.00384	0.00326	13	KCNAB2, H6PD, PGD, NUP210, TKT, HK3, OGDH, PARP10, FBP1, HK1, NADSYN1, GPD1, PFKL
BP	GO:0046496	nicotinamide nucleotide metabolic process	13/310	189/18670	1.72e-05	0.00384	0.00326	13	KCNAB2, H6PD, PGD, NUP210, TKT, HK3, OGDH, PARP10, FBP1, HK1, NADSYN1, GPD1, PFKL
BP	GO:0019318	hexose metabolic process	15/310	249/18670	1.91e-05	0.00384	0.00326	15	H6PD, USF1, HK3, FBP1, HK1, DDB1, CPT1A, INPPL1, GPD1, AKT1, NFE2L1, GAA, MAN2B1, GSK3A, PFKL
BP	GO:0036507	protein demannosylation	5/310	21/18670	2e-05	0.00384	0.00326	5	MAN1B1, SYVN1, OS9, SEL1L, EDEM2
BP	GO:0036508	protein alpha-1,2-demannosylation	5/310	21/18670	2e-05	0.00384	0.00326	5	MAN1B1, SYVN1, OS9, SEL1L, EDEM2
BP	GO:0042176	regulation of protein catabolic process	19/310	381/18670	2.23e-05	0.00392	0.00333	19	DNAJB2, ATG4B, USP19, PTK2B, CD81, DDB1, LRP1, OS9, AKT1, UBB, NFE2L1, HGS, SMAD7, GSK3A, SNRNP70, DDRGK1, EDEM2, GGA1, FLNA
BP	GO:1902563	regulation of neutrophil activation	4/310	11/18670	2.24e-05	0.00392	0.00333	4	ITGAM, GRN, PRAM1, ITGB2
BP	GO:0072524	pyridine-containing compound metabolic process	13/310	195/18670	2.4e-05	0.004	0.0034	13	KCNAB2, H6PD, PGD, NUP210, TKT, HK3, OGDH, PARP10, FBP1, HK1, NADSYN1, GPD1, PFKL
BP	GO:0009896	positive regulation of catabolic process	20/310	423/18670	2.91e-05	0.00465	0.00395	20	DNAJB2, ATG4B, PTK2B, PNPLA2, CD81, DDB1, CPT1A, GPD1, LRP1, AKT1, TRIM65, SMAD7, KHSRP, UPF1, GSK3A, BAX, DDRGK1, EDEM2, GGA1, HDAC6
BP	GO:0050900	leukocyte migration	22/310	499/18670	3.37e-05	0.00518	0.0044	22	SHC1, SLAMF8, PROS1, PTGER4, MYO1G, DOK2, PTK2B, ITGB1, CD81, SLC3A2, ITGA5, AKT1, THBS1, SPN, ITGAL, ITGAM, ITGAX, CXCL16, SLC16A3, PIP5K1C, ITGB2, MYH9
BP	GO:0006733	oxidoreduction coenzyme metabolic process	13/310	207/18670	4.47e-05	0.00642	0.00546	13	KCNAB2, H6PD, PGD, NUP210, TKT, HK3, OGDH, PARP10, FBP1, HK1, NADSYN1, GPD1, PFKL
BP	GO:0030433	ubiquitin-dependent ERAD pathway	8/310	78/18670	4.52e-05	0.00642	0.00546	8	FBXO6, DNAJB2, USP19, MAN1B1, SYVN1, OS9, SEL1L, EDEM2
BP	GO:0002286	T cell activation involved in immune response	9/310	106/18670	6.85e-05	0.00939	0.00799	9	ZBTB7B, SLC11A1, PTGER4, CD81, IL4R, SPN, ITGAL, RARA, SMAD7
BP	GO:1905897	regulation of response to endoplasmic reticulum stress	8/310	84/18670	7.7e-05	0.0102	0.00868	8	USP19, GRINA, SYVN1, TMBIM6, OS9, NFE2L1, BAX, EDEM2
BP	GO:0031589	cell-substrate adhesion	17/310	354/18670	9.55e-05	0.0122	0.0104	17	ITGB5, MYO1G, ZYX, PTK2B, ITGB1, LDB1, ITGA5, LRP1, THBS1, TAOK2, ITGAL, UNC13D, EMILIN2, MYADM, ITGB2, PARVG, FLNA
BP	GO:1903829	positive regulation of cellular protein localization	16/310	324/18670	0.000111	0.0137	0.0117	16	LEPROT, ITGB1, CD81, NUMA1, LRP1, AKT1, NPTN, ITGAM, RIPOR1, GSK3A, TRIM28, DDRGK1, PRNP, EDEM2, ITGB2, FLNA
BP	GO:0031331	positive regulation of cellular catabolic process	17/310	361/18670	0.000121	0.0145	0.0123	17	DNAJB2, PTK2B, PNPLA2, CD81, CPT1A, GPD1, LRP1, AKT1, TRIM65, SMAD7, KHSRP, UPF1, GSK3A, BAX, DDRGK1, EDEM2, HDAC6
BP	GO:0016052	carbohydrate catabolic process	12/310	199/18670	0.000129	0.015	0.0127	12	PGD, NUP210, HK3, OGDH, FBP1, HK1, GPD1, GAA, MAN2B1, GSK3A, PYGB, PFKL
BP	GO:0006732	coenzyme metabolic process	18/310	403/18670	0.000149	0.0168	0.0143	18	KCNAB2, H6PD, PGD, NUP210, TKT, HK3, OGDH, GPAT4, PARP10, FBP1, HK1, NADSYN1, GPD1, ACLY, ACSS1, GART, PFKL, CYB5R3
BP	GO:0002285	lymphocyte activation involved in immune response	11/310	181/18670	0.000228	0.0236	0.02	11	ZBTB7B, SLC11A1, PTGER4, PTK2B, CD81, IL4R, SPN, ITGAL, RARA, UNC13D, SMAD7
BP	GO:0051222	positive regulation of protein transport	18/310	418/18670	0.000233	0.0236	0.02	18	LEPROT, PTGER4, HLA-E, HK1, CD81, C2CD2L, LRP1, HCAR2, IL4R, ITGAM, RIPOR1, NLRP1, GSK3A, TRIM28, PRNP, EDEM2, ITGB2, FLNA
BP	GO:0051017	actin filament bundle assembly	10/310	153/18670	0.000244	0.0236	0.02	10	ARHGEF10L, STMN1, RHOB, ITGB5, PTGER4, ZYX, PTK2B, CORO1B, ARAP1, FLNA
BP	GO:0090316	positive regulation of intracellular protein transport	10/310	153/18670	0.000244	0.0236	0.02	10	LEPROT, CD81, ITGAM, RIPOR1, GSK3A, TRIM28, PRNP, EDEM2, ITGB2, FLNA
BP	GO:0002697	regulation of immune effector process	19/310	458/18670	0.000252	0.0236	0.02	19	C1QA, C1QC, ZBTB7B, SLAMF8, PROS1, HLA-E, HLA-B, HK1, CD81, TMBIM6, IL4R, ITGAM, RARA, GRN, UNC13D, SMAD7, PRAM1, BST2, ITGB2
BP	GO:0045732	positive regulation of protein catabolic process	12/310	214/18670	0.000253	0.0236	0.02	12	DNAJB2, ATG4B, PTK2B, CD81, DDB1, LRP1, AKT1, SMAD7, GSK3A, DDRGK1, EDEM2, GGA1
BP	GO:0036503	ERAD pathway	8/310	100/18670	0.000262	0.0236	0.02	8	FBXO6, DNAJB2, USP19, MAN1B1, SYVN1, OS9, SEL1L, EDEM2
BP	GO:1903362	regulation of cellular protein catabolic process	13/310	247/18670	0.000262	0.0236	0.02	13	DNAJB2, USP19, PTK2B, CD81, LRP1, OS9, AKT1, UBB, NFE2L1, SMAD7, GSK3A, DDRGK1, EDEM2
BP	GO:0032388	positive regulation of intracellular transport	12/310	215/18670	0.000264	0.0236	0.02	12	LEPROT, CD81, NUMA1, IL4R, ITGAM, RIPOR1, GSK3A, TRIM28, PRNP, EDEM2, ITGB2, FLNA
BP	GO:0031532	actin cytoskeleton reorganization	8/310	101/18670	0.00028	0.0241	0.0205	8	SHC1, PTK2B, GSN, ARAP1, ARHGDIA, MYH9, PARVG, FLNA
BP	GO:0032970	regulation of actin filament-based process	17/310	388/18670	0.000283	0.0241	0.0205	17	ARHGEF10L, STMN1, ATP1A1, RHOB, PTGER4, PTK2B, GSN, CORO1B, ARAP1, LRP1, TAOK2, ARHGDIA, BST2, VASP, MYADM, MYH9, FLNA
BP	GO:0002886	regulation of myeloid leukocyte mediated immunity	6/310	55/18670	0.000292	0.0241	0.0205	6	HLA-E, IL4R, ITGAM, UNC13D, PRAM1, ITGB2
BP	GO:0061572	actin filament bundle organization	10/310	157/18670	0.000301	0.0241	0.0205	10	ARHGEF10L, STMN1, RHOB, ITGB5, PTGER4, ZYX, PTK2B, CORO1B, ARAP1, FLNA
BP	GO:0031647	regulation of protein stability	14/310	284/18670	0.000301	0.0241	0.0205	14	LMNA, CMTM6, USP19, GSN, CD81, SYVN1, PHB2, SEL1L, GRN, SMAD7, NCLN, PRNP, HDAC6, FLNA
BP	GO:0032091	negative regulation of protein binding	8/310	103/18670	0.00032	0.0248	0.0211	8	STMN1, DNAJB2, TMBIM6, AKT1, TMC8, TLE5, SYMPK, BAX
BP	GO:0044262	cellular carbohydrate metabolic process	14/310	286/18670	0.000323	0.0248	0.0211	14	PGD, B3GNT7, NDST1, HK3, PTK2B, FBP1, HK1, DDB1, ITPK1, AKT1, NFE2L1, GAA, GSK3A, PYGB
BP	GO:0045730	respiratory burst	5/310	37/18670	0.000344	0.0259	0.0221	5	SLAMF8, SLC11A1, CYBA, GRN, CYBC1
BP	GO:0035967	cellular response to topologically incorrect protein	10/310	161/18670	0.000367	0.0271	0.0231	10	SHC1, LMNA, PDIA6, SYVN1, SRPRA, TMBIM6, ACADVL, GSK3A, BAX, HDAC6
BP	GO:1901136	carbohydrate derivative catabolic process	11/310	192/18670	0.000379	0.0274	0.0233	11	FBXO6, MGAT1, ENPP4, MAN1B1, GPD1, GALNS, NAGLU, GSK3A, EDEM2, ADA2, TYMP
BP	GO:0042093	T-helper cell differentiation	6/310	58/18670	0.000391	0.0278	0.0237	6	ZBTB7B, PTGER4, IL4R, SPN, RARA, SMAD7
BP	GO:0033157	regulation of intracellular protein transport	12/310	225/18670	0.000399	0.0278	0.0237	12	LEPROT, CD81, OS9, ITGAM, RIPOR1, GSK3A, NUCB1, TRIM28, PRNP, EDEM2, ITGB2, FLNA
BP	GO:0045785	positive regulation of cell adhesion	17/310	403/18670	0.000438	0.03	0.0256	17	ZBTB7B, ITPKB, HLA-E, PTK2B, LDB1, CD81, ITGA5, AKT1, IL4R, PIEZO1, RARA, UNC13D, EMILIN2, SMAD7, MYADM, ITGB2, FLNA
BP	GO:0002294	CD4-positive, alpha-beta T cell differentiation involved in immune response	6/310	60/18670	0.000471	0.0309	0.0263	6	ZBTB7B, PTGER4, IL4R, SPN, RARA, SMAD7
BP	GO:0006909	phagocytosis	16/310	369/18670	0.000477	0.0309	0.0263	16	MARCO, SLC11A1, LMAN2, MYO1G, GSN, ITGB1, LRP1, THBS1, ITGAL, ITGAM, CYBA, RARA, UNC13D, PIP5K1C, ITGB2, MYH9
BP	GO:0016049	cell growth	19/310	484/18670	0.000499	0.0309	0.0263	19	RPS6KA1, NRP2, DNAJB2, HBEGF, PTK2B, FBP1, ITGB1, LRP1, AKT1, TAOK2, CYBA, CXCL16, TRPV2, TMC8, BST2, GSK3A, HDAC6, SLC9A6, ARHGAP4
BP	GO:0006002	fructose 6-phosphate metabolic process	3/310	10/18670	0.000499	0.0309	0.0263	3	FBP1, NFE2L1, PFKL
BP	GO:1903332	regulation of protein folding	3/310	10/18670	0.000499	0.0309	0.0263	3	DNAJB2, GRN, SNRNP70
BP	GO:0046631	alpha-beta T cell activation	9/310	138/18670	0.000504	0.0309	0.0263	9	ZBTB7B, ITPKB, PTGER4, HLA-E, CD81, IL4R, SPN, RARA, SMAD7
BP	GO:0002287	alpha-beta T cell activation involved in immune response	6/310	61/18670	0.000515	0.0309	0.0263	6	ZBTB7B, PTGER4, IL4R, SPN, RARA, SMAD7
BP	GO:0002293	alpha-beta T cell differentiation involved in immune response	6/310	61/18670	0.000515	0.0309	0.0263	6	ZBTB7B, PTGER4, IL4R, SPN, RARA, SMAD7
BP	GO:0034620	cellular response to unfolded protein	9/310	140/18670	0.000559	0.0322	0.0274	9	SHC1, LMNA, PDIA6, SYVN1, SRPRA, TMBIM6, ACADVL, GSK3A, BAX
BP	GO:1903364	positive regulation of cellular protein catabolic process	9/310	140/18670	0.000559	0.0322	0.0274	9	DNAJB2, PTK2B, CD81, LRP1, AKT1, SMAD7, GSK3A, DDRGK1, EDEM2
BP	GO:0046635	positive regulation of alpha-beta T cell activation	6/310	62/18670	0.000562	0.0322	0.0274	6	ZBTB7B, ITPKB, HLA-E, CD81, IL4R, RARA
BP	GO:0034394	protein localization to cell surface	6/310	63/18670	0.000613	0.0346	0.0294	6	KCNAB2, LEPROT, PIGK, AKT1, GGA1, FLNA
BP	GO:0032956	regulation of actin cytoskeleton organization	15/310	343/18670	0.000652	0.0359	0.0305	15	ARHGEF10L, STMN1, RHOB, PTGER4, PTK2B, GSN, CORO1B, ARAP1, LRP1, TAOK2, ARHGDIA, BST2, VASP, MYADM, FLNA
BP	GO:1904951	positive regulation of establishment of protein localization	18/310	456/18670	0.000654	0.0359	0.0305	18	LEPROT, PTGER4, HLA-E, HK1, CD81, C2CD2L, LRP1, HCAR2, IL4R, ITGAM, RIPOR1, NLRP1, GSK3A, TRIM28, PRNP, EDEM2, ITGB2, FLNA
BP	GO:0098883	synapse pruning	3/310	11/18670	0.000678	0.0362	0.0308	3	C1QA, C1QC, ITGAM
BP	GO:0009100	glycoprotein metabolic process	17/310	419/18670	0.000679	0.0362	0.0308	17	FBXO6, DDOST, NCSTN, B3GNT7, GORASP1, HBEGF, NDST1, MGAT1, MAN1B1, GANAB, SYVN1, STT3A, OS9, SEL1L, PRKCSH, MAN2B1, EDEM2
BP	GO:0034333	adherens junction assembly	7/310	90/18670	0.000749	0.0394	0.0335	7	PTK2B, LDB1, LRP1, THBS1, TAOK2, SMAD7, PIP5K1C
BP	GO:0009165	nucleotide biosynthetic process	16/310	386/18670	0.000774	0.0394	0.0335	16	CAD, NUP210, HK3, OGDH, GPAT4, PARP10, FBP1, HK1, NADSYN1, GPD1, ADCY7, ACLY, ACSS1, GART, PFKL, PRPS1
BP	GO:0002683	negative regulation of immune system process	18/310	463/18670	0.00078	0.0394	0.0335	18	C1QC, ZBTB7B, SLAMF8, ITPKB, PTGER4, HLA-E, PTK2B, LDB1, TMBIM6, AKT1, THBS1, IL4R, SPN, RARA, GRN, SMAD7, BST2, PRNP
BP	GO:0019359	nicotinamide nucleotide biosynthetic process	9/310	147/18670	0.000795	0.0394	0.0335	9	NUP210, HK3, OGDH, PARP10, FBP1, HK1, NADSYN1, GPD1, PFKL
BP	GO:0019363	pyridine nucleotide biosynthetic process	9/310	147/18670	0.000795	0.0394	0.0335	9	NUP210, HK3, OGDH, PARP10, FBP1, HK1, NADSYN1, GPD1, PFKL
BP	GO:0042110	T cell activation	18/310	464/18670	0.000799	0.0394	0.0335	18	DDOST, ZBTB7B, NCSTN, ITPKB, SLC11A1, PTGER4, HLA-E, GSN, CD81, AKT1, IL4R, SPN, ITGAL, RARA, SMAD7, BAX, PRNP, MYH9
BP	GO:0032957	inositol trisphosphate metabolic process	4/310	26/18670	0.000835	0.0406	0.0345	4	ITPKB, PTK2B, ITPK1, PLCB2
BP	GO:0035710	CD4-positive, alpha-beta T cell activation	7/310	92/18670	0.000853	0.0409	0.0348	7	ZBTB7B, PTGER4, CD81, IL4R, SPN, RARA, SMAD7
BP	GO:1901293	nucleoside phosphate biosynthetic process	16/310	390/18670	0.000863	0.0409	0.0348	16	CAD, NUP210, HK3, OGDH, GPAT4, PARP10, FBP1, HK1, NADSYN1, GPD1, ADCY7, ACLY, ACSS1, GART, PFKL, PRPS1
BP	GO:0002698	negative regulation of immune effector process	8/310	120/18670	0.000888	0.0409	0.0348	8	ZBTB7B, SLAMF8, HLA-E, TMBIM6, IL4R, GRN, SMAD7, BST2
BP	GO:0046634	regulation of alpha-beta T cell activation	7/310	93/18670	0.00091	0.0409	0.0348	7	ZBTB7B, ITPKB, HLA-E, CD81, IL4R, RARA, SMAD7
BP	GO:0072525	pyridine-containing compound biosynthetic process	9/310	150/18670	0.000918	0.0409	0.0348	9	NUP210, HK3, OGDH, PARP10, FBP1, HK1, NADSYN1, GPD1, PFKL
BP	GO:0002292	T cell differentiation involved in immune response	6/310	68/18670	0.000921	0.0409	0.0348	6	ZBTB7B, PTGER4, IL4R, SPN, RARA, SMAD7
BP	GO:1903050	regulation of proteolysis involved in cellular protein catabolic process	11/310	214/18670	0.000935	0.0409	0.0348	11	DNAJB2, USP19, PTK2B, OS9, AKT1, UBB, NFE2L1, SMAD7, GSK3A, DDRGK1, EDEM2
BP	GO:0030968	endoplasmic reticulum unfolded protein response	8/310	121/18670	0.000938	0.0409	0.0348	8	SHC1, LMNA, PDIA6, SYVN1, SRPRA, ACADVL, GSK3A, BAX
BP	GO:0046718	viral entry into host cell	8/310	121/18670	0.000938	0.0409	0.0348	8	ITGB5, GSN, MRC1, ITGB1, CD81, GRK2, ITGA5, SLC1A5
BP	GO:0032527	protein exit from endoplasmic reticulum	5/310	46/18670	0.000959	0.0409	0.0348	5	CD81, SYVN1, OS9, SEL1L, EDEM2
BP	GO:0043300	regulation of leukocyte degranulation	5/310	46/18670	0.000959	0.0409	0.0348	5	IL4R, ITGAM, UNC13D, PRAM1, ITGB2
BP	GO:1901216	positive regulation of neuron death	7/310	94/18670	0.00097	0.0409	0.0348	7	C1QA, MAP3K11, ITGAM, GRN, BAX, PRNP, ITGB2
BP	GO:0019079	viral genome replication	8/310	122/18670	0.000989	0.0411	0.035	8	RNASEL, PARP10, DDB1, BANF1, GRK2, ATG16L2, BST2, TRIM28
BP	GO:0061136	regulation of proteasomal protein catabolic process	10/310	183/18670	0.000996	0.0411	0.035	10	DNAJB2, USP19, OS9, AKT1, UBB, NFE2L1, SMAD7, GSK3A, DDRGK1, EDEM2
BP	GO:0042116	macrophage activation	7/310	95/18670	0.00103	0.0422	0.0359	7	C1QA, SLC11A1, THBS1, IL4R, ITGAM, GRN, ITGB2
BP	GO:0002679	respiratory burst involved in defense response	3/310	13/18670	0.00115	0.0462	0.0393	3	SLAMF8, GRN, CYBC1
BP	GO:0051188	cofactor biosynthetic process	14/310	326/18670	0.00116	0.0462	0.0393	14	NUP210, HK3, OGDH, PARP10, FBP1, HK1, NADSYN1, GPD1, CYBA, ACLY, NFE2L1, ACSS1, GART, PFKL
BP	GO:0007044	cell-substrate junction assembly	7/310	97/18670	0.00117	0.0462	0.0393	7	PTK2B, PLEC, LDB1, ITGA5, LRP1, THBS1, TAOK2
BP	GO:0006066	alcohol metabolic process	15/310	364/18670	0.00119	0.0465	0.0396	15	ITPKB, POR, PTK2B, INPPL1, ACER3, GPD1, ITPK1, PLCB2, ACADVL, ACLY, NFE2L1, ACSS1, APOL2, APOL1, CYB5R3
BP	GO:0030038	contractile actin filament bundle assembly	7/310	98/18670	0.00124	0.0473	0.0402	7	ARHGEF10L, STMN1, ITGB5, PTGER4, ZYX, PTK2B, ARAP1
BP	GO:0043149	stress fiber assembly	7/310	98/18670	0.00124	0.0473	0.0402	7	ARHGEF10L, STMN1, ITGB5, PTGER4, ZYX, PTK2B, ARAP1
BP	GO:0002532	production of molecular mediator involved in inflammatory response	6/310	72/18670	0.00124	0.0473	0.0402	6	SLAMF8, ALOX5, CHID1, IL4R, ADCY7, GRN
BP	GO:0030970	retrograde protein transport, ER to cytosol	4/310	29/18670	0.00128	0.0476	0.0405	4	SYVN1, OS9, SEL1L, EDEM2
BP	GO:1903513	endoplasmic reticulum to cytosol transport	4/310	29/18670	0.00128	0.0476	0.0405	4	SYVN1, OS9, SEL1L, EDEM2
CC	GO:0005766	primary lysosome	15/320	155/19717	3.62e-08	8.02e-06	6.46e-06	15	DDOST, NCSTN, CMTM6, DPP7, TOLLIP, GALNS, ACLY, GRN, UNC13D, GAA, MAN2B1, BST2, PYGB, ADA2, CYB5R3
CC	GO:0042582	azurophil granule	15/320	155/19717	3.62e-08	8.02e-06	6.46e-06	15	DDOST, NCSTN, CMTM6, DPP7, TOLLIP, GALNS, ACLY, GRN, UNC13D, GAA, MAN2B1, BST2, PYGB, ADA2, CYB5R3
CC	GO:0042581	specific granule	15/320	160/19717	5.55e-08	8.06e-06	6.49e-06	15	KCNAB2, QSOX1, TMBIM1, CMTM6, ACAA1, TOLLIP, CTSD, ITGAL, ITGAM, CYBA, TMC6, SLC44A2, AP1M1, LAIR1, ITGB2
CC	GO:0034774	secretory granule lumen	21/320	321/19717	7.28e-08	8.06e-06	6.49e-06	21	QSOX1, ACAA1, PROS1, HK3, GSN, DPP7, ALOX5, TOLLIP, CTSD, THBS1, MVP, GALNS, ACLY, GRN, UNC13D, LGALS3BP, MAN2B1, PYGB, PFKL, ADA2, CYB5R3
CC	GO:0030667	secretory granule membrane	20/320	298/19717	9.9e-08	8.77e-06	7.06e-06	20	KCNAB2, DDOST, NCSTN, TMBIM1, SLC11A1, CMTM6, ENPP4, TBC1D10C, ITGAL, ITGAM, ITGAX, CYBA, TMC6, GAA, SLC44A2, ADGRE5, AP1M1, BST2, LAIR1, ITGB2
CC	GO:0060205	cytoplasmic vesicle lumen	21/320	338/19717	1.74e-07	1.15e-05	9.3e-06	21	QSOX1, ACAA1, PROS1, HK3, GSN, DPP7, ALOX5, TOLLIP, CTSD, THBS1, MVP, GALNS, ACLY, GRN, UNC13D, LGALS3BP, MAN2B1, PYGB, PFKL, ADA2, CYB5R3
CC	GO:0031983	vesicle lumen	21/320	339/19717	1.82e-07	1.15e-05	9.3e-06	21	QSOX1, ACAA1, PROS1, HK3, GSN, DPP7, ALOX5, TOLLIP, CTSD, THBS1, MVP, GALNS, ACLY, GRN, UNC13D, LGALS3BP, MAN2B1, PYGB, PFKL, ADA2, CYB5R3
CC	GO:0035579	specific granule membrane	11/320	91/19717	2.58e-07	1.43e-05	1.15e-05	11	KCNAB2, TMBIM1, CMTM6, ITGAL, ITGAM, CYBA, TMC6, SLC44A2, AP1M1, LAIR1, ITGB2
CC	GO:0008305	integrin complex	7/320	31/19717	5.23e-07	2.57e-05	2.07e-05	7	ITGB5, ITGB1, ITGA5, ITGAL, ITGAM, ITGAX, ITGB2
CC	GO:0005775	vacuolar lumen	14/320	172/19717	8.75e-07	3.88e-05	3.12e-05	14	DPP7, CHID1, TOLLIP, CTSD, GALNS, ACLY, NAGLU, GRN, UNC13D, GAA, MAN2B1, PYGB, ADA2, CYB5R3
CC	GO:0098636	protein complex involved in cell adhesion	7/320	34/19717	1.03e-06	4.13e-05	3.33e-05	7	ITGB5, ITGB1, ITGA5, ITGAL, ITGAM, ITGAX, ITGB2
CC	GO:0044322	endoplasmic reticulum quality control compartment	6/320	24/19717	1.83e-06	6.77e-05	5.45e-05	6	FBXO6, MAN1B1, SYVN1, OS9, SEL1L, EDEM2
CC	GO:0101002	ficolin-1-rich granule	14/320	185/19717	2.09e-06	7.01e-05	5.65e-05	14	SLC11A1, HK3, ENPP4, GSN, ALOX5, CTSD, TBC1D10C, PLEKHO2, MVP, ITGAX, ACLY, GAA, PFKL, ITGB2
CC	GO:0035578	azurophil granule lumen	10/320	91/19717	2.22e-06	7.01e-05	5.65e-05	10	DPP7, TOLLIP, GALNS, ACLY, GRN, UNC13D, MAN2B1, PYGB, ADA2, CYB5R3
CC	GO:0070821	tertiary granule membrane	9/320	73/19717	2.72e-06	8.02e-05	6.46e-05	9	KCNAB2, SLC11A1, ITGAM, ITGAX, CYBA, TMC6, GAA, LAIR1, ITGB2
CC	GO:0070820	tertiary granule	13/320	164/19717	2.9e-06	8.02e-05	6.46e-05	13	KCNAB2, QSOX1, SLC11A1, ENPP4, CTSD, TBC1D10C, ITGAM, ITGAX, CYBA, TMC6, GAA, LAIR1, ITGB2
CC	GO:0005925	focal adhesion	21/320	405/19717	3.23e-06	8.41e-05	6.78e-05	21	NCSTN, RHOB, ITGB5, GNB2, ZYX, PTK2B, PLEC, GSN, ITGB1, CD81, CORO1B, ITGA5, LRP1, CYBA, PIP5K1C, ADGRE5, VASP, ITGB2, MYH9, PARVG, FLNA
CC	GO:0005924	cell-substrate adherens junction	21/320	408/19717	3.62e-06	8.91e-05	7.18e-05	21	NCSTN, RHOB, ITGB5, GNB2, ZYX, PTK2B, PLEC, GSN, ITGB1, CD81, CORO1B, ITGA5, LRP1, CYBA, PIP5K1C, ADGRE5, VASP, ITGB2, MYH9, PARVG, FLNA
CC	GO:0030055	cell-substrate junction	21/320	412/19717	4.21e-06	9.83e-05	7.92e-05	21	NCSTN, RHOB, ITGB5, GNB2, ZYX, PTK2B, PLEC, GSN, ITGB1, CD81, CORO1B, ITGA5, LRP1, CYBA, PIP5K1C, ADGRE5, VASP, ITGB2, MYH9, PARVG, FLNA
CC	GO:0042470	melanosome	10/320	106/19717	8.86e-06	0.000187	0.000151	10	ATP1A1, NCSTN, PDIA6, PDIA4, ITGB1, CTSD, GANAB, SLC3A2, TRPV2, SLC1A5
CC	GO:0048770	pigment granule	10/320	106/19717	8.86e-06	0.000187	0.000151	10	ATP1A1, NCSTN, PDIA6, PDIA4, ITGB1, CTSD, GANAB, SLC3A2, TRPV2, SLC1A5
CC	GO:0005788	endoplasmic reticulum lumen	17/320	309/19717	1.32e-05	0.000265	0.000214	17	H6PD, TOR3A, QSOX1, PDIA6, TGOLN2, SUMF2, PDIA4, TOR1B, PNPLA2, GANAB, OS9, THBS1, PRKCSH, COLGALT1, NUCB1, EDEM2, APOL1
CC	GO:0010008	endosome membrane	20/320	479/19717	0.000119	0.0023	0.00185	20	LEPROT, APH1A, NCSTN, RHOB, STEAP3, TMBIM1, SLC11A1, CMTM6, HLA-E, HLA-B, MRC1, CTSD, VPS37C, SCAMP2, UBB, HGS, PIP5K1C, GGA1, SLC9A6, ATP6AP1
CC	GO:0031227	intrinsic component of endoplasmic reticulum membrane	10/320	158/19717	0.000265	0.00489	0.00394	10	EMC1, PIGK, DNAJB2, HLA-E, HLA-B, STIM1, SYVN1, ACER3, FKBP8, EMC10
CC	GO:0005770	late endosome	13/320	256/19717	0.0003	0.00531	0.00428	13	SDF4, RHOB, STEAP3, SLC11A1, CHID1, VPS37C, ANKRD13D, GRN, UNC13D, HGS, BST2, HDAC6, SLC9A6
CC	GO:0101003	ficolin-1-rich granule membrane	6/320	61/19717	0.000457	0.00779	0.00628	6	SLC11A1, ENPP4, TBC1D10C, ITGAX, GAA, ITGB2
CC	GO:0030176	integral component of endoplasmic reticulum membrane	9/320	150/19717	0.000784	0.0129	0.0104	9	EMC1, PIGK, HLA-E, HLA-B, STIM1, SYVN1, ACER3, FKBP8, EMC10
CC	GO:1904813	ficolin-1-rich granule lumen	8/320	124/19717	0.000952	0.0147	0.0119	8	HK3, GSN, ALOX5, CTSD, PLEKHO2, MVP, ACLY, PFKL
CC	GO:0031252	cell leading edge	16/320	403/19717	0.000965	0.0147	0.0119	16	PSD4, MYO1G, PTK2B, GSN, ITGB1, LDB1, CORO1B, INPPL1, ITGA5, PIEZO1, KSR1, PIP5K1C, VASP, MYADM, MYH9, HDAC6
CC	GO:0001931	uropod	3/320	13/19717	0.00107	0.0153	0.0124	3	SPN, PIP5K1C, MYH9
CC	GO:0031254	cell trailing edge	3/320	13/19717	0.00107	0.0153	0.0124	3	SPN, PIP5K1C, MYH9
CC	GO:0005774	vacuolar membrane	16/320	412/19717	0.00121	0.0168	0.0135	16	DDOST, NCSTN, TMBIM1, CMTM6, GNB2, CTSD, SLC15A3, ATG16L2, LRP1, GRN, ABCC3, GAA, SLC44A2, MAN2B1, AP1M1, BST2
CC	GO:0034399	nuclear periphery	8/320	131/19717	0.00136	0.0182	0.0147	8	LMNA, RNASEL, CAD, RGS12, ALOX5, NUMA1, PHB2, MBD1
CC	GO:0045335	phagocytic vesicle	8/320	132/19717	0.00143	0.0186	0.015	8	SLC11A1, ITGB5, HLA-E, HLA-B, ZYX, GSN, UNC93B1, CYBA
CC	GO:0031968	organelle outer membrane	10/320	201/19717	0.0017	0.0216	0.0174	10	HK1, TMEM109, CPT1A, PHB2, RMDN3, UBB, AKAP1, TOMM40, BAX, CYB5R3
CC	GO:0019867	outer membrane	10/320	203/19717	0.00183	0.0226	0.0182	10	HK1, TMEM109, CPT1A, PHB2, RMDN3, UBB, AKAP1, TOMM40, BAX, CYB5R3
CC	GO:0016363	nuclear matrix	7/320	109/19717	0.00202	0.0236	0.019	7	RNASEL, CAD, RGS12, ALOX5, NUMA1, PHB2, MBD1
CC	GO:0000153	cytoplasmic ubiquitin ligase complex	3/320	16/19717	0.00203	0.0236	0.019	3	SYVN1, OS9, SEL1L
CC	GO:0097440	apical dendrite	3/320	17/19717	0.00243	0.0271	0.0218	3	PTK2B, GSK3A, FLNA
CC	GO:0035577	azurophil granule membrane	5/320	58/19717	0.00247	0.0271	0.0218	5	DDOST, NCSTN, CMTM6, GAA, BST2
CC	GO:0150034	distal axon	12/320	285/19717	0.00252	0.0271	0.0218	12	KCNAB2, CAD, MICAL1, ORAI2, PTK2B, LRP1, POLG, MAPK8IP3, TAOK2, TRPV2, SLC9A6, ARHGAP4
CC	GO:0005741	mitochondrial outer membrane	9/320	178/19717	0.00257	0.0271	0.0218	9	HK1, CPT1A, PHB2, RMDN3, UBB, AKAP1, TOMM40, BAX, CYB5R3
CC	GO:0001772	immunological synapse	4/320	36/19717	0.00266	0.0274	0.0221	4	CD81, NPTN, CD37, MYH9
CC	GO:0031965	nuclear membrane	12/320	296/19717	0.00342	0.0345	0.0278	12	LMNA, UNC50, DNAJB2, NUP210, LEMD2, TOR1B, ALOX5, TMEM109, TMC6, TMC8, SLC16A3, PRNP
CC	GO:0005635	nuclear envelope	16/320	464/19717	0.00397	0.039	0.0314	16	LMNA, TOR3A, UNC50, DNAJB2, NUP210, LEMD2, TOR1B, ALOX5, TMEM109, BANF1, MVP, TMC6, TMC8, SLC16A3, BAX, PRNP
CC	GO:0030139	endocytic vesicle	12/320	303/19717	0.00412	0.0397	0.032	12	MARCO, SLC11A1, ITGB5, HBEGF, HLA-E, HLA-B, ZYX, GSN, UNC93B1, LRP1, CYBA, UBB
CC	GO:0043202	lysosomal lumen	6/320	95/19717	0.00453	0.0418	0.0337	6	CHID1, CTSD, GALNS, NAGLU, GAA, MAN2B1
CC	GO:0005793	endoplasmic reticulum-Golgi intermediate compartment	7/320	126/19717	0.00453	0.0418	0.0337	7	PDIA6, GORASP1, LMAN2, TMED9, PIEZO1, NUCB1, ATP6AP1
CC	GO:0005769	early endosome	13/320	350/19717	0.00494	0.0446	0.036	13	APH1A, NCSTN, RHOB, TMEM127, CMTM6, HLA-E, HLA-B, GPR107, LRP1, HGS, NUCB1, GGA1, SLC9A6
CC	GO:0005765	lysosomal membrane	13/320	354/19717	0.00542	0.0476	0.0383	13	DDOST, NCSTN, TMBIM1, CMTM6, GNB2, CTSD, SLC15A3, LRP1, GRN, GAA, SLC44A2, AP1M1, BST2
CC	GO:0098852	lytic vacuole membrane	13/320	355/19717	0.00555	0.0476	0.0383	13	DDOST, NCSTN, TMBIM1, CMTM6, GNB2, CTSD, SLC15A3, LRP1, GRN, GAA, SLC44A2, AP1M1, BST2
CC	GO:0045121	membrane raft	12/320	315/19717	0.00559	0.0476	0.0383	12	ATP1A1, PTK2B, ITGB1, HK1, CTSD, STIM1, ITGAM, BST2, MYADM, PRNP, ITGB2, HDAC6
CC	GO:0098857	membrane microdomain	12/320	316/19717	0.00573	0.0479	0.0385	12	ATP1A1, PTK2B, ITGB1, HK1, CTSD, STIM1, ITGAM, BST2, MYADM, PRNP, ITGB2, HDAC6
CC	GO:0033116	endoplasmic reticulum-Golgi intermediate compartment membrane	5/320	71/19717	0.00593	0.0486	0.0392	5	GORASP1, LMAN2, TMED9, PIEZO1, ATP6AP1
CC	GO:0030666	endocytic vesicle membrane	8/320	167/19717	0.00604	0.0486	0.0392	8	MARCO, SLC11A1, HBEGF, HLA-E, HLA-B, LRP1, CYBA, UBB
MF	GO:0016208	AMP binding	4/309	13/17697	5.76e-05	0.0208	0.0187	4	FBP1, ACSS1, PFKL, CYB5R3
MF	GO:0038024	cargo receptor activity	8/309	85/17697	0.000118	0.0208	0.0187	8	MARCO, MRC1, LRP1, LRP10, ITGAM, CXCL16, LGALS3BP, ITGB2
MF	GO:0003756	protein disulfide isomerase activity	4/309	16/17697	0.000141	0.0208	0.0187	4	PIGK, QSOX1, PDIA6, PDIA4
MF	GO:0016864	intramolecular oxidoreductase activity, transposing S-S bonds	4/309	16/17697	0.000141	0.0208	0.0187	4	PIGK, QSOX1, PDIA6, PDIA4
MF	GO:0031072	heat shock protein binding	9/309	119/17697	0.000242	0.0287	0.0257	9	DNAJB2, USP19, LMAN2, SPN, ITGAM, KSR1, BAX, ITGB2, HDAC6
MF	GO:0048029	monosaccharide binding	7/309	75/17697	0.000332	0.0328	0.0294	7	PLOD1, HK3, LMAN2, FBP1, MRC1, HK1, PFKL
KEGG	hsa00030	Pentose phosphate pathway	6/177	17/3909	6.46e-05	0.016	0.0148	6	H6PD, PGD, TKT, FBP1, PFKL, PRPS1
KEGG	hsa04141	Protein processing in endoplasmic reticulum	16/177	134/3909	0.000295	0.0364	0.0337	16	FBXO6, DDOST, PDIA6, DNAJB2, LMAN2, PDIA4, MAN1B1, SEC24C, GANAB, SYVN1, STT3A, OS9, SEL1L, PRKCSH, BAX, EDEM2

## Sheet: PBMC down-regulated genes
PBMC down-regulated genes
Category	TERM	Description	GeneRatio	BgRatio	pvalue	p.adjust	qvalue	Count	GeneSymbol
BP	GO:0007411	axon guidance	15/186	276/18670	1.19e-07	0.00018	0.000159	15	DRAXIN, NTRK1, LGR6, SEMA4C, EPHB1, EFNA5, KIF3A, LAMA2, PTCH1, GATA3, RPS6KA5, BCL11B, NEO1, NOG, RNF165
BP	GO:0097485	neuron projection guidance	15/186	277/18670	1.25e-07	0.00018	0.000159	15	DRAXIN, NTRK1, LGR6, SEMA4C, EPHB1, EFNA5, KIF3A, LAMA2, PTCH1, GATA3, RPS6KA5, BCL11B, NEO1, NOG, RNF165
BP	GO:0000395	mRNA 5'-splice site recognition	6/186	29/18670	3.54e-07	0.000341	0.000302	6	RNU1-1, RNU1-3, RNU1-4, RNU1-2, RNVU1-18, RNVU1-7
BP	GO:0007409	axonogenesis	17/186	468/18670	4.71e-06	0.0034	0.00301	17	DRAXIN, NTRK1, LGR6, SEMA4C, EPHB1, EFNA5, KIF3A, LAMA2, AUTS2, PTCH1, GATA3, RPS6KA5, BCL11B, NEO1, NOG, RNF165, PTPRS
BP	GO:0006376	mRNA splice site selection	6/186	53/18670	1.4e-05	0.00811	0.00718	6	RNU1-1, RNU1-3, RNU1-4, RNU1-2, RNVU1-18, RNVU1-7
BP	GO:0045292	mRNA cis splicing, via spliceosome	6/186	56/18670	1.94e-05	0.00933	0.00826	6	RNU1-1, RNU1-3, RNU1-4, RNU1-2, RNVU1-18, RNVU1-7
BP	GO:0033002	muscle cell proliferation	11/186	239/18670	2.88e-05	0.0112	0.00992	11	TGFBR3, PTGS2, EPHB1, IGFBP3, CCN3, BMPR1A, PDGFD, GLI1, IFNG, NOG, ADAMTS1
BP	GO:0050673	epithelial cell proliferation	15/186	434/18670	3.1e-05	0.0112	0.00992	15	RUNX3, TGFBR3, AKT3, CCR3, IGFBP3, EGR3, CCN3, PTCH1, GATA3, BMPR1A, CDKN1C, GLI1, BCL11B, ESRP2, NOG
BP	GO:0019722	calcium-mediated signaling	10/186	218/18670	6.86e-05	0.022	0.0195	10	ADGRB2, GSTM2, CXCR2, CCR9, CCR3, CXCL8, SGCD, NCALD, PTGDR2, CCL4
BP	GO:0048608	reproductive structure development	14/186	431/18670	0.000111	0.0267	0.0236	14	NTRK1, PTGS2, MME, RHOBTB3, ITGB8, PTCH1, AKR1C3, GATA3, PLEKHA1, CDKN1C, GLI1, ZNF830, NOG, ADAMTS1
BP	GO:0050678	regulation of epithelial cell proliferation	13/186	378/18670	0.000111	0.0267	0.0236	13	RUNX3, TGFBR3, AKT3, CCR3, EGR3, PTCH1, GATA3, BMPR1A, CDKN1C, GLI1, BCL11B, ESRP2, NOG
BP	GO:0061458	reproductive system development	14/186	434/18670	0.000119	0.0267	0.0236	14	NTRK1, PTGS2, MME, RHOBTB3, ITGB8, PTCH1, AKR1C3, GATA3, PLEKHA1, CDKN1C, GLI1, ZNF830, NOG, ADAMTS1
BP	GO:0060037	pharyngeal system development	4/186	26/18670	0.00012	0.0267	0.0236	4	PTCH1, GATA3, BMPR1A, NOG
BP	GO:0060541	respiratory system development	9/186	198/18670	0.00017	0.0351	0.0311	9	CHI3L1, MME, FGFRL1, MSC, BMPR1A, GLI1, ESRP2, NOG, KLF2
BP	GO:0000245	spliceosomal complex assembly	6/186	84/18670	0.000193	0.0371	0.0328	6	RNU1-1, RNU1-3, RNU1-4, RNU1-2, RNVU1-18, RNVU1-7
BP	GO:0035066	positive regulation of histone acetylation	4/186	30/18670	0.000213	0.0385	0.0341	4	AUTS2, GATA3, RPS6KA5, NAP1L2
BP	GO:0061384	heart trabecula morphogenesis	4/186	32/18670	0.000276	0.045	0.0398	4	TGFBR3, BMPR1A, NOG, ADAMTS1
BP	GO:2000758	positive regulation of peptidyl-lysine acetylation	4/186	33/18670	0.000311	0.045	0.0398	4	AUTS2, GATA3, RPS6KA5, NAP1L2
BP	GO:0003206	cardiac chamber morphogenesis	7/186	129/18670	0.000313	0.045	0.0398	7	TGFBR3, FGFRL1, GATA3, BMPR1A, ZFPM1, NOG, ADAMTS1
BP	GO:0035710	CD4-positive, alpha-beta T cell activation	6/186	92/18670	0.000316	0.045	0.0398	6	RUNX3, GATA3, IFNG, ZFPM1, LGALS9C, LGALS9B
BP	GO:0046629	gamma-delta T cell activation	3/186	14/18670	0.000327	0.045	0.0398	3	SOX13, CCR9, EGR3
BP	GO:2000514	regulation of CD4-positive, alpha-beta T cell activation	5/186	61/18670	0.000352	0.0463	0.041	5	RUNX3, GATA3, IFNG, LGALS9C, LGALS9B
CC	GO:0005685	U1 snRNP	6/202	37/19717	1.92e-06	0.000502	0.000494	6	RNU1-1, RNU1-3, RNU1-4, RNU1-2, RNVU1-18, RNVU1-7
CC	GO:0062023	collagen-containing extracellular matrix	15/202	406/19717	2.03e-05	0.00265	0.00261	15	MMP23B, CCDC80, CPA3, EFNA5, LAMA2, CCN3, SPON1, A2M, PZP, ANGPTL6, CLC, LTBP4, ADAMTS1, COL18A1, COL6A2
CC	GO:0097525	spliceosomal snRNP complex	7/202	99/19717	7.17e-05	0.00626	0.00616	7	RNU1-1, RNU1-3, RNU1-4, RNU1-2, RNVU1-18, RNVU1-7, RNU4-1
CC	GO:0030532	small nuclear ribonucleoprotein complex	7/202	105/19717	0.000104	0.00682	0.00671	7	RNU1-1, RNU1-3, RNU1-4, RNU1-2, RNVU1-18, RNVU1-7, RNU4-1
CC	GO:0120114	Sm-like protein family complex	7/202	116/19717	0.000194	0.0102	0.01	7	RNU1-1, RNU1-3, RNU1-4, RNU1-2, RNVU1-18, RNVU1-7, RNU4-1
CC	GO:0009897	external side of plasma membrane	12/202	393/19717	0.000771	0.0337	0.0331	12	TGFBR3, FCRL6, CXCR2, IL5RA, CCR9, CCR3, IL7R, EFNA5, ENPP3, BMPR1A, MS4A2, TRDC
MF	GO:0030627	pre-mRNA 5'-splice site binding	6/185	24/17697	1.39e-07	4.97e-05	4.65e-05	6	RNU1-1, RNU1-3, RNU1-4, RNU1-2, RNVU1-18, RNVU1-7
MF	GO:0036002	pre-mRNA binding	6/185	63/17697	4.99e-05	0.00524	0.0049	6	RNU1-1, RNU1-3, RNU1-4, RNU1-2, RNVU1-18, RNVU1-7
MF	GO:0019955	cytokine binding	8/185	128/17697	6.02e-05	0.00524	0.0049	8	TGFBR3, CXCR2, IL5RA, CCR9, CCR3, A2M, NOG, LTBP4
MF	GO:1901681	sulfur compound binding	11/185	250/17697	6.65e-05	0.00524	0.0049	11	TGFBR3, GSTM2, GSTM1, LGR6, CCDC80, FGFRL1, CCN3, PTCH1, PRSS57, PTPRS, ADAMTS1
MF	GO:0008201	heparin binding	9/185	169/17697	7.29e-05	0.00524	0.0049	9	TGFBR3, LGR6, CCDC80, FGFRL1, CCN3, PTCH1, PRSS57, PTPRS, ADAMTS1
MF	GO:0019838	growth factor binding	8/185	137/17697	9.72e-05	0.00582	0.00544	8	TGFBR3, NTRK1, FGFRL1, IGFBP3, CCN3, BMPR1A, A2M, LTBP4
MF	GO:0005539	glycosaminoglycan binding	10/185	229/17697	0.000152	0.0078	0.0073	10	TGFBR3, LGR6, CCDC80, FGFRL1, CCN3, PTCH1, PRSS57, PTPRS, LTBP4, ADAMTS1
MF	GO:0019199	transmembrane receptor protein kinase activity	6/185	79/17697	0.000178	0.00797	0.00746	6	TGFBR3, NTRK1, EPHB1, FGFRL1, BMPR1A, LTBP4
MF	GO:0019956	chemokine binding	4/185	32/17697	0.000331	0.0132	0.0123	4	CXCR2, CCR9, CCR3, A2M
MF	GO:0005024	transforming growth factor beta-activated receptor activity	3/185	15/17697	0.000466	0.0167	0.0157	3	TGFBR3, BMPR1A, LTBP4
MF	GO:0004675	transmembrane receptor protein serine/threonine kinase activity	3/185	17/17697	0.000686	0.0224	0.0209	3	TGFBR3, BMPR1A, LTBP4
KEGG	hsa04060	Cytokine-cytokine receptor interaction	12/92	148/5200	9.24e-06	0.00177	0.00164	12	CXCR2, IL5RA, CCR9, CCR3, CXCL8, IL7R, TNFRSF10C, BMPR1A, GDF11, IFNG, CCL4, CCL4L2
KEGG	hsa04061	Viral protein interaction with cytokine and cytokine receptor	7/92	58/5200	6.22e-05	0.00594	0.00553	7	CXCR2, CCR9, CCR3, CXCL8, TNFRSF10C, CCL4, CCL4L2
GO_BP	GO:0051968	positive regulation of synaptic transmission, glutamatergic	3/107	12/11584	0.000159	0.00856	0.00733	3	NTRK1, PTGS2, ADORA2A
GO_BP	GO:0042304	regulation of fatty acid biosynthetic process	4/107	31/11584	0.000179	0.00942	0.00807	4	PTGS2, SLC45A3, IL1B, CEACAM1
GO_BP	GO:0051222	positive regulation of protein transport	11/107	325/11584	0.000201	0.0104	0.00887	11	WLS, PTGS2, IL1B, AKAP12, SORL1, CLEC9A, HCAR2, LGALS9C, LGALS9B, ADORA2A, OSM
GO_BP	GO:0071347	cellular response to interleukin-1	7/107	135/11584	0.000247	0.0125	0.0107	7	CHI3L1, IL1B, CXCL8, AKAP12, CCL4, CCL3L1, KLF2
GO_BP	GO:0007188	adenylate cyclase-modulating G protein-coupled receptor signaling pathway	6/107	97/11584	0.00027	0.0133	0.0114	6	CCR3, AKAP12, GNAO1, HRH4, ADGRE3, ADORA2A
GO_BP	GO:0009612	response to mechanical stimulus	7/107	138/11584	0.000283	0.0136	0.0117	7	NTRK1, PTGS2, CHI3L1, BTG2, IL1B, KIT, FOSB
GO_BP	GO:0055123	digestive system development	5/107	64/11584	0.000303	0.0142	0.0121	5	WLS, KIT, CXCL8, FAT4, CDKN1C
GO_BP	GO:0051047	positive regulation of secretion	10/107	286/11584	0.000306	0.0142	0.0121	10	WLS, IL1B, AKAP12, SYTL2, CLEC9A, HCAR2, LGALS9C, LGALS9B, ADORA2A, OSM
GO_BP	GO:0050995	negative regulation of lipid catabolic process	3/107	16/11584	0.000393	0.0171	0.0147	3	IL1B, SORL1, HCAR2
GO_BP	GO:0007187	G protein-coupled receptor signaling pathway, coupled to cyclic nucleotide second messenger	6/107	104/11584	0.000393	0.0171	0.0147	6	CCR3, AKAP12, GNAO1, HRH4, ADGRE3, ADORA2A
GO_BP	GO:0050715	positive regulation of cytokine secretion	6/107	104/11584	0.000393	0.0171	0.0147	6	IL1B, AKAP12, CLEC9A, LGALS9C, LGALS9B, OSM
GO_BP	GO:0050804	modulation of chemical synaptic transmission	9/107	246/11584	0.000445	0.019	0.0163	9	NTRK1, PTGS2, IL1B, CACNA2D2, EPHB1, MME, KIT, AKAP12, ADORA2A
GO_BP	GO:0099177	regulation of trans-synaptic signaling	9/107	247/11584	0.000459	0.0193	0.0165	9	NTRK1, PTGS2, IL1B, CACNA2D2, EPHB1, MME, KIT, AKAP12, ADORA2A
GO_BP	GO:1903530	regulation of secretion by cell	13/107	481/11584	0.000475	0.0196	0.0167	13	WLS, IL1B, CACNA2D2, EFNA5, AKAP12, CCN3, CLEC9A, HCAR2, LGALS9C, LGALS9B, CEACAM1, ADORA2A, OSM
GO_BP	GO:1904951	positive regulation of establishment of protein localization	11/107	362/11584	0.000504	0.0204	0.0175	11	WLS, PTGS2, IL1B, AKAP12, SORL1, CLEC9A, HCAR2, LGALS9C, LGALS9B, ADORA2A, OSM
GO_BP	GO:0050886	endocrine process	4/107	41/11584	0.000536	0.0211	0.0181	4	IL1B, CPA3, MME, HCAR2
GO_BP	GO:0046883	regulation of hormone secretion	7/107	154/11584	0.00055	0.0211	0.0181	7	IL1B, CACNA2D2, EFNA5, CCN3, HCAR2, ADORA2A, OSM
GO_BP	GO:0070555	response to interleukin-1	7/107	154/11584	0.00055	0.0211	0.0181	7	CHI3L1, IL1B, CXCL8, AKAP12, CCL4, CCL3L1, KLF2
GO_BP	GO:0044057	regulation of system process	10/107	312/11584	0.000607	0.0229	0.0196	10	KCND3, PTGS2, IL1B, CACNB4, CACNA2D2, KIT, CCN3, HCAR2, GNAO1, ADORA2A
GO_BP	GO:0070374	positive regulation of ERK1 and ERK2 cascade	6/107	116/11584	0.000704	0.0261	0.0224	6	NTRK1, CHI3L1, KIT, AKAP12, CCL4, CCL3L1
GO_BP	GO:0009410	response to xenobiotic stimulus	7/107	161/11584	0.000716	0.0262	0.0224	7	GSTM1, GNAO1, AOC2, AOC3, FOSB, MAP1LC3A, ADORA2A
GO_BP	GO:0014072	response to isoquinoline alkaloid	3/107	20/11584	0.000779	0.0276	0.0236	3	GNAO1, FOSB, MAP1LC3A
GO_BP	GO:0043278	response to morphine	3/107	20/11584	0.000779	0.0276	0.0236	3	GNAO1, FOSB, MAP1LC3A
GO_BP	GO:0071774	response to fibroblast growth factor	5/107	80/11584	0.000849	0.0296	0.0254	5	CXCL8, FAT4, EGR3, IER2, ZFP36
GO_BP	GO:0030856	regulation of epithelial cell differentiation	5/107	81/11584	0.000899	0.0301	0.0258	5	IL1B, FAT4, CDKN1C, ZFP36, CEACAM1
GO_BP	GO:0045923	positive regulation of fatty acid metabolic process	3/107	21/11584	0.000903	0.0301	0.0258	3	PTGS2, SLC45A3, IL1B
GO_BP	GO:0034612	response to tumor necrosis factor	8/107	218/11584	0.000914	0.0301	0.0258	8	PTGS2, CHI3L1, CXCL8, AKAP12, CCL4, CCL3L1, KLF2, ZFP36
GO_BP	GO:1903532	positive regulation of secretion by cell	9/107	272/11584	0.000915	0.0301	0.0258	9	WLS, IL1B, AKAP12, CLEC9A, HCAR2, LGALS9C, LGALS9B, ADORA2A, OSM
GO_BP	GO:0002675	positive regulation of acute inflammatory response	3/107	22/11584	0.00104	0.0336	0.0288	3	PTGS2, IL1B, OSM
GO_BP	GO:0042119	neutrophil activation	12/107	459/11584	0.00106	0.0337	0.0289	12	CHI3L1, YPEL5, CXCR2, CXCR1, MME, CXCL8, CXCL1, PLAU, TCN1, ADGRE3, CEACAM1, SLPI
GO_BP	GO:0036230	granulocyte activation	12/107	464/11584	0.00116	0.0358	0.0307	12	CHI3L1, YPEL5, CXCR2, CXCR1, MME, CXCL8, CXCL1, PLAU, TCN1, ADGRE3, CEACAM1, SLPI
GO_BP	GO:0050663	cytokine secretion	7/107	175/11584	0.00117	0.0358	0.0307	7	CHI3L1, IL1B, AKAP12, CLEC9A, LGALS9C, LGALS9B, OSM
GO_BP	GO:0010817	regulation of hormone levels	9/107	282/11584	0.00118	0.0358	0.0307	9	IL1B, CACNA2D2, CPA3, MME, EFNA5, CCN3, HCAR2, ADORA2A, OSM
GO_BP	GO:0051602	response to electrical stimulus	3/107	23/11584	0.00119	0.0358	0.0307	3	NTRK1, BTG2, AKAP12
GO_BP	GO:0050673	epithelial cell proliferation	8/107	230/11584	0.00129	0.0384	0.0329	8	TGFBR3, CCR3, KIT, EGR3, CCN3, CDKN1C, ZFP36, CEACAM1
GO_BP	GO:0019730	antimicrobial humoral response	4/107	52/11584	0.00132	0.0385	0.033	4	CXCL8, CXCL1, CXCL5, SLPI
GO_BP	GO:0002262	myeloid cell homeostasis	6/107	131/11584	0.00133	0.0385	0.033	6	TGFBR3, CXCR2, KIT, HCAR2, KLF2, ZFP36
GO_BP	GO:0046879	hormone secretion	7/107	180/11584	0.00138	0.0394	0.0338	7	IL1B, CACNA2D2, EFNA5, CCN3, HCAR2, ADORA2A, OSM
GO_BP	GO:0043408	regulation of MAPK cascade	12/107	475/11584	0.00142	0.0398	0.0341	12	NTRK1, CHI3L1, IL1B, EPHB1, KIT, AKAP12, SORL1, CCL4, CCL3L1, HRH4, CEACAM1, OSM
GO_BP	GO:0045833	negative regulation of lipid metabolic process	4/107	53/11584	0.00142	0.0398	0.0341	4	IL1B, SORL1, HCAR2, CEACAM1
GO_BP	GO:0032496	response to lipopolysaccharide	8/107	234/11584	0.00144	0.0398	0.0341	8	PTGS2, IL1B, CXCL8, CXCL1, CXCL5, AKAP12, ZFP36, SLPI
GO_BP	GO:0051965	positive regulation of synapse assembly	3/107	25/11584	0.00152	0.041	0.0351	3	NTRK1, EPHB1, EFNA5
GO_BP	GO:2000778	positive regulation of interleukin-6 secretion	3/107	25/11584	0.00152	0.041	0.0351	3	IL1B, LGALS9C, LGALS9B
GO_BP	GO:0009914	hormone transport	7/107	185/11584	0.00161	0.0429	0.0368	7	IL1B, CACNA2D2, EFNA5, CCN3, HCAR2, ADORA2A, OSM
GO_BP	GO:0019932	second-messenger-mediated signaling	8/107	240/11584	0.00169	0.0445	0.0381	8	CXCR2, CXCR1, CCR3, CXCL8, SGCD, CCL4, ADGRE3, ADORA2A
GO_BP	GO:0007600	sensory perception	8/107	241/11584	0.00173	0.0451	0.0386	8	NTRK1, PTGS2, EPHB1, MME, KIT, CCN3, AOC2, ADORA2A
GO_BP	GO:0043299	leukocyte degranulation	12/107	487/11584	0.00175	0.0451	0.0386	12	CHI3L1, YPEL5, CXCR2, CXCR1, MME, KIT, CXCL1, PLAU, TCN1, ADGRE3, CEACAM1, SLPI
GO_BP	GO:0003018	vascular process in circulatory system	5/107	95/11584	0.00184	0.0467	0.04	5	PTGS2, CXCR2, AKAP12, CEACAM1, ADORA2A
GO_BP	GO:0002275	myeloid cell activation involved in immune response	12/107	491/11584	0.00187	0.0467	0.04	12	CHI3L1, YPEL5, CXCR2, CXCR1, MME, KIT, CXCL1, PLAU, TCN1, ADGRE3, CEACAM1, SLPI
GO_BP	GO:0002237	response to molecule of bacterial origin	8/107	244/11584	0.00187	0.0467	0.04	8	PTGS2, IL1B, CXCL8, CXCL1, CXCL5, AKAP12, ZFP36, SLPI
GO_BP	GO:0051966	regulation of synaptic transmission, glutamatergic	3/107	27/11584	0.00191	0.047	0.0402	3	NTRK1, PTGS2, ADORA2A
GO_BP	GO:0030155	regulation of cell adhesion	12/107	494/11584	0.00197	0.048	0.0412	12	IL1B, CCDC80, CXCL8, EFNA5, EGR3, PLAU, NUAK1, LGALS9C, LGALS9B, CEACAM1, CASS4, ADORA2A
GO_BP	GO:0019722	calcium-mediated signaling	6/107	142/11584	0.002	0.0482	0.0413	6	CXCR2, CXCR1, CCR3, CXCL8, SGCD, CCL4
GO_CC	GO:0009897	external side of plasma membrane	10/112	393/19717	8.21e-05	0.0166	0.016	10	TGFBR3, FCRL6, CXCR2, CXCR1, IL5RA, CCR3, KIT, EFNA5, TRGV8, MS4A2
GO_CC	GO:0042581	specific granule	6/112	160/19717	0.000306	0.0216	0.0208	6	CHI3L1, CXCL1, PLAU, TCN1, CEACAM1, SLPI
GO_CC	GO:0070820	tertiary granule	6/112	164/19717	0.000349	0.0216	0.0208	6	YPEL5, CXCL1, PLAU, TCN1, ADGRE3, CEACAM1
GO_CC	GO:0035580	specific granule lumen	4/112	62/19717	0.000427	0.0216	0.0208	4	CHI3L1, CXCL1, TCN1, SLPI
GO_MF	GO:0005126	cytokine receptor binding	10/107	286/17697	9.18e-06	0.000911	0.000834	10	TGFBR3, NTRK1, IL1B, CXCL8, CXCL1, CXCL5, EFNA5, CCL4, CCL3L1, OSM
GO_MF	GO:0008009	chemokine activity	5/107	49/17697	1.13e-05	0.000911	0.000834	5	CXCL8, CXCL1, CXCL5, CCL4, CCL3L1
GO_MF	GO:0019957	C-C chemokine binding	4/107	24/17697	1.22e-05	0.000911	0.000834	4	CXCR2, CXCR1, CCR3, ZFP36
GO_MF	GO:0019955	cytokine binding	7/107	128/17697	1.26e-05	0.000911	0.000834	7	TGFBR3, CXCR2, CXCR1, IL5RA, CCR3, KIT, ZFP36
GO_MF	GO:0019956	chemokine binding	4/107	32/17697	3.99e-05	0.00231	0.00212	4	CXCR2, CXCR1, CCR3, ZFP36
GO_MF	GO:0042379	chemokine receptor binding	5/107	66/17697	4.9e-05	0.00236	0.00216	5	CXCL8, CXCL1, CXCL5, CCL4, CCL3L1
GO_MF	GO:0005125	cytokine activity	8/107	220/17697	5.7e-05	0.00236	0.00216	8	IL1B, CXCL8, CXCL1, CXCL5, CMTM2, CCL4, CCL3L1, OSM
GO_MF	GO:0001664	G protein-coupled receptor binding	8/107	280/17697	0.000299	0.0109	0.00993	8	WLS, CXCL8, CXCL1, CXCL5, GNAO1, CCL4, CCL3L1, ADORA2A
GO_MF	GO:0016493	C-C chemokine receptor activity	3/107	23/17697	0.000348	0.0112	0.0103	3	CXCR2, CXCR1, CCR3
GO_MF	GO:0001637	G protein-coupled chemoattractant receptor activity	3/107	26/17697	0.000505	0.0133	0.0122	3	CXCR2, CXCR1, CCR3
GO_MF	GO:0004950	chemokine receptor activity	3/107	26/17697	0.000505	0.0133	0.0122	3	CXCR2, CXCR1, CCR3
GO_MF	GO:0048018	receptor ligand activity	10/107	482/17697	0.000679	0.0164	0.015	10	IL1B, CXCL8, CXCL1, CXCL5, EFNA5, CCN3, CMTM2, CCL4, CCL3L1, OSM
GO_MF	GO:0019199	transmembrane receptor protein kinase activity	4/107	79/17697	0.00134	0.0299	0.0273	4	TGFBR3, NTRK1, EPHB1, KIT
GO_MF	GO:0005165	neurotrophin receptor binding	2/107	10/17697	0.00158	0.0305	0.0279	2	NTRK1, EFNA5
GO_MF	GO:0005351	carbohydrate:proton symporter activity	2/107	10/17697	0.00158	0.0305	0.0279	2	SLC45A3, SLC45A4
GO_MF	GO:0004896	cytokine receptor activity	4/107	96/17697	0.00274	0.0497	0.0454	4	CXCR2, CXCR1, IL5RA, CCR3
KEGG	hsa04061	Viral protein interaction with cytokine and cytokine receptor	10/54	100/8016	8.78e-10	8.17e-08	6.47e-08	10	CXCR2, CXCR1, CCR3, CXCL8, CXCL1, CXCL5, TNFRSF10C, CCL4, CCL3L1, CCL4L2
KEGG	hsa04064	NF-kappa B signaling pathway	7/54	102/8016	4.76e-06	0.000221	0.000175	7	PTGS2, IL1B, CXCL8, CXCL1, PLAU, CCL4, CCL4L2
KEGG	hsa04657	IL-17 signaling pathway	6/54	94/8016	3.63e-05	0.00113	0.000893	6	PTGS2, IL1B, CXCL8, CXCL1, CXCL5, FOSB
KEGG	hsa05323	Rheumatoid arthritis	5/54	93/8016	0.000381	0.00886	0.00702	5	IL1B, CXCL8, CXCL1, CXCL5, CCL3L1
KEGG	hsa05142	Chagas disease (American trypanosomiasis)	5/54	102/8016	0.000583	0.00988	0.00783	5	IL1B, CXCL8, PPP2R2B, GNAO1, CCL3L1
KEGG	hsa04620	Toll-like receptor signaling pathway	5/54	104/8016	0.000637	0.00988	0.00783	5	IL1B, CXCL8, CCL4, CCL3L1, CCL4L2
KEGG	hsa05120	Epithelial cell signaling in Helicobacter pylori infection	4/54	70/8016	0.00121	0.0161	0.0128	4	CXCR2, CXCR1, CXCL8, CXCL1
KEGG	hsa05412	Arrhythmogenic right ventricular cardiomyopathy (ARVC)	4/54	77/8016	0.00173	0.0201	0.0159	4	CACNB4, CACNA2D2, SGCD, ITGB8
KEGG	hsa05410	Hypertrophic cardiomyopathy (HCM)	4/54	90/8016	0.00306	0.0317	0.0251	4	CACNB4, CACNA2D2, SGCD, ITGB8
KEGG	hsa05414	Dilated cardiomyopathy (DCM)	4/54	96/8016	0.00387	0.0359	0.0285	4	CACNB4, CACNA2D2, SGCD, ITGB8
KEGG	hsa04640	Hematopoietic cell lineage	4/54	99/8016	0.00432	0.0365	0.0289	4	IL1B, IL5RA, MME, KIT
KEGG	hsa00360	Phenylalanine metabolism	2/54	17/8016	0.00568	0.044	0.0349	2	AOC2, AOC3
KEGG	hsa05134	Legionellosis	3/54	57/8016	0.00654	0.0444	0.0351	3	IL1B, CXCL8, CXCL1
KEGG	hsa04668	TNF signaling pathway	4/54	112/8016	0.00668	0.0444	0.0351	4	PTGS2, IL1B, CXCL1, CXCL5
