# Supplementary material for: Transcriptomic characteristics of bronchoalveolar lavage fluid and peripheral blood mononuclear cells in COVID-19 patients
Source: Emerg Microbes Infect. 2020 Mar 31;9(1):761–70. doi: 10.1080/22221751.2020.1747363 (PMC7170362; doi:10.1080/22221751.2020.1747363)
Supplement: Supplemental Material [file TEMI_A_1747363_SM1750.zip › SupplementaryFile4.xlsx]

## Sheet: B-P+
BALF down-regulated & PBMC up-regulated genes
Category	TERM	Description	GeneRatio	BgRatio	pvalue	p.adjust	qvalue	Count	GeneSymbol
GO_BP	GO:0044282	small molecule catabolic process	5/15	445/18670	1.85e-05	0.00592	0.00358	5	ADA2, HK1, MGAT1, PGD, PLA2G15
GO_BP	GO:0098883	synapse pruning	2/15	11/18670	3.3e-05	0.00592	0.00358	2	C1QA, C1QC
GO_BP	GO:0051156	glucose 6-phosphate metabolic process	2/15	25/18670	0.000179	0.0191	0.0115	2	HK1, PGD
GO_BP	GO:0018279	protein N-linked glycosylation via asparagine	2/15	33/18670	0.000314	0.0191	0.0115	2	MGAT1, STT3A
GO_BP	GO:0018196	peptidyl-asparagine modification	2/15	34/18670	0.000333	0.0191	0.0115	2	MGAT1, STT3A
GO_BP	GO:0043312	neutrophil degranulation	4/15	485/18670	0.000489	0.0191	0.0115	4	ADA2, CTSD, GAA, LAIR1
GO_BP	GO:0016052	carbohydrate catabolic process	3/15	199/18670	0.000494	0.0191	0.0115	3	GAA, HK1, PGD
GO_BP	GO:0002283	neutrophil activation involved in immune response	4/15	488/18670	0.0005	0.0191	0.0115	4	ADA2, CTSD, GAA, LAIR1
GO_BP	GO:0042119	neutrophil activation	4/15	498/18670	0.00054	0.0191	0.0115	4	ADA2, CTSD, GAA, LAIR1
GO_BP	GO:0002446	neutrophil mediated immunity	4/15	499/18670	0.000544	0.0191	0.0115	4	ADA2, CTSD, GAA, LAIR1
GO_BP	GO:0044275	cellular carbohydrate catabolic process	2/15	45/18670	0.000585	0.0191	0.0115	2	GAA, PGD
GO_BP	GO:0034656	nucleobase-containing small molecule catabolic process	2/15	50/18670	0.000722	0.0216	0.013	2	ADA2, MGAT1
GO_BP	GO:0044262	cellular carbohydrate metabolic process	3/15	286/18670	0.00141	0.0384	0.0232	3	GAA, HK1, PGD
GO_BP	GO:0005996	monosaccharide metabolic process	3/15	292/18670	0.0015	0.0384	0.0232	3	GAA, HK1, PGD
GO_BP	GO:0006487	protein N-linked glycosylation	2/15	78/18670	0.00175	0.0418	0.0252	2	MGAT1, STT3A
GO_CC	GO:0005581	collagen trimer	3/15	87/19717	3.63e-05	0.00142	0.000382	3	C1QA, C1QC, MARCO
GO_CC	GO:0070820	tertiary granule	3/15	164/19717	0.000239	0.00357	0.000964	3	CTSD, GAA, LAIR1
GO_CC	GO:0005775	vacuolar lumen	3/15	172/19717	0.000275	0.00357	0.000964	3	ADA2, CTSD, GAA
GO_CC	GO:0070821	tertiary granule membrane	2/15	73/19717	0.00138	0.0134	0.00362	2	GAA, LAIR1
GO_CC	GO:0043202	lysosomal lumen	2/15	95/19717	0.00232	0.016	0.00432	2	CTSD, GAA
GO_CC	GO:0042470	melanosome	2/15	106/19717	0.00287	0.016	0.00432	2	CTSD, SLC1A5
GO_CC	GO:0048770	pigment granule	2/15	106/19717	0.00287	0.016	0.00432	2	CTSD, SLC1A5
GO_CC	GO:0062023	collagen-containing extracellular matrix	3/15	406/19717	0.00328	0.016	0.00432	3	C1QA, C1QC, CTSD
GO_CC	GO:0010008	endosome membrane	3/15	479/19717	0.00521	0.0208	0.00562	3	CTSD, MRC1, STEAP3
GO_CC	GO:0005766	primary lysosome	2/15	155/19717	0.00603	0.0208	0.00562	2	ADA2, GAA
GO_CC	GO:0042582	azurophil granule	2/15	155/19717	0.00603	0.0208	0.00562	2	ADA2, GAA
GO_CC	GO:0042581	specific granule	2/15	160/19717	0.00641	0.0208	0.00562	2	CTSD, LAIR1
GO_CC	GO:0101002	ficolin-1-rich granule	2/15	185/19717	0.00848	0.0255	0.00687	2	CTSD, GAA
GO_CC	GO:0008250	oligosaccharyltransferase complex	1/15	13/19717	0.00985	0.0274	0.0074	1	STT3A
GO_CC	GO:0030667	secretory granule membrane	2/15	298/19717	0.021	0.0493	0.0133	2	GAA, LAIR1
GO_CC	GO:0045121	membrane raft	2/15	315/19717	0.0233	0.0493	0.0133	2	CTSD, HK1
GO_CC	GO:0098857	membrane microdomain	2/15	316/19717	0.0234	0.0493	0.0133	2	CTSD, HK1
GO_CC	GO:0034774	secretory granule lumen	2/15	321/19717	0.0241	0.0493	0.0133	2	ADA2, CTSD
GO_CC	GO:0098589	membrane region	2/15	328/19717	0.0251	0.0493	0.0133	2	CTSD, HK1
GO_CC	GO:0060205	cytoplasmic vesicle lumen	2/15	338/19717	0.0266	0.0493	0.0133	2	ADA2, CTSD
GO_CC	GO:0031983	vesicle lumen	2/15	339/19717	0.0267	0.0493	0.0133	2	ADA2, CTSD
GO_CC	GO:0005765	lysosomal membrane	2/15	354/19717	0.0289	0.0493	0.0133	2	CTSD, GAA
GO_CC	GO:0098852	lytic vacuole membrane	2/15	355/19717	0.0291	0.0493	0.0133	2	CTSD, GAA
GO_MF	GO:0030246	carbohydrate binding	3/15	271/17697	0.00141	0.0245	0.0113	3	GAA, HK1, MRC1
GO_MF	GO:0001618	virus receptor activity	2/15	74/17697	0.00175	0.0245	0.0113	2	MRC1, SLC1A5
GO_MF	GO:0104005	hijacked molecular function	2/15	74/17697	0.00175	0.0245	0.0113	2	MRC1, SLC1A5
GO_MF	GO:0048029	monosaccharide binding	2/15	75/17697	0.0018	0.0245	0.0113	2	HK1, MRC1
GO_MF	GO:0001540	amyloid-beta binding	2/15	78/17697	0.00194	0.0245	0.0113	2	C1QA, MARCO
GO_MF	GO:0038024	cargo receptor activity	2/15	85/17697	0.0023	0.0245	0.0113	2	MARCO, MRC1
